# Supplementary material for: The Proteome of Human Liver Peroxisomes: Identification of Five New Peroxisomal Constituents by a Label-Free Quantitative Proteomics Survey
Source: PLoS One. 2013 Feb 27;8(2):e57395. doi: 10.1371/journal.pone.0057395 (PMC3583843; doi:10.1371/journal.pone.0057395)
Supplement: Table S1 — List of all proteins identified by MS-based proteomic analyses of the peroxisomal peak fraction (fraction 6) of the Nycodenz density gradient. (XLSX) [file pone.0057395.s008.xlsx]

## Sheet: Table S1
	Rank	Accession	Protein Name	MW (Seq.) [kDa]	pI (Seq.)	Seq.Cov.	Peptide Count	PE Score (Mascot)	Short Annotation	Spectral Count
	1	IPI00019912	Peroxisomal multifunctional enzyme type 2	79.6	9.6	40.1	40	1678.6	Peroxisome	173
	2	IPI00619957	enoyl-Coenzyme A, hydratase/3-hydroxyacyl Coenzyme A dehydrogenase	79.4	9.9	47	39	1553.4	Peroxisome	83
	3	IPI00465436	Catalase	59.6	7	44.5	33	1362.1	Peroxisome	74
	4	IPI00026105	Isoform SCPx of Non-specific lipid-transfer protein	59	6.5	44.8	35	1330.3	Peroxisome	59
	5	IPI00006934	Hydroxyacid oxidase 1	40.9	9	47.6	26	1112.3	Peroxisome	53
	6	IPI00009367	Serine--pyruvate aminotransferase	43	9.4	47.2	19	832.6	Peroxisome	88
	7	IPI00783092	Acyl-coenzyme A oxidase 2, peroxisomal	76.8	7.9	28.5	20	768.5	Peroxisome	31
	8	IPI00011062	Isoform 1 of Carbamoyl-phosphate synthase [ammonia], mitochondrial	164.8	6.3	13.5	19	746.1	Mitochondrion	28
	9	IPI00296907	Isoform 1 of Acyl-coenzyme A oxidase 1, peroxisomal	74.4	9.1	26.2	20	735.6	Peroxisome	29
	10	IPI00003362	78 kDa glucose-regulated protein precursor	72.3	4.9	22.3	18	704.4	ER	24
	11	IPI00420065	Putative acyl-CoA dehydrogenase	87.2	9.1	21	20	672.1	unknown	34
	12	IPI00607693	carboxylesterase 1 isoform c precursor	62.4	6.2	19.8	15	637	Microsome	20
	13	IPI00002372	Isoform 1 of ATP-binding cassette sub-family D member 3	75.4	9.9	18.5	17	546.1	Peroxisome	27
	14	IPI00401448	Isoform 2 of Long-chain-fatty-acid--CoA ligase 1	76.8	6.7	19.8	18	531	Mitochondrion	22
	15	IPI00009904	Protein disulfide-isomerase A4	72.9	4.8	17.5	13	517.9	ER	21
	16	IPI00744627	Peroxisomal trans-2-enoyl-CoA reductase	34.6	9.9	48.1	14	497.3	Peroxisome	19
	17	IPI00012828	3-ketoacyl-CoA thiolase, peroxisomal	44.3	9.8	22.9	12	487.1	Peroxisome	21
	18	IPI00010796	Protein disulfide-isomerase	57.1	4.6	22.8	13	482.6	ER	20
	19	IPI00027230	Endoplasmin	92.4	4.6	14.3	13	471.9	ER	16
	20	IPI00016457	Isoform 1 of Carnitine O-acetyltransferase	70.9	9.3	18.1	13	462.4	ER	16
	21	IPI00639841	Peroxisomal 3,2-trans-enoyl-CoA isomerase	43.6	9.8	24.6	14	457.2	Peroxisome	18
	22	IPI00554660	Peroxisomal sarcosine oxidase	44	9.4	33.8	14	448.3	Peroxisome	21
	23	IPI00011416	Delta(3,5)-Delta(2,4)-dienoyl-CoA isomerase, mitochondrial	35.8	9.2	30.2	10	445.5	Mitochondrion	10
	24	IPI00719165	NADP(H)-dependent retinol dehydrogenase/reductase B1 isoform	25.9	10.3	26.2	10	433.4	Microsome	16
	25	IPI00445114	cDNA FLJ44603 fis, clone BRACE1000475, highly similar to Delta3,5- delta2,4-dienoyl-CoA isomerase, mitochondrial	21.4	5.3	36	7	395.4	Dual	7
	26	IPI00017819	Bile acid-CoA:amino acid N-acyltransferase	46.3	6.5	13.2	9	394.4	Cytoplasm	22
	27	IPI00641158	Hydroxyacid oxidase 2	40.4	6.3	22.3	9	389.3	Peroxisome	12
	28	IPI00027223	Isocitrate dehydrogenase [NADP] cytoplasmic	46.6	6.6	23.4	11	355.4	Dual	18
	29	IPI00644427	acyl-Coenzyme A binding domain containing 5	54.8	5	16.5	11	351.2	Peroxisome	15
	30	IPI00009896	Epoxide hydrolase 1	52.9	6.9	15.4	11	333.8	Microsome	12
	31	IPI00219673	Glutathione S-transferase kappa 1	25.3	9.4	31.6	8	333.3	Peroxisome	15
	32	IPI00414384	Isoform 1 of Hydroxysteroid dehydrogenase-like protein 2	45.4	8.9	19.6	9	325.8	unknown	11
	33	IPI00795726	2,4-dienoyl CoA reductase 2, peroxisomal	29.5	10.1	28.6	8	300.7	Peroxisome	12
	34	IPI00025252	Protein disulfide-isomerase A3	56.7	5.9	17.4	8	292.5	ER	11
	35	IPI00329033	Dimethylaniline monooxygenase [N-oxide-forming] 3	59.9	8.9	14.3	9	286.7	Microsome	9
	36	IPI00295438	D-amino-acid oxidase	39.4	6.4	15.9	8	274	Peroxisome	11
	37	IPI00219655	Phytanoyl-CoA dioxygenase, peroxisomal precursor	39.9	9.7	18.1	9	265.5	Peroxisome	13
	38	IPI00025346	Peroxisomal membrane protein PEX14	41.2	4.7	15.1	7	257.3	Peroxisome	14
	39	IPI00030363	Acetyl-CoA acetyltransferase, mitochondrial	45.2	9.6	16.4	7	254.5	Mitochondrion	9
	40	IPI00016827	Bile acyl-CoA synthetase	75.3	9	9.1	7	252.4	ER	8
	41	IPI00215760	Dimethylaniline monooxygenase [N-oxide-forming] 5	60.1	9.2	13	8	246.4	Microsome	9
	42	IPI00784154	60 kDa heat shock protein, mitochondrial	61	5.6	9.4	6	245.6	Mitochondrion	8
	43	IPI00641737	47 kDa protein	46.7	6.3	14.8	7	244.5	Secreted	8
	44	IPI00470467	NADPH--cytochrome P450 reductase	76.5	5.3	8.7	6	241.8	ER	8
	45	IPI00296645	Microsomal triglyceride transfer protein large subunit	99.3	9.3	8.9	7	239.7	ER	7
	46	IPI00016801	Glutamate dehydrogenase 1, mitochondrial	61.4	8.5	11.6	7	224.5	Mitochondrion	8
	47	IPI00021439	Actin, cytoplasmic 1	41.7	5.2	19.5	8	222.5	Cytoplasm	9
	48	IPI00644989	Isoform 1 of Protein disulfide-isomerase A6	48.1	4.8	15.7	6	216.7	ER	6
	49	IPI00328156	Amine oxidase [flavin-containing] B	58.6	7.8	8.9	7	215.5	Mitochondrion	10
	50	IPI00024990	Methylmalonate-semialdehyde dehydrogenase [acylating], mitochondrial	57.8	9.5	10.5	6	211.3	Mitochondrion	6
	51	IPI00104341	Epoxide hydrolase 2	62.6	5.9	9.2	6	208.1	Dual	8
	52	IPI00333619	Isoform 1 of Fatty aldehyde dehydrogenase	54.8	8.9	9.5	4	205.3	ER	5
	53	IPI00020226	Acyl-coenzyme A oxidase 3, peroxisomal	77.5	7.9	7.4	5	197.6	Peroxisome	6
	54	IPI00011107	Isocitrate dehydrogenase [NADP], mitochondrial	50.9	9.6	12.8	6	195	Mitochondrion	7
	55	IPI00218407	Fructose-bisphosphate aldolase B	39.3	9.1	17.6	5	194.6	unknown	7
	56	IPI00218896	Alcohol dehydrogenase 1A	39.7	9.5	12.3	6	190.8	Cytoplasm	6
	57	IPI00008934	Hydroxymethylglutaryl-CoA synthase, mitochondrial	56.6	9.2	11	6	187.4	Mitochondrion	8
	58	IPI00216773	ALB protein	45.1	5.7	12.4	5	183.7	Secreted	6
	59	IPI00646304	Peptidyl-prolyl cis-trans isomerase B precursor	22.7	9.9	20.7	4	173.1	ER	4
	60	IPI00719591	Splice Isoform 1 of Cytochrome P450 1A2	58.1	9.9	8.8	5	171.4	ER	5
	61	IPI00301491	UDP-glucuronosyltransferase 2B4	60.5	9.4	11.6	6	170.7	Microsome	6
	62	IPI00029784	UDP-glucuronosyltransferase 2B7	60.7	9.3	10.6	5	169.3	Microsome	8
	63	IPI00007219	Cytochrome P450 2C9	55.6	9.1	8.2	6	166.2	ER	6
	64	IPI00022434	ALB protein	71.7	6.4	8.6	6	165	Secreted	7
	65	IPI00289551	Sterol/retinol dehydrogenase	35.6	9.6	17.7	5	164	Microsome	7
	66	IPI00410584	Similar to Lon protease homolog 1, mitochondrial precursor	86	6.8	5.9	5	160.8	Peroxisome	5
	67	IPI00021978	Peroxisomal membrane protein 11B	28.4	11.2	12	4	160.3	Peroxisome	4
	68	IPI00029717	Isoform 2 of Fibrinogen alpha chain	69.7	9.1	8.9	5	159.2	Secreted	5
	69	IPI00007282	Cytochrome P450 2E1	56.8	9.1	8.3	6	156.7	ER	6
	70	IPI00217966	Isoform 1 of L-lactate dehydrogenase A chain	36.7	9.3	11.4	4	150.4	Cytoplasm	5
	71	IPI00514407	19 kDa protein	19.3	9.9	16.6	3	148	Mitochondrion	6
	72	IPI00020599	Calreticulin	48.1	4.1	15.8	6	146.8	ER	8
	73	IPI00005682	Corticosteroid 11-beta-dehydrogenase isozyme 1	32.2	9.4	13.7	4	142.6	ER	5
	74	IPI00440493	ATP synthase subunit alpha, mitochondrial	59.7	9.6	8	4	135.5	Mitochondrion	4
	75	IPI00008483	Amine oxidase [flavin-containing] A	59.6	8.8	4.2	4	134.2	Mitochondrion	7
	76	IPI00170692	Vesicle-associated membrane protein-associated protein A	27.3	9.6	19.4	4	133.1	Membrane	8
	77	IPI00026154	Glucosidase 2 subunit beta precursor	59.4	4.2	7.4	4	132.9	unknown	6
	78	IPI00647161	Receptor expression-enhancing protein 6	20.7	9.4	21.2	4	127.1	Membrane	4
	79	IPI00221002	Peroxisomal membrane protein 2	22.1	11	14.4	4	126.5	Peroxisome	6
	80	IPI00410714	Hemoglobin subunit alpha	15.1	9.5	33.3	4	125.5	unknown	7
	81	IPI00031522	Trifunctional enzyme subunit alpha, mitochondrial	82.9	9.8	4.2	3	124.1	Mitochondrion	3
	82	IPI00295777	Glycerol-3-phosphate dehydrogenase [NAD+], cytoplasmic	37.4	5.8	8.9	4	121.5	Cytoplasm	4
	83	IPI00291005	Malate dehydrogenase, cytoplasmic	36.3	7.7	12	4	120.6	Cytoplasm	4
	84	IPI00011937	Peroxiredoxin-4	30.5	5.8	14	4	115.2	Cytoplasm	5
	85	IPI00329552	MOCO sulphurase C-terminal domain containing 2	38	10.2	10.4	4	115.1	Mitochondrion	4
	86	IPI00384356	Isoform 1 of 17-beta hydroxysteroid dehydrogenase 13	29.6	10	14.8	5	114.5	Secreted	6
	87	IPI00465106	Hypothetical protein DKFZp686I1974	50	10.3	6.4	4	113.9	Membrane	4
	88	IPI00003482	2,4-dienoyl-CoA reductase, mitochondrial	36	10.1	10.7	3	112.5	Mitochondrion	3
	89	IPI00006211	Isoform 1 of Vesicle-associated membrane protein-associated protein B/C	27.2	7.7	16	3	104.8	Membrane	6
	90	IPI00296535	2-hydroxyacyl-CoA lyase 1	63.7	7.7	6.6	4	104.7	Peroxisome	6
	91	IPI00411387	Isoform Short of Long-chain-fatty-acid--CoA ligase 5	72.1	6.5	5.9	4	104.1	Mitochondrion	7
	92	IPI00304082	CGI-111 protein	22.1	7.9	13.1	2	103.5	unknown	3
	93	IPI00005918	Alpha-methylacyl-CoA racemase	42.3	6.7	9.2	4	103.2	Dual	5
	94	IPI00784636	Beta-globin gene from a thalassemia patient	18.9	6.3	12	2	103.2	Secreted	2
	95	IPI00006722	Peroxisomal membrane protein PEX16	38.6	10.2	9.8	3	102	Peroxisome	6
	96	IPI00010810	Electron transfer flavoprotein subunit alpha, mitochondrial	35.1	9.5	7.5	2	100.2	Mitochondrion	2
	97	IPI00031131	Adipocyte plasma membrane-associated protein	46.5	5.8	7.2	3	95.1	Membrane	3
	98	IPI00294380	Phosphoenolpyruvate carboxykinase [GTP], mitochondrial	70.6	8.7	4.5	3	94.3	Mitochondrion	3
	99	IPI00639885	Similar to Elongation factor 1-alpha 1	42.7	9.8	5.3	2	93.7	Cytoplasm	2
	100	IPI00375306	peroxiredoxin 5 isoform b precursor	17.4	10.1	17.6	3	93.5	Microsome	4
	101	IPI00329600	Probable saccharopine dehydrogenase	47.1	9.8	4.9	2	93.2	unknown	3
	102	IPI00007188	ADP/ATP translocase 2	32.7	10.3	10.4	3	92.9	Mitochondrion	5
	103	IPI00655778	Similar to Peroxisomal acyl-coenzyme A thioester hydrolase 1	22.1	11.7	11.6	3	92.5	Peroxisome	4
	104	IPI00024993	Enoyl-CoA hydratase, mitochondrial	31.4	9.4	12.4	3	92.3	Mitochondrion	3
	105	IPI00303476	ATP synthase subunit beta, mitochondrial	56.5	5.1	6.2	3	92.3	Mitochondrion	3
	106	IPI00018206	Aspartate aminotransferase, mitochondrial	47.4	9.8	5.1	2	89.8	Mitochondrion	3
	107	IPI00394880	alpha glucosidase II alpha subunit isoform 1	85.8	5.8	3.6	3	87	ER	5
	108	IPI00477090	Full-length cDNA clone CS0DD006YL02 of Neuroblastoma of Homo sapiens	41.2	6.4	6.4	2	86.6	Membrane	2
	109	IPI00007084	Solute carrier family 25, member 13 (Citrin), isoform CRA_a	74.3	9.4	5.5	3	86.3	Mitochondrion	3
	110	IPI00218899	Alcohol dehydrogenase 4	40.1	9.5	8.2	3	85.7	Cytoplasm	3
	111	IPI00328415	NADH-cytochrome b5 reductase	34.1	7.9	7.7	2	85.1	Cytoplasm	2
	112	IPI00297084	dolichyl-diphosphooligosaccharide-protein glycosyltransferase precursor	50.8	6.1	4.4	2	84.6	ER	2
	113	IPI00019038	Lysozyme C	16.5	10.6	14.2	2	84.4	unknown	2
	114	IPI00022793	Trifunctional enzyme beta subunit, mitochondrial precursor	51.4	10	8.4	4	83.9	Mitochondrion	4
	115	IPI00641244	11 kDa protein	10.7	9.6	26.8	3	83.4	Cytoplasm	3
	116	IPI00037070	Splice Isoform 2 of Heat shock cognate 71 kDa protein	53.9	5.7	4.6	2	80.1	Cytoplasm	4
	117	IPI00641876	Protein	24.3	6.1	11.7	2	79.8	unknown	3
	118	IPI00019160	Cytochrome P450 4F2	59.8	6.7	6.7	3	76.6	ER	3
	119	IPI00396632	Cytochrome P450 3A7	57.4	9.7	6.6	3	76.5	ER	5
	120	IPI00099595	Hydroxysteroid 17-beta dehydrogenase 6	35.9	9.6	11.4	3	75.1	Microsome	3
	121	IPI00292763	Peroxisomal carnitine O-octanoyltransferase	70.1	6.7	4.1	3	74	Peroxisome	5
	122	IPI00010232	Peroxisomal biogenesis factor 3	42.1	9.3	8.3	3	73.9	Peroxisome	4
	123	IPI00447606	SLC27A2 protein	64.6	9.4	4.1	2	71.5	unknown	2
	124	IPI00453473	Histone H4	11.2	11.8	27.5	3	68.9	Nucleus	3
	125	IPI00031697	Transmembrane protein 109	26.2	10.9	4.9	1	68.5	Nucleus	2
	126	IPI00164623	187 kDa protein	187.2	6	1.7	2	68.4	Secreted	3
	127	IPI00411626	Putative uncharacterized protein DKFZp779N0926	45.9	6	4.4	2	67.8	unknown	2
	128	IPI00006865	Vesicle-trafficking protein SEC22b	24.6	9.4	8.4	2	67.6	ER	2
	129	IPI00410366	UDP glycosyltransferase 1 family, polypeptide A6 isoform 2	29.6	10	6.8	2	67.1	unknown	2
	130	IPI00419920	carboxylesterase 2 isoform 2	67	6.1	4.3	3	67.1	Microsome	3
	131	IPI00005038	Ribonuclease UK114	14.5	9.4	19	2	66.8	Cytoplasm	3
	132	IPI00552768	Thioredoxin	9.4	5.7	21.2	2	66.5	unknown	2
	133	IPI00236554	Isoform H14 of Myeloperoxidase	73.8	10.2	3.7	2	66	Lysosome	3
	134	IPI00719410	Similar to Annexin A6	58.4	6.4	3.9	2	65.4	Cytoplasm	2
	135	IPI00006663	Aldehyde dehydrogenase, mitochondrial	56.3	6.8	5.2	2	63.9	Mitochondrion	2
	136	IPI00024911	Endoplasmic reticulum protein ERp29	29	7.5	7.7	2	63.2	ER	3
	137	IPI00383227	Calnexin (Fragment)	31.2	4.5	3.7	1	62.9	ER	1
	138	IPI00002852	Peroxisome assembly factor 1	34.9	10.2	7.2	2	62.7	Peroxisome	2
	139	IPI00305457	PRO2275	13.1	9.5	16.7	2	62.7	Secreted	2
	140	IPI00008529	60S acidic ribosomal protein P2	11.7	4.2	10.4	1	60.8	unknown	3
	141	IPI00022463	Serotransferrin	77	7	3	2	60.2	Secreted	2
	142	IPI00025874	Dolichyl-diphosphooligosaccharide--protein glycosyltransferase 67 kDa subunit precursor	68.5	5.9	3.3	2	59.9	ER	3
	143	IPI00217871	Delta-1-pyrroline-5-carboxylate dehydrogenase, mitochondrial	61.7	9.1	2.3	1	59.6	Mitochondrion	1
	144	IPI00337541	NAD(P) transhydrogenase, mitochondrial	113.8	9	2.2	2	58.4	Mitochondrion	3
	145	IPI00657682	Glutathione S-transferase A1	25.5	9.4	9	2	57.6	Cytoplasm	2
	146	IPI00006952	Lactamase, beta 2 variant (Fragment)	32.8	6.3	6.6	2	57.3	unknown	2
	147	IPI00028055	Transmembrane emp24 domain-containing protein 10	25	7.8	10	2	56	Golgi	2
	148	IPI00295363	Ornithine carbamoyltransferase, mitochondrial	39.9	9.4	3.4	1	55.8	Mitochondrion	2
	149	IPI00383751	CALRETICULIN=CALCIUM binding protein (Fragment)	22.9	4.3	9.5	2	55.7	ER	2
	150	IPI00024670	Receptor expression-enhancing protein 5	21.5	9.1	11.1	2	54.9	Membrane	3
	151	IPI00007765	Stress-70 protein, mitochondrial	73.6	5.8	3.4	2	54.8	Mitochondrion	3
	152	IPI00473011	Hemoglobin subunit delta	15.9	9.2	15.1	3	54.1	unknown	3
	153	IPI00220362	10 kDa heat shock protein, mitochondrial	10.8	9.2	13.9	1	53	Mitochondrion	1
	154	IPI00218733	Superoxide dismutase	16.1	5.9	13.5	2	52.3	Cytoplasm	2
	155	IPI00171445	ATPase family AAA domain-containing protein 1	40.7	6.5	5.8	2	52	unknown	3
	156	IPI00182933	Isoform 2 of Cytochrome b5	11.3	4.9	18.4	2	51.1	Cytoplasm	2
	157	IPI00299084	Transmembrane protein 33	28	10.6	4.9	1	50.6	Membrane	2
	158	IPI00015388	Platelet-activating factor acetylhydrolase 2, cytoplasmic	44	6.5	5.1	2	48.6	Cytoplasm	2
	159	IPI00010349	Alkyldihydroxyacetonephosphate synthase, peroxisomal	72.9	7.2	3.3	2	48.5	Peroxisome	2
	160	IPI00448095	L-xylulose reductase	25.9	9.7	9	2	48.2	Membrane	2
	161	IPI00376322	Isoform 2 of Uncharacterized protein KIAA0564	116.9	9	1.8	2	47.6	Secreted	2
	162	IPI00401264	Thioredoxin domain-containing protein 4	46.9	5	2.5	1	47.4	ER	1
	163	IPI00152012	Glycine-N-acyltransferase, isoform b	18.5	9.5	11	2	46.4	Mitochondrion	2
	164	IPI00219025	Glutaredoxin-1	11.6	9.8	10.5	1	45.8	Cytoplasm	1
	165	IPI00296053	Isoform Mitochondrial of Fumarate hydratase, mitochondrial	54.6	9.4	2.4	1	44.9	Mitochondrion	2
	166	IPI00028064	Cathepsin G	28.8	12.1	3.9	1	44	unknown	2
	167	IPI00027252	Prohibitin-2	33.3	10.2	4	1	43.9	Mitochondrion	3
	168	IPI00155466	Hypothetical protein DKFZp586M2023	26.6	9.3	4.4	1	42.1	Mitochondrion	2
	169	IPI00009440	Cytochrome P450 8B1	58	9.4	2	1	41.7	ER	1
	170	IPI00177423	PREDICTED: similar to Reticulon protein 3	25.5	9.4	4.7	1	41.6	ER	1
	171	IPI00001539	3-ketoacyl-CoA thiolase, mitochondrial	41.9	9.3	3.3	1	41.2	Mitochondrion	1
	172	IPI00025341	D-beta-hydroxybutyrate dehydrogenase, mitochondrial	38.1	9.8	2.9	1	41.1	Mitochondrion	1
	173	IPI00295542	Nucleobindin-1 precursor	53.8	5	2.4	1	40.8	Golgi	1
	174	IPI00004902	Isoform 1 of Electron transfer flavoprotein subunit beta	27.8	9.2	6.7	2	40.8	Mitochondrion	2
	175	IPI00550165	DKFZp566O084 protein	35.1	10.2	3.7	1	40.2	Peroxisome	1
	176	IPI00084625	Voltage-dependent anion-selective channel protein 4 (Fragment)	5.4	10.2	18.9	1	40	Membrane	2
	177	IPI00216279	Isoform Cytoplasmic of Glycine amidinotransferase, mitochondrial	44.9	6.7	4.3	2	38.8	Mitochondrion	2
	178	IPI00019888	Succinate-semialdehyde dehydrogenase, mitochondrial	57.2	9.6	1.9	1	36.2	Mitochondrion	1
	179	IPI00292787	Actin-related protein 5	68.3	5	1.5	1	35.8	unknown	1
	180	IPI00398805	H2A histone family, member V isoform 4	6.9	11.5	13.6	1	35.3	Nucleus	1
	181	IPI00021979	Peroxisomal membrane protein 11A	28.3	10.3	4	1	35.1	Peroxisome	1
	182	IPI00019872	Estradiol 17-beta-dehydrogenase 2	42.8	9.6	2.8	1	35	Membrane	2
	183	IPI00177817	Isoform SERCA2A of Sarcoplasmic/endoplasmic reticulum calcium ATPase 2	109.6	5.1	1.3	1	33.5	ER	2
	184	IPI00556568	Isoform 2 of Peroxisomal membrane protein 11C	19	10.3	7	1	32.9	Peroxisome	1
	185	IPI00395646	thioredoxin domain containing 5 isoform 2	43.6	5.7	5.1	2	32.4	ER	2
	186	IPI00643530	Protein	24.8	9.7	4.9	1	31.8	Cytoplasm	1
	187	IPI00299402	Pyruvate carboxylase, mitochondrial	129.6	6.4	0.8	1	31.6	Mitochondrion	1
	188	IPI00411291	Peroxisome biogenesis factor 1	142.8	5.9	0.8	1	30.9	Dual	1
	189	IPI00220327	Keratin, type II cytoskeletal 1	65.8	8.8	1.9	1	28.8	unknown	2
	190	IPI00012573	Peroxisome assembly protein 12	40.8	9.8	2.5	1	28.5	Peroxisome	1
	191	IPI00216817	PREDICTED: hypothetical protein XP_291007	164	9.4	0.5	1	28.4	unknown	5
	192	IPI00000663	Isoform Mitochondrial of Malonyl-CoA decarboxylase, mitochondrial	55	9.8	2.2	1	28.3	Dual	1
	193	IPI00642082	Ig gamma-3 chain C region	32.3	9.1	2.4	1	28.2	Secreted	1
	194	IPI00645425	crystallin, zeta isoform c	20.4	6.8	5.2	1	28	unknown	1
	195	IPI00298497	Fibrinogen beta chain	55.9	9.3	1.8	1	27.8	Secreted	1
	196	IPI00090807	DILV594	31.4	9.9	3.6	1	27.8	unknown	1
	197	IPI00024348	Peroxisomal membrane protein PEX13	44.1	8.7	2.5	1	27.1	Peroxisome	1
	198	IPI00219826	Isoform 2 of Tumor susceptibility gene 101 protein	31.7	5.1	3.5	1	26.7	Cytoplasm	1
	199	IPI00386635	Isoform 3 of Arginase-1	25.3	9.4	4.7	1	26.2	Cytoplasm	1
	200	IPI00401767	ADP-ribosylation factor-like protein 13A	33.8	10.5	2.4	1	26.2	unknown	1
	201	IPI00024623	Short/branched chain specific acyl-CoA dehydrogenase, mitochondrial	47.5	6.6	2.3	1	25	Mitochondrion	1
	202	IPI00017510	Cytochrome c oxidase subunit 2	25.5	4.5	4.4	1	25	Mitochondrion	1
	203	IPI00478070	43 kDa protein	43.3	9.2	2.9	1	24.6	Mitochondrion	1
	204	IPI00165360	3-mercaptopyruvate sulfurtransferase	33	6.1	3.7	1	24.4	Cytoplasm	2
	205	IPI00455456	PREDICTED: similar to KIAA1693 protein	81.4	4.3	1.1	1	24.3	unknown	1
	206	IPI00604713	CKAP4 protein	58.2	5.1	2.1	1	23.7	ER	1
	207	IPI00549307	CDNA FLJ36786 fis, clone ADRGL2002857, moderately similar to Rattus norvegicus MG87 mRNA	28.4	7.8	4	1	23.1	Mitochondrion	1
	208	IPI00399006	protein phosphatase 2, regulatory subunit B'', beta isoform 2	20.1	3.9	4.5	1	22.6	Nucleus	1
	209	IPI00166768	TUBA1C protein	37	9.5	2.7	1	22.4	Cytoplasm	1
	210	IPI00027701	Short-chain specific acyl-CoA dehydrogenase, mitochondrial	44.3	9.1	2.4	1	22.2	Mitochondrion	1
	211	IPI00007611	ATP synthase subunit O, mitochondrial	23.3	10.5	5.2	1	21.6	Mitochondrion	1
	212	IPI00554648	Keratin, type II cytoskeletal 8	53.5	5.4	1.7	1	21.3	Cytoplasm	1
	213	IPI00719746	HIST2H3PS2 protein	7.4	10.3	13.4	1	20.7	Nucleus	1
	214	IPI00032220	Angiotensinogen	53.1	5.9	2.5	1	20.7	Secreted	2
	215	IPI00027769	Leukocyte elastase	28.5	12.2	3.7	1	20.5	unknown	1
	216	IPI00383879	Arylacetamide deacetylase	45.6	9.3	1.8	1	20.5	ER	1
	217	IPI00000105	Major vault protein	99.1	5.2	1.3	1	20.5	Cytoplasm	1
	218	IPI00291006	Malate dehydrogenase, mitochondrial precursor	35.5	9.8	3	1	19.9	Mitochondrion	1
	219	IPI00456747	ATP synthase, H+ transporting, mitochondrial F0 complex, subunit B1	22.3	9.7	4.1	1	19.9	Mitochondrion	1
	220	IPI00215777	Isoform B of Phosphate carrier protein, mitochondrial	39.9	10.1	2.2	1	19.6	Mitochondrion	1
	221	IPI00026530	Protein ERGIC-53	57.5	6.3	1.6	1	19.6	ER	1
	222	IPI00328578	dolichyl-phosphate mannosyltransferase polypeptide 3 isoform 2	10.1	5.6	10.9	1	19.4	ER	1
	223	IPI00168335	Conserved hypothetical protein	13.7	12.7	10	1	19.2	unknown	1
	224	IPI00306683	CDNA FLJ12397 fis, clone MAMMA1002769, weakly similar to Homo sapiens cell cycle progression restoration 8 protein (CPR8) mRNA	48.5	4.5	2.6	1	19.1	Cytoplasm	1
	225	IPI00294159	Tricarboxylate transport protein, mitochondrial	34	10.6	3.5	1	19	Mitochondrion	1
	226	IPI00215952	Ectonucleoside triphosphate diphosphohydrolase 5	47.5	5.9	3.3	1	18.7	ER	1
	227	IPI00333149	15 kDa protein	14.7	11.2	6.3	1	17.9	Cytoplasm	1
	228	IPI00374151	peroxiredoxin 3 isoform b	25.8	7.9	4.6	1	17.8	Mitochondrion	1
	229	IPI00032297	Isovaleryl Coenzyme A dehydrogenase	46.5	9.2	2.1	1	17.7	Mitochondrion	1
	230	IPI00411633	Heat shock protein beta	16.9	4.6	7.7	1	17.2	unknown	1
	231	IPI00008599	3-beta-hydroxysteroid-Delta	26.2	8.8	5.2	1	17.1	ER	1
	232	IPI00654782	TXNDC6 protein	19.7	5.3	4.6	1	16.4	unknown	1
	233	IPI00219207	Isoform 3 of Reticulon-4	22.4	9.8	7	1	16	ER	1
	234	IPI00215860	D-aspartate oxidase isoform b	34	9.8	2.6	1	15.9	Peroxisome	1
	235	IPI00010290	Fatty acid-binding protein, liver	14.2	7.5	8.7	1	15.8	Cytoplasm	1
	236	IPI00016608	Transmembrane emp24 domain-containing protein 2	22.7	4.9	4.5	1	15.2	Cytoplasm	1
