# Supplementary material for: The Proteome of Human Liver Peroxisomes: Identification of Five New Peroxisomal Constituents by a Label-Free Quantitative Proteomics Survey
Source: PLoS One. 2013 Feb 27;8(2):e57395. doi: 10.1371/journal.pone.0057395 (PMC3583843; doi:10.1371/journal.pone.0057395)
Supplement: Table S2 — List of all proteins identified by MS-based proteomic analyses of Nycodenz density gradient fractions 4 to 12 of human liver. Additional information about peptide identifications is listed in Table S4. For full spectral information visit www.ebi.ac.uk/PRIDE with accession 11791. (XLSX) [file pone.0057395.s009.xlsx]

## Sheet: Table S2
	Rank	Accession	Gene Symbol	Protein	Localisation	MW (Seq.) [kDa]	pI (Seq.)	Seq.Cov.	Peptide Count	Spectral Count	PE Score (Mascot)
	1	IPI00220327	KRT1	Keratin, type II cytoskeletal 1	Other	66	8.8	45.5	50	621	2393.6							#DIV/0!
	2	IPI00217182	DSP	Isoform DPII of Desmoplakin	Cytoplasm	259.9	6.6	18.8	56	124	2019.2							#DIV/0!
	3	IPI00019912	HSD17B4	Peroxisomal multifunctional enzyme type 2	Peroxisome	79.6	9.6	48.2	43	563	2006.7							#DIV/0!
	4	IPI00465436	CAT	Catalase	Peroxisome	59.7	7	47.2	36	323	1818.1							#DIV/0!
	5	IPI00011062	CPS1	Isoform 1 of Carbamoyl-phosphate synthase [ammonia], mitochondrial	Mitochondrion	164.8	6.3	24.5	43	268	1805							#DIV/0!
	6	IPI00026105	SCP2	Isoform SCPx of Non-specific lipid-transfer protein	Peroxisome	59	6.5	46.8	37	298	1566.4							#DIV/0!
	7	IPI00216164	EHHADH	Peroxisomal bifunctional enzyme	Peroxisome	79.3	9.9	40.2	37	284	1545.8							#DIV/0!
	8	IPI00300725	KRT6A	Keratin, type II cytoskeletal 6A	Other	60	8.9	43.3	35	151	1508.7							#DIV/0!
	9	IPI00009867	KRT5	Keratin, type II cytoskeletal 5	Other	62.3	8.6	44.4	35	155	1487.6							#DIV/0!
	10	IPI00299145	KRT6C	Keratin, type II cytoskeletal 6C	Other	60	8.9	42.4	34	151	1463.7							#DIV/0!
	11	IPI00019359	KRT9	Keratin, type I cytoskeletal 9	Other	62.1	5.1	32.7	28	916	1455
	12	IPI00293665	KRT6B	Keratin, type II cytoskeletal 6B	Other	60	8.9	42.4	34	150	1398.3
	13	IPI00217963	KRT16	Keratin, type I cytoskeletal 16	Other	51.2	4.8	43.3	30	127	1346.2
	14	IPI00006934	HAO1	Hydroxyacid oxidase 1	Peroxisome	40.9	9	45.4	26	206	1236.9
	15	IPI00384444	KRT14	Keratin, type I cytoskeletal 14	Other	51.6	4.9	37.1	27	102	1142.4
	16	IPI00003362	HSPA5	HSPA5 protein	ER	72.4	4.9	29.3	23	168	1042.9
	17	IPI00009367	AGXT	Serine--pyruvate aminotransferase	Peroxisome	43	9.4	48.5	20	350	994.8
	18	IPI00293125	ACOX2	Peroxisomal acyl-coenzyme A oxidase 2	Peroxisome	76.8	7.9	30.5	22	156	933.8
	19	IPI00607693	CES1	carboxylesterase 1 isoform c precursor	ER	62.4	6.2	24.4	18	119	908
	20	IPI00784154	HSPD1	60 kDa heat shock protein, mitochondrial	Mitochondrion	61	5.6	28.6	19	94	825.3
	21	IPI00420065	ACAD11	Isoform 1 of Acyl-CoA dehydrogenase family member 11	Peroxisome	87.2	9.2	20.1	20	157	816.9
	22	IPI00010796	P4HB	Protein disulfide-isomerase	ER	57.1	4.6	30.5	19	144	798.8
	23	IPI00792207	ALDH2	Mitochondrial aldehyde dehydrogenase 2 variant (Fragment)	Mitochondrion	56.3	6.8	27.3	21	64	795.1
	24	IPI00477729	ACOX1	Isoform 2 of Peroxisomal acyl-coenzyme A oxidase 1	Peroxisome	74.6	7.9	25.5	19	109	780.2
	25	IPI00009865	KRT10	Keratin, type I cytoskeletal 10	Other	58.8	5	20.2	18	78	779.4
	26	IPI00450768	KRT17	Keratin, type I cytoskeletal 17	Other	48.1	4.8	29.2	19	61	763.5
	27	IPI00027230	HSP90B1	Endoplasmin	ER	92.4	4.6	17.3	17	107	736.9
	28	IPI00012828	ACAA1	3-ketoacyl-CoA thiolase, peroxisomal	Peroxisome	44.3	9.8	22.9	15	96	723.3
	29	IPI00002372	ABCD3	Isoform 1 of ATP-binding cassette sub-family D member 3	Peroxisome	75.4	9.9	20.3	19	113	695.4
	30	IPI00009904	PDIA4	Protein disulfide-isomerase A4	ER	72.9	4.8	19.2	14	120	670.5
	31	IPI00005859	KRT75	Keratin, type II cytoskeletal 75	Other	59.5	8.7	19.4	16	43	657.5
	32	IPI00021304	KRT2	Keratin, type II cytoskeletal 2 epidermal	Other	65.8	8.9	20.3	14	149	650.9
	33	IPI00030363	ACAT1	Acetyl-CoA acetyltransferase, mitochondrial	Peroxisome	45.2	9.6	32.8	14	91	633
	34	IPI00744627	PECR	Peroxisomal trans-2-enoyl-CoA reductase	Peroxisome	34.6	9.9	45.7	16	78	630
	35	IPI00401448	ACSL1	Isoform 2 of Long-chain-fatty-acid--CoA ligase 1	Peroxisome	76.8	6.7	21.9	18	111	623.4
	36	IPI00016801	GLUD1	Glutamate dehydrogenase 1, mitochondrial	Mitochondrion	61.4	8.5	23.5	15	85	617.2
	37	IPI00554711	JUP	Junction plakoglobin	Cytoplasm	81.6	5.9	16.9	14	33	582.4
	38	IPI00031522	HADHA	Trifunctional enzyme subunit alpha, mitochondrial	Mitochondrion	82.9	9.8	15.9	15	30	576.5
	39	IPI00440493	ATP5A1	ATP synthase subunit alpha, mitochondrial	Mitochondrion	59.7	9.6	26.4	14	53	576
	40	IPI00025252	PDIA3	Protein disulfide-isomerase A3	ER	56.7	5.9	24	12	95	573.6
	41	IPI00641158	HAO2	Hydroxyacid oxidase 2 (Long chain), isoform CRA_a	Peroxisome	40.4	6.3	25.3	13	61	533.7
	42	IPI00299402	PC	Pyruvate carboxylase, mitochondrial	Mitochondrion	129.6	6.4	11.5	13	41	512.5
	43	IPI00337541	NNT	NAD(P) transhydrogenase, mitochondrial	Mitochondrion	113.8	9	11.5	12	41	508.1
	44	IPI00008934	HMGCS2	Hydroxymethylglutaryl-CoA synthase, mitochondrial	Mitochondrion	56.6	9.2	18.9	13	78	502.6
	45	IPI00009896	EPHX1	Epoxide hydrolase 1	Mitochondrion	52.9	6.9	18.9	14	76	496.2
	46	IPI00016457	CRAT	Isoform 1 of Carnitine O-acetyltransferase	Peroxisome	70.9	9.3	18.1	13	55	495.4
	47	IPI00554660	PIPOX	Peroxisomal sarcosine oxidase	Peroxisome	44	9.4	29.7	12	63	493.6
	48	IPI00236554	MPO	Isoform H14 of Myeloperoxidase	Lysosome	73.8	10.2	15.4	12	45	475.4
	49	IPI00011416	ECH1	Delta(3,5)-Delta(2,4)-dienoyl-CoA isomerase, mitochondrial	Peroxisome	35.8	9.2	30.2	10	58	473.6
	50	IPI00419263	PECI	Peroxisomal 3,2-trans-enoyl-CoA isomerase	Peroxisome	39.6	9.6	24.5	12	75	472
	51	IPI00887022	HRNR	similar to hornerin	Other	190.5	10.2	12.9	12	33	469
	52	IPI00018206	GOT2	Aspartate aminotransferase, mitochondrial	Mitochondrion	47.4	9.8	23.5	11	42	460.4
	53	IPI00885050	DHRS4	Isoform 4 of Dehydrogenase/reductase SDR family member 4	Peroxisome	23.9	9.9	28.3	10	73	460.1
	54	IPI00414384	HSDL2	Isoform 1 of Hydroxysteroid dehydrogenase-like protein 2	Unknown	45.4	8.9	22.2	11	45	458.6
	55	IPI00215760	FMO5	Dimethylaniline monooxygenase [N-oxide-forming] 5	ER	60.2	9.2	17.8	13	54	441.6
	56	IPI00554648	KRT8	Keratin, type II cytoskeletal 8	Cytoplasm	53.7	5.4	15.5	12	45	440.5
	57	IPI00296645	MTTP	Microsomal triglyceride transfer protein large subunit	ER	102.5	9.2	14	11	36	440.2
	58	IPI00796526	EHHADH	15 kDa protein	Peroxisome	15.2	10.2	65.5	11	68	424.3
	59	IPI00641737	HP	Haptoglobin	Other	46.7	6.3	19.8	10	61	422.5
	60	IPI00871762	BAAT	Bile acid Coenzyme A: amino acid N-acyltransferase (Glycine N-choloyltransferase), isoform CRA_a	Peroxisome	46.2	6.4	13.2	8	96	422.4
	61	IPI00027223	IDH1	Isocitrate dehydrogenase [NADP] cytoplasmic	Peroxisome	46.6	6.6	22	11	61	422
	62	IPI00219673	GSTK1	Glutathione S-transferase kappa 1	Peroxisome	25.5	9.3	31.9	8	75	416.7
	63	IPI00797038	PCK2	mitochondrial phosphoenolpyruvate carboxykinase 2 isoform 1 precursor	Mitochondrion	70.7	8.7	16.4	11	48	415.5
	64	IPI00550377	ACBD5	Isoform 3 of Acyl-CoA-binding domain-containing protein 5	Peroxisome	58.9	5	14.3	10	40	406.6
	65	IPI00007765	HSPA9	Stress-70 protein, mitochondrial	Mitochondrion	73.6	5.8	15.2	10	42	405.9
	66	IPI00445114	ECH1	cDNA FLJ44603 fis, clone BRACE1000475, highly similar to Delta3,5- delta2,4-dienoyl-CoA isomerase, mitochondrial	Peroxisome	21.4	5.3	36	7	49	404.4
	67	IPI00217871	ALDH4A1	Delta-1-pyrroline-5-carboxylate dehydrogenase, mitochondrial	Mitochondrion	61.7	9.1	17.6	10	45	398
	68	IPI00178744	ACADVL	Isoform 2 of Very long-chain specific acyl-CoA dehydrogenase, mitochondrial	Mitochondrion	72.8	9.8	15.5	11	22	397.9
	69	IPI00218407	ALDOB	Fructose-bisphosphate aldolase B	Unknown	39.4	9	25.5	8	40	376.8
	70	IPI00745872	ALB	Isoform 1 of Serum albumin	Other	69.3	5.9	14.3	11	51	371.6
	71	IPI00021440	ACTG1	Actin, cytoplasmic 2	Cytoplasm	41.8	5.2	19.5	10	59	367
	72	IPI00010190	DECR2	Isoform 1 of Peroxisomal 2,4-dienoyl-CoA reductase	Peroxisome	30.8	10.4	29.8	9	35	365.1
	73	IPI00024990	ALDH6A1	Methylmalonate-semialdehyde dehydrogenase [acylating], mitochondrial	Mitochondrion	57.8	9.5	18.1	10	40	360.8
	74	IPI00329033	FMO3	Dimethylaniline monooxygenase [N-oxide-forming] 3	ER	60	8.9	16.4	10	57	356
	75	IPI00011107	IDH2	Isocitrate dehydrogenase [NADP], mitochondrial	Peroxisome	50.9	9.6	14.4	8	54	343
	76	IPI00295363	OTC	Ornithine carbamoyltransferase, mitochondrial	Mitochondrion	39.9	9.4	22	8	44	330.7
	77	IPI00218896	ADH1A	Alcohol dehydrogenase 1A	Peroxisome	39.8	9.5	18.9	8	43	327.4
	78	IPI00022793	HADHB	Trifunctional enzyme subunit beta, mitochondrial	Mitochondrion	51.3	10	14.3	8	28	313.1
	79	IPI00029717	FGA	Isoform 2 of Fibrinogen alpha chain	Other	69.7	9.1	14.8	8	33	307.6
	80	IPI00790271	DAO	Putative uncharacterized protein DKFZp686F04272	Peroxisome	37.5	7.1	16.1	8	48	305.6
	81	IPI00303476	ATP5B	ATP synthase subunit beta, mitochondrial	Mitochondrion	56.5	5.1	15.9	7	51	304.2
	82	IPI00007084	SLC25A13	Solute carrier family 25, member 13 (Citrin), isoform CRA_a	Mitochondrion	74.3	9.4	10.2	7	21	301.1
	83	IPI00789477	LTF	cDNA FLJ58679, highly similar to Lactotransferrin	Unknown	73.1	9.3	10.8	7	14	301
	84	IPI00328156	MAOB	Amine oxidase [flavin-containing] B	Mitochondrion	58.7	7.8	11.9	8	45	296.7
	85	IPI00218528	PKP1	Isoform 1 of Plakophilin-1	Nucleus	80.4	10	11.4	8	12	294.3
	86	IPI00853094	POR	71 kDa protein	Unknown	71.2	5.3	10.6	7	44	292.2
	87	IPI00025753	DSG1	Desmoglein-1	Membrane	113.6	4.8	5.9	6	12	289.2
	88	IPI00797471	KRT80	42 kDa protein	Other	41.6	5.3	15.8	6	15	289
	89	IPI00016827	SLC27A5	Bile acyl-CoA synthetase	ER	75.3	9	9.1	7	40	285.7
	90	IPI00027701	ACADS	Short-chain specific acyl-CoA dehydrogenase, mitochondrial	Mitochondrion	44.3	9.1	14.3	6	14	284.3
	91	IPI00009532	ABAT	4-aminobutyrate aminotransferase, mitochondrial	Mitochondrion	56.4	9.2	12.6	8	27	278.5
	92	IPI00304082	ISOC1	Isochorismatase domain-containing protein 1	Peroxisome	32.2	7.8	17.4	6	25	272.6
	93	IPI00025346	PEX14	Isoform 1 of Peroxisomal membrane protein PEX14	Peroxisome	41.2	4.7	15.1	7	44	271.8
	94	IPI00787584	UGT2B7	similar to UDP-glucuronosyltransferase 2B7 precursor	Unknown	58.8	9.2	13.4	7	47	268.7
	95	IPI00872991	ADH1C;ADH1B	Uncharacterized protein ADH1C (Fragment)	Unknown	39.7	9.6	14.7	7	38	266.5
	96	IPI00719591	CYP1A2	Isoform 1 of Cytochrome P450 1A2	ER	58.3	9.9	10.7	7	27	266.2
	97	IPI00797917	DCXR	26 kDa protein	Unknown	25.7	9.3	24	6	17	265
	98	IPI00027252	PHB2	Prohibitin-2	Mitochondrion	33.3	10.2	20.1	7	34	264.3
	99	IPI00024993	ECHS1	Enoyl-CoA hydratase, mitochondrial	Mitochondrion	31.4	9.4	19	7	20	258.5
	100	IPI00305166	SDHA	Succinate dehydrogenase [ubiquinone] flavoprotein subunit, mitochondrial precursor	Mitochondrion	72.6	8	6.8	7	13	257.8
	101	IPI00157908	AIFM1	Isoform 3 of Apoptosis-inducing factor 1, mitochondrial	Cytoplasm	66.3	9.6	10.5	6	17	252.5
	102	IPI00024623	ACADSB	Short/branched chain specific acyl-CoA dehydrogenase, mitochondrial	Mitochondrion	47.5	6.6	15.7	6	17	245.8
	103	IPI00792916	PRKCSH	protein kinase C substrate 80K-H isoform 2	Unknown	59.1	4.2	11.2	7	50	242.1
	104	IPI00020226	ACOX3	Isoform 1 of Peroxisomal acyl-coenzyme A oxidase 3	Peroxisome	77.6	7	8.4	6	23	241.7
	105	IPI00004902	ETFB	Isoform 1 of Electron transfer flavoprotein subunit beta	Mitochondrion	27.8	9.2	27.8	7	20	240
	106	IPI00793605	CALR	37 kDa protein	Unknown	36.7	4.4	22.4	7	33	239.7
	107	IPI00792412	PHYH	Uncharacterized protein PHYH	Peroxisome	38.7	9.5	16.8	7	25	237.7
	108	IPI00644989	PDIA6	Isoform 1 of Protein disulfide-isomerase A6	ER	48.1	4.8	15.5	6	22	237.5
	109	IPI00791634	PHB	Prohibitin variant (Fragment)	Unknown	29.8	6	25.4	7	17	236.8
	110	IPI00289551	RDH16	Retinol dehydrogenase 16	Mitochondrion	35.7	9.6	15.1	6	32	236.1
	111	IPI00021978	PEX11B	Peroxisomal membrane protein 11B	Peroxisome	28.4	11.2	18.5	6	17	235.5
	112	IPI00333619	ALDH3A2	Isoform 1 of Fatty aldehyde dehydrogenase	Peroxisome	54.8	8.9	9.5	4	28	230.8
	113	IPI00296535	HACL1	2-hydroxyacyl-CoA lyase 1	Peroxisome	63.7	7.7	8.7	6	24	230.5
	114	IPI00022314	SOD2	Superoxide dismutase [Mn], mitochondrial	Mitochondrion	24.7	9.1	20.3	5	19	226.3
	115	IPI00477227	KRT78	Isoform 1 of Keratin, type II cytoskeletal 78	Other	56.8	5.7	14.4	8	15	222.7
	116	IPI00301491	UGT2B4	UDP-glucuronosyltransferase 2B4	ER	60.5	9.4	11.6	6	27	221.1
	117	IPI00794549	SHMT2	Serine hydroxymethyltransferase 2 (Mitochondrial), isoform CRA_h	Mitochondrion	44.6	10.3	15	6	10	215.5
	118	IPI00011229	CTSD	Cathepsin D	Lysosome	44.5	6.1	13.3	5	12	213
	119	IPI00886738	ACSM2B	similar to putative protein product of HYST1046 isoform 1	Unknown	64.3	9.6	10.9	6	17	212.1
	120	IPI00290078	KRT4	keratin 4	Other	63.9	9.4	7.7	6	18	211.5
	121	IPI00654755	HBB	Hemoglobin subunit beta	Other	16	6.9	36.7	5	24	211.4
	122	IPI00104341	EPHX2	Epoxide hydrolase 2	Peroxisome	64.7	6.1	9.2	6	33	211.1
	123	IPI00008483	MAOA	Amine oxidase [flavin-containing] A	Mitochondrion	59.6	8.8	6.3	5	40	209.6
	124	IPI00293564	HMGCL	Hydroxymethylglutaryl-CoA lyase, mitochondrial	Peroxisome	34.3	9.7	20.6	5	31	209.2
	125	IPI00410714	HBA2;HBA1	Hemoglobin subunit alpha	Unknown	15.2	9.4	33.1	5	30	207.9
	126	IPI00028064	CTSG	Cathepsin G	Unknown	28.8	12.1	18.4	7	26	207.6
	127	IPI00646304	PPIB	Peptidyl-prolyl cis-trans isomerase B	ER	23.7	9.9	19.9	4	29	205.6
	128	IPI00294398	HADH	Isoform 1 of Hydroxyacyl-coenzyme A dehydrogenase, mitochondrial	Mitochondrion	34.3	9.4	15	7	13	205.2
	129	IPI00007219	CYP2C9	Cytochrome P450 2C9	ER	55.6	9.1	9	6	30	203.4
	130	IPI00786942	ALDH7A1	similar to antiquitin	Unknown	59.2	9.1	10.4	5	13	202.3
	131	IPI00216099	DSC1	Isoform 1A of Desmocollin-1	Membrane	100	5.1	4.8	5	9	194.7
	132	IPI00797300	GPD1	35 kDa protein	Unknown	35.1	6.5	12.6	5	10	194.4
	133	IPI00005682	HSD11B1	Corticosteroid 11-beta-dehydrogenase isozyme 1	ER	32.4	9.3	18.2	5	22	193
	134	IPI00010810	ETFA	Electron transfer flavoprotein subunit alpha, mitochondrial	Mitochondrion	35.1	9.5	13.5	4	24	191.6
	135	IPI00647161	REEP6	Receptor expression-enhancing protein 6	Membrane	20.7	9.4	21.2	5	28	190.9
	136	IPI00219018	GAPDH	Glyceraldehyde-3-phosphate dehydrogenase	Cytoplasm	36	9.3	13.7	4	6	189.4
	137	IPI00001539	ACAA2	3-ketoacyl-CoA thiolase, mitochondrial	Mitochondrion	41.9	9.3	10.8	4	8	187.5
	138	IPI00411387	ACSL5	cDNA FLJ52792, highly similar to Long-chain-fatty-acid--CoA ligase 5	Peroxisome	72.1	6.5	8.6	6	24	186.2
	139	IPI00218899	ADH4	Alcohol dehydrogenase 4	Cytoplasm	40.2	9.4	11.3	4	21	186
	140	IPI00003482	DECR1	2,4-dienoyl-CoA reductase, mitochondrial	Mitochondrion	36	10.1	12.8	4	21	184.8
	141	IPI00291006	MDH2	Malate dehydrogenase, mitochondrial precursor	Mitochondrion	35.5	9.8	15.7	6	18	184
	142	IPI00828205	IGHM	IGHM protein	Unknown	65	6.4	7.2	5	19	183.8
	143	IPI00099595	HSD17B6	Hydroxysteroid 17-beta dehydrogenase 6	ER	35.9	9.6	12	4	21	182.9
	144	IPI00431405	C5orf33	Isoform 2 of UPF0465 protein C5orf33	Unknown	45.9	9.6	13.7	5	6	182
	145	IPI00645425	CRYZ	crystallin, zeta isoform c	Unknown	20.4	6.8	24.5	5	14	180.3
	146	IPI00007188	SLC25A5	ADP/ATP translocase 2	Mitochondrion	32.9	10.3	16.1	5	32	176.8
	147	IPI00759715	FH	Isoform Cytoplasmic of Fumarate hydratase, mitochondrial	Mitochondrion	50.2	7.1	11.6	5	28	175.3
	148	IPI00021062	CRYAA	Alpha-crystallin A chain	Cytoplasm	19.9	5.8	22	4	12	174.6
	149	IPI00007282	CYP2E1	Cytochrome P450 2E1	ER	56.8	9.1	8.3	6	16	172.2
	150	IPI00220362	HSPE1	10 kDa heat shock protein, mitochondrial	Mitochondrion	10.9	9.4	25.5	3	22	170.7
	151	IPI00410584	LONP2	Peroxisomal Lon protease homolog 2	Peroxisome	94.6	7	5.8	5	8	168.8
	152	IPI00011937	PRDX4	Peroxiredoxin-4	Cytoplasm	30.5	5.8	17.7	5	33	168.3
	153	IPI00847727	AMACR	Alpha-methylacyl-CoA racemase	Peroxisome	42.3	6.7	9.7	4	21	163.8
	154	IPI00031131	C20orf3	Isoform 1 of Adipocyte plasma membrane-associated protein	Membrane	46.5	5.8	9.9	4	29	161.6
	155	IPI00216279	GATM	Isoform Cytoplasmic of Glycine amidinotransferase, mitochondrial	Mitochondrion	44.9	6.7	9.5	5	26	161.2
	156	IPI00002745	CTSZ	Cathepsin Z	Lysosome	33.8	6.9	10.6	3	9	158.8
	157	IPI00038356	ARG1	Isoform 3 of Arginase-1	Cytoplasm	25.3	9.4	17.8	5	16	157.9
	158	IPI00513827	ACADM	Putative uncharacterized protein DKFZp686M24262	Unknown	50.2	8.9	12.6	5	15	156.1
	159	IPI00003865	HSPA8	Isoform 1 of Heat shock cognate 71 kDa protein	Cytoplasm	70.9	5.2	6.7	4	45	155.8
	160	IPI00096066	SUCLG2	Succinyl-CoA ligase [GDP-forming] subunit beta, mitochondrial	Mitochondrion	46.5	6.1	9.5	4	20	155
	161	IPI00006722	PEX16	Isoform 1 of Peroxisomal membrane protein PEX16	Peroxisome	38.6	10.2	12.2	4	21	146.8
	162	IPI00374151	PRDX3	peroxiredoxin 3 isoform b	Mitochondrion	25.8	7.9	16.8	4	17	145.9
	163	IPI00015911	DLD	Dihydrolipoyl dehydrogenase, mitochondrial	Mitochondrion	54.1	8.6	8.1	4	9	145.5
	164	IPI00010349	AGPS	Alkyldihydroxyacetonephosphate synthase, peroxisomal	Peroxisome	72.9	7.2	6.5	4	15	143.7
	165	IPI00398985	FABP5L1	similar to Fatty acid-binding protein, epidermal	Other	15.1	7.7	22.2	4	8	143.7
	166	IPI00290301	CYP2C8	Cytochrome P450 2C8	ER	55.8	9.7	6.5	4	16	143.5
	167	IPI00032875	ETFDH	Electron transfer flavoprotein-ubiquinone oxidoreductase, mitochondrial	Mitochondrion	68.5	7.9	6.8	4	13	143.3
	168	IPI00845339	HSPA1A;HSPA1B	cDNA FLJ54392, highly similar to Heat shock 70 kDa protein 1	Other	70	5.4	6.4	4	19	142.6
	169	IPI00292763	CROT	Peroxisomal carnitine O-octanoyltransferase	Peroxisome	70.1	6.7	7.2	5	12	142
	170	IPI00465138	CYP3A4	Cytochrome P450 3A4	ER	57.3	9.1	8.9	4	22	140.1
	171	IPI00022891	SLC25A4	ADP/ATP translocase 1	Mitochondrion	33	10.3	12.8	4	13	138
	172	IPI00883772	GAA	acid alpha-glucosidase preproprotein	Lysosome	105.3	5.6	4.4	4	11	137.6
	173	IPI00455315	ANXA2	Isoform 1 of Annexin A2	Other	38.6	8.5	10.9	4	10	137
	174	IPI00736686	-	similar to kidney-specific protein	Unknown	91.1	9.9	5	4	7	136.9
	175	IPI00219713	FGG	Isoform Gamma-A of Fibrinogen gamma chain	Other	49.5	5.7	9.2	4	22	136.6
	176	IPI00291643	SPRYD4	SPRY domain-containing protein 4	Nucleus	23.1	6.5	18.4	4	6	135.5
	177	IPI00217966	LDHA	Isoform 1 of L-lactate dehydrogenase A chain	Peroxisome	36.7	9.3	9	3	17	135.3
	178	IPI00021890	HSD17B8	Estradiol 17-beta-dehydrogenase 8	Mitochondrion	27	6.1	15.3	3	7	135.3
	179	IPI00103467	ALDH1B1	Aldehyde dehydrogenase X, mitochondrial	Mitochondrion	57.2	6.4	7.9	5	7	135.3
	180	IPI00329552	MOSC2	Isoform 1 of MOSC domain-containing protein 2, mitochondrial	Peroxisome	38	10.2	10.4	4	15	134.6
	181	IPI00878218	ATP5O	ATP synthase (Fragment)	Mitochondrion	23.2	10.5	19.2	4	11	132.2
	182	IPI00024911	ERP29	Endoplasmic reticulum protein ERp29	ER	29	7.5	14.9	4	13	132.1
	183	IPI00645805	IVD	Isovaleryl-CoA dehydrogenase, mitochondrial	Mitochondrion	46.3	9.3	8.5	4	8	130.8
	184	IPI00419802	HIBCH	Isoform 1 of 3-hydroxyisobutyryl-CoA hydrolase, mitochondrial	Mitochondrion	43.5	9.2	8.3	3	17	130.8
	185	IPI00304458	KRT23	Keratin, type I cytoskeletal 23	Other	48.1	6.1	7.8	3	6	130.5
	186	IPI00291005	MDH1	Malate dehydrogenase, cytoplasmic	Peroxisome	36.4	7.7	12	4	8	129.5
	187	IPI00219682	STOM	Erythrocyte band 7 integral membrane protein	Membrane	31.7	8.9	9	3	11	129.1
	188	IPI00374657	VAPA	vesicle-associated membrane protein-associated protein A isoform 1	ER	32.6	9.8	16	4	16	127.8
	189	IPI00402759	GLYAT	Isoform 1 of Glycine N-acyltransferase	Mitochondrion	33.9	9.3	14.2	4	9	127.2
	190	IPI00640741	PRDX1	19 kDa protein	Unknown	19	6.5	21.6	4	21	127.1
	191	IPI00396485	EEF1A1	Elongation factor 1-alpha 1	Cytoplasm	50.1	9.7	7.1	3	14	126.6
	192	IPI00641876	ABCD1	Protein	Unknown	24.3	6.1	11.7	2	8	125.6
	193	IPI00027107	TUFM	Tu translation elongation factor, mitochondrial precursor	Mitochondrion	49.8	7.9	6.8	3	5	125.3
	194	IPI00744902	REEP5	21 kDa protein	Unknown	21.1	9.1	17.3	4	14	121.1
	195	IPI00304435	NIPSNAP1	Protein NipSnap homolog 1	Unknown	33.3	9.8	7	3	8	119.6
	196	IPI00034308	SARDH	Sarcosine dehydrogenase, mitochondrial	Mitochondrion	101	6.9	3.7	3	4	117.1
	197	IPI00797733	PXMP2	18 kDa protein	Unknown	17.5	-1.8	13.1	3	21	116.6
	198	IPI00876999	PRDX5	Putative uncharacterized protein PRDX5 (Fragment)	Unknown	16.9	7.8	18.6	3	9	116
	199	IPI00026932	UGT2B17	UDP-glucuronosyltransferase 2B17	ER	61.1	9.5	5.7	3	14	114.6
	200	IPI00218200	BCAP31	B-cell receptor-associated protein 31	ER	34.7	8.8	9.6	3	11	114.3
	201	IPI00296196	DMGDH	Dimethylglycine dehydrogenase, mitochondrial	Mitochondrion	96.7	7.8	5.4	4	5	114
	202	IPI00220644	PKM2	Isoform M1 of Pyruvate kinase isozymes M1/M2	Cytoplasm	58	8.7	7.2	4	11	112.4
	203	IPI00005038	HRSP12	Ribonuclease UK114	Cytoplasm	14.5	9.4	19	2	17	112.2
	204	IPI00872799	CYP4A11	Isoform 1 of Cytochrome P450 4A11	ER	59.3	9.7	4	2	9	111.8
	205	IPI00219221	LGALS7;LGALS7B	Galectin-7	Cytoplasm	15.1	8	16.9	2	5	111.2
	206	IPI00383751	-	CALRETICULIN=CALCIUM binding protein (Fragment)	ER	22.9	4.3	13.9	3	15	111.1
	207	IPI00006211	VAPB	Isoform 1 of Vesicle-associated membrane protein-associated protein B/C	Membrane	27.2	7.7	14.4	3	17	110.4
	208	IPI00016513	RAB10	Ras-related protein Rab-10	Membrane	22.5	9.4	17	3	7	108.6
	209	IPI00297084	DDOST	Dolichyl-diphosphooligosaccharide--protein glycosyltransferase 48 kDa subunit	ER	50.8	6.1	6.8	3	11	108
	210	IPI00022463	TF	Serotransferrin	Other	77	7	4.6	3	13	105.8
	211	IPI00028481	RAB8A	Ras-related protein Rab-8A	Golgi	23.7	9.8	16.4	3	6	105.4
	212	IPI00024920	ATP5D	ATP synthase subunit delta, mitochondrial	Mitochondrion	17.5	5.2	13.7	2	2	104.5
	213	IPI00023728	GGH	Gamma-glutamyl hydrolase	Other	35.9	6.8	9.4	3	6	104.4
	214	IPI00871858	CYB5A	Cytochrome b-5 isoform 1 variant	Unknown	11.3	5.2	31.6	3	15	103.5
	215	IPI00019888	ALDH5A1	Succinate-semialdehyde dehydrogenase, mitochondrial	Mitochondrion	57.2	9.6	5.4	3	7	103.3
	216	IPI00419720	-	Dermokine gamma-1	Unknown	35.2	5.8	7.3	2	5	102.9
	217	IPI00218342	MTHFD1	C-1-tetrahydrofolate synthase, cytoplasmic	Cytoplasm	101.5	7	3.3	3	5	102.3
	218	IPI00441414	GANAB	Isoform 3 of Neutral alpha-glucosidase AB	ER	96.2	5.4	3.2	3	18	101.3
	219	IPI00456747	ATP5F1	ATP synthase, H+ transporting, mitochondrial F0 complex, subunit B1	Mitochondrion	22.3	9.7	16.9	4	5	100.5
	220	IPI00790784	SERPINA1	Isoform 2 of Alpha-1-antitrypsin	Other	40.2	5.2	7.8	3	14	99.9
	221	IPI00465106	TMEM135	Isoform 2 of Transmembrane protein 135	Membrane	50	10.3	4.6	3	6	99.5
	222	IPI00746718	FLG	Profilaggrin	Unknown	132	10	1.6	3	5	99.4
	223	IPI00739237	LOC653879	similar to complement component 3	Unknown	44.9	4.8	7.4	2	21	97.5
	224	IPI00479108	CPT1A	Isoform 2 of Carnitine O-palmitoyltransferase 1, liver isoform	Mitochondrion	86.2	9.3	3.4	2	8	96.7
	225	IPI00019160	CYP4F2	Leukotriene-B(4) omega-hydroxylase 1	ER	59.8	6.7	6.5	3	5	96.2
	226	IPI00411633	HSP90AB1	Heat shock protein beta	Unknown	16.9	4.6	15.5	2	6	95.2
	227	IPI00019038	LYZ	Lysozyme C	Unknown	16.5	10.6	14.2	2	13	94.7
	228	IPI00025100	BCKDHA	2-oxoisovalerate dehydrogenase subunit alpha, mitochondrial	Mitochondrion	50.4	9.1	4.5	2	7	94.5
	229	IPI00827847	BPI	Bactericidal permeability-increasing protein precursor	Membrane	53.9	10	4.9	2	3	94.3
	230	IPI00329600	SCCPDH	Probable saccharopine dehydrogenase	Unknown	47.1	9.8	4.9	2	13	93.2
	231	IPI00384356	HSD17B13	Isoform 1 of 17-beta hydroxysteroid dehydrogenase 13	Other	29.6	10	8.3	3	19	93
	232	IPI00639797	HSD17B10	Hydroxysteroid (17-beta) dehydrogenase 10	Unknown	17.2	9.2	17.2	3	5	92.4
	233	IPI00178676	DMGDH	cDNA FLJ50878, highly similar to Dimethylglycine dehydrogenase, mitochondrial	Unknown	70.5	6.2	5.1	3	3	91.6
	234	IPI00552768	TXN	Thioredoxin, isoform CRA_b	Unknown	9.4	5.7	23.5	3	11	89.6
	235	IPI00010232	PEX3	Peroxisomal biogenesis factor 3	Peroxisome	42.1	9.3	8.3	3	10	89.4
	236	IPI00794267	KRT18	18 kDa protein	Unknown	18.1	10.4	11.4	2	9	89.2
	237	IPI00888063	KRT18P33	similar to hCG21219	Unknown	104.8	5.9	2.2	2	6	88.9
	238	IPI00172460	AK2	Isoform 3 of Adenylate kinase 2, mitochondrial	Mitochondrion	22.3	9.7	11.9	2	5	88.7
	239	IPI00788848	FABP1	Putative uncharacterized protein FABP1	Unknown	13.8	5.1	25	3	5	87.3
	240	IPI00024934	MUT	Methylmalonyl-CoA mutase, mitochondrial	Mitochondrion	83.1	6.5	4.7	3	4	86.4
	241	IPI00024787	SLC27A2	Very long-chain acyl-CoA synthetase	ER	70.3	9.4	3.2	2	4	84.7
	242	IPI00165360	MPST	3-mercaptopyruvate sulfurtransferase	Cytoplasm	33.2	6.1	7.7	2	10	84.5
	243	IPI00020530	ACOT13	Acyl-coenzyme A thioesterase 13	Mitochondrion	15	10	15.7	2	3	84.4
	244	IPI00025874	RPN1	Dolichyl-diphosphooligosaccharide--protein glycosyltransferase subunit 1 precursor	ER	72.7	5.8	4.3	3	5	83.9
	245	IPI00009368	SFXN1	Sideroflexin-1	Mitochondrion	35.6	10	7.1	2	2	83.7
	246	IPI00024317	GCDH	Isoform Long of Glutaryl-CoA dehydrogenase, mitochondrial	Mitochondrion	48.1	9.3	4.8	2	6	83.5
	247	IPI00013847	UQCRC1	Cytochrome b-c1 complex subunit 1, mitochondrial	Mitochondrion	52.6	5.9	4.2	2	5	83.3
	248	IPI00877054	ACOT8	Putative uncharacterized protein ACOT8	Peroxisome	20.8	10.9	9	2	8	82.9
	249	IPI00013885	CASP14	Caspase-14	Cytoplasm	27.7	5.3	4.5	1	2	82
	250	IPI00030275	TRAP1	Heat shock protein 75 kDa, mitochondrial	Mitochondrion	80.1	9	3.1	2	2	81.9
	251	IPI00434346	UGT1A1	UDP-glucuronosyltransferase 1-1	ER	59.6	9.1	3.4	2	10	81.5
	252	IPI00007247	PCCB	Propionyl-CoA carboxylase beta chain, mitochondrial	Mitochondrion	58.2	8.7	4.5	2	4	81.1
	253	IPI00420108	DLST	Dihydrolipoyllysine-residue succinyltransferase component of 2- oxoglutarate dehydrogenase complex, mitochondrial precursor	Mitochondrion	48.6	9.8	4.9	2	2	78.6
	254	IPI00789076	-	53 kDa protein	Unknown	53	9.1	4.6	2	6	78.6
	255	IPI00165272	PEX5	Isoform 3 of Peroxisomal targeting signal 1 receptor	Peroxisome	69.8	4.3	4	2	2	78.1
	256	IPI00783271	LRPPRC	Leucine-rich PPR motif-containing protein, mitochondrial	Mitochondrion	157.8	5.8	2.2	3	3	77.6
	257	IPI00022538	STBD1	Starch-binding domain-containing protein 1	Membrane	39	5.4	7	2	6	76.3
	258	IPI00026530	LMAN1	Protein ERGIC-53	ER	57.5	6.3	3.9	2	8	75.9
	259	IPI00025307	CYP27A1	Sterol 26-hydroxylase, mitochondrial	Mitochondrion	60.2	9.7	3.6	2	4	75.2
	260	IPI00027769	ELANE	Neutrophil elastase	Unknown	28.5	12.2	6.4	2	10	75
	261	IPI00006952	LACTB2	Beta-lactamase-like protein 2	Unknown	32.8	6.3	6.6	2	11	74.6
	262	IPI00021979	PEX11A	Peroxisomal membrane protein 11A	Peroxisome	28.3	10.3	7.3	2	5	74.1
	263	IPI00453473	HIST2H4B;HIST1H4K;HIST1H4H;HIST1H4A;HIST1H4L;HIST1H4B;HIST1H4I;HIST1H4D;HIST1H4E;HIST4H4;HIST1H4F;HIST1H4C;HIST1H4J;HIST2H4A	Histone H4	Nucleus	11.4	11.8	17.5	2	6	73.8
	264	IPI00792135	ATP5H	ATP5H protein (Fragment)	Unknown	11.5	10.2	18.6	3	6	73.7
	265	IPI00646687	POF1B	Isoform 2 of Protein POF1B	Unknown	68	5.9	3.6	2	5	73.6
	266	IPI00852927	SLC25A1	Solute carrier family 25 (Mitochondrial carrier	Unknown	23.2	10.3	11.1	2	10	72.6
	267	IPI00873817	ALDH9A1	4-trimethylaminobutyraldehyde dehydrogenase	Cytoplasm	53.8	5.6	4.5	2	2	72.5
	268	IPI00300376	TGM3	Protein-glutamine gamma-glutamyltransferase E	Cytoplasm	76.7	5.7	1.4	1	2	71.7
	269	IPI00465248	ENO1	Isoform alpha-enolase of Alpha-enolase	Cytoplasm	47.1	7.7	5.3	2	3	71.5
	270	IPI00791315	SLC25A3	21 kDa protein	Unknown	21.1	0	11.6	2	2	71.3
	271	IPI00642982	LONP1	LONP1 protein	Unknown	85.6	5.7	2.9	2	2	71.2
	272	IPI00177817	ATP2A2	Isoform SERCA2A of Sarcoplasmic/endoplasmic reticulum calcium ATPase 2	ER	109.6	5.1	2.6	2	3	70.4
	273	IPI00657682	GSTA1	Glutathione S-transferase A1	Cytoplasm	25.6	9.4	9	2	12	69.8
	274	IPI00006865	SEC22B	Vesicle-trafficking protein SEC22b	ER	24.7	9.4	8.4	2	9	69.5
	275	IPI00643525	C4A	Putative uncharacterized protein C4A	Unknown	192.6	6.7	1.4	2	6	68.8
	276	IPI00305383	UQCRC2	Cytochrome b-c1 complex subunit 2, mitochondrial	Mitochondrion	48.4	9.3	3.5	1	7	68.7
	277	IPI00031697	TMEM109	Transmembrane protein 109	Nucleus	26.2	10.9	4.9	1	11	68.5
	278	IPI00002459	ANXA6	annexin VI isoform 2	Unknown	75.2	5.3	3	2	6	68.3
	279	IPI00738805	-	25 kDa protein	Unknown	25.2	9.2	9.9	2	3	68
	280	IPI00218015	LDHD	Isoform 2 of Probable D-lactate dehydrogenase, mitochondrial	Mitochondrion	52.1	6	5.8	2	2	68
	281	IPI00025341	BDH1	D-beta-hydroxybutyrate dehydrogenase, mitochondrial	Mitochondrion	38.1	9.8	5	2	9	68
	282	IPI00790325	SLC25A10	25 kDa protein	Unknown	24.6	10.3	14	3	4	67.9
	283	IPI00028055	TMED10	Transmembrane emp24 domain-containing protein 10	Golgi	25	7.8	10	2	9	67.8
	284	IPI00879792	CYB5R3	Cytochrome b5 reductase 3	Unknown	16.7	10.1	7.5	1	8	66.9
	285	IPI00395769	ATP5C1	Isoform Heart of ATP synthase subunit gamma, mitochondrial	Mitochondrion	32.9	9.7	6.4	2	3	65.8
	286	IPI00744115	PCCA	propionyl-Coenzyme A carboxylase, alpha polypeptide isoform a precursor	Mitochondrion	80	7.9	2.9	2	2	65.1
	287	IPI00008529	RPLP2	60S acidic ribosomal protein P2	Unknown	11.7	4.2	10.4	1	16	63.5
	288	IPI00383227	CANX	Calnexin (Fragment)	ER	31.2	4.5	3.7	1	2	62.9
	289	IPI00007052	FIS1	Mitochondrial fission 1 protein	Peroxisome	16.9	9.4	8.6	1	2	62.6
	290	IPI00181469	IARS2	86 kDa protein	Unknown	86.3	6.8	3	2	4	62.2
	291	IPI00216293	TST	Thiosulfate sulfurtransferase	Mitochondrion	33.4	6.9	5.7	2	6	62.2
	292	IPI00789078	SOD1	Superoxide dismutase	Unknown	13.9	5.7	15.6	2	4	62
	293	IPI00006579	COX4I1	Cytochrome c oxidase subunit 4 isoform 1, mitochondrial	Mitochondrion	19.6	10	12.4	2	3	61.4
	294	IPI00186290	EEF2	Elongation factor 2	Cytoplasm	95.3	6.4	2.2	2	4	61.4
	295	IPI00216308	VDAC1	Voltage-dependent anion-selective channel protein 1	Mitochondrion	30.8	9.2	7.4	2	12	61.2
	296	IPI00021536	CALML5	Calmodulin-like protein 5	Unknown	15.9	4.1	6.2	2	3	60.2
	297	IPI00025512	HSPB1	Heat shock protein beta-1	Cytoplasm	22.8	6	4.9	1	2	59.9
	298	IPI00026942	ERLIN2	Isoform 1 of Erlin-2	ER	37.8	5.4	3.5	1	2	59.8
	299	IPI00871975	DHRS7B	35 kDa protein	Unknown	35.1	10.2	3.7	1	7	59.5
	300	IPI00874221	METTL7B	22 kDa protein	Unknown	22.1	9.4	8.2	2	10	59
	301	IPI00604664	NDUFS1	NADH-ubiquinone oxidoreductase 75 kDa subunit, mitochondrial precursor	Mitochondrion	79.4	5.8	3	2	2	59
	302	IPI00247167	NCCRP1	Non-specific cytotoxic cell receptor protein 1 homolog	Unknown	30.8	6.2	8.4	2	3	58.6
	303	IPI00013860	HIBADH	3-hydroxyisobutyrate dehydrogenase, mitochondrial	Mitochondrion	35.3	9.3	3.9	1	3	58.3
	304	IPI00373937	SBSN	Suprabasin	Other	25.3	6.6	10.1	2	4	58.3
	305	IPI00003944	DBT	Lipoamide acyltransferase component of branched-chain alpha-keto acid dehydrogenase complex, mitochondrial	Mitochondrion	53.5	9.4	4.4	2	3	57.1
	306	IPI00419920	CES2	carboxylesterase 2 isoform 2	ER	67	6.1	4.1	2	6	56.9
	307	IPI00855744	VDAC2	30 kDa protein	Unknown	30.3	9.1	7.8	2	4	56.8
	308	IPI00333838	ACOT1	Acyl-coenzyme A thioesterase 1	Peroxisome	46.2	7.1	5.2	2	2	56.2
	309	IPI00385751	FUCA1	Putative uncharacterized protein FUCA1	Unknown	51.2	6.4	2.5	1	1	55.1
	310	IPI00641200	CLYBL	Isoform 2 of Citrate lyase subunit beta-like protein, mitochondrial	Mitochondrion	33.4	9.4	8.2	2	2	54.7
	311	IPI00218848	ATP5I	ATP synthase, H+ transporting, mitochondrial F0 complex, subunit E	Mitochondrion	8.3	9.5	23.6	2	4	54.6
	312	IPI00465256	AK3	GTP:AMP phosphotransferase mitochondrial	Mitochondrion	25.5	9.5	9.7	2	3	53.2
	313	IPI00789428	MCCC2	Isoform 2 of Methylcrotonoyl-CoA carboxylase beta chain, mitochondrial	Mitochondrion	57.5	8.6	2.1	1	2	52.7
	314	IPI00884309	JAKMIP2	JAKMIP2 protein	Unknown	92.2	5.7	2	2	4	52.4
	315	IPI00219025	GLRX	Glutaredoxin-1	Cytoplasm	11.8	9.7	10.4	1	8	52.3
	316	IPI00604713	CKAP4	Isoform 2 of Cytoskeleton-associated protein 4	ER	58.2	5.1	4.4	2	4	52
	317	IPI00798351	PDHB	35 kDa protein	Unknown	34.6	5.3	7.3	2	2	51.7
	318	IPI00829814	IGHG4	Ig gamma-4 chain C region	Other	35.9	7.8	2.1	1	5	51.6
	319	IPI00339238	DHRS7	Isoform 2 of Dehydrogenase/reductase SDR family member 7	Unknown	32.2	9.8	4.5	1	1	51.1
	320	IPI00017510	MT-CO2	Cytochrome c oxidase subunit 2	Mitochondrion	25.5	4.5	7.5	2	3	50.8
	321	IPI00299084	TMEM33	Transmembrane protein 33	Membrane	28	10.6	4.9	1	2	50.6
	322	IPI00787398	-	similar to filaggrin 2	Unknown	186.5	8	0.7	1	1	50.4
	323	IPI00027409	PRTN3	Myeloblastin	Unknown	27.8	10.3	4.7	1	8	49.7
	324	IPI00412785	BRP44L	Brain protein 44-like protein	Mitochondrion	12.3	10.4	13.8	2	2	49
	325	IPI00015388	PAFAH2	Platelet-activating factor acetylhydrolase 2, cytoplasmic	Cytoplasm	44	6.5	5.1	2	2	48.6
	326	IPI00872762	SUCLG1	Succinyl-CoA ligase [GDP-forming] subunit alpha, mitochondrial	Mitochondrion	35	10	6.6	2	2	47.8
	327	IPI00376322	KIAA0564	Isoform 2 of Uncharacterized protein KIAA0564	Other	116.9	9	1.8	2	2	47.6
	328	IPI00401264	ERP44	Endoplasmic reticulum resident protein ERp44	ER	46.9	5	2.5	1	10	47.4
	329	IPI00027448	ATP5L	ATP synthase subunit g, mitochondrial	Mitochondrion	11.4	10	10.7	1	2	47.3
	330	IPI00794466	CRYAB	12 kDa protein	Unknown	12.2	9.2	17.6	2	2	45.8
	331	IPI00790340	CTSB	Putative uncharacterized protein DKFZp686N0152	Unknown	12.7	9.9	7.3	1	4	45.6
	332	IPI00019326	FDX1	Adrenodoxin, mitochondrial	Mitochondrion	19.4	5.4	4.9	1	3	45.5
	333	IPI00019385	SSR4	Translocon-associated protein subunit delta precursor	ER	20.2	5.5	12.5	2	3	45
	334	IPI00012912	CPT2	Carnitine O-palmitoyltransferase 2, mitochondrial	Mitochondrion	73.7	9.1	3.5	2	2	44.8
	335	IPI00027776	FECH	Ferrochelatase, mitochondrial	Mitochondrion	47.8	9.8	4.7	2	2	44.8
	336	IPI00795002	TUBA1C	19 kDa protein	Unknown	19.4	4.9	5.1	1	3	44.7
	337	IPI00816555	IGLV2-14	IGLV2-14 protein	Unknown	24.5	7.6	4.3	1	6	44.3
	338	IPI00787417	LOC730004	similar to 60S ribosomal protein L22	Unknown	8.1	11.9	18.1	1	4	44.2
	339	IPI00302839	CYP2A7	Cytochrome P450 2A7	ER	56.4	8.7	3.2	2	2	43.9
	340	IPI00220739	PGRMC1	Membrane-associated progesterone receptor component 1	ER	21.7	4.4	4.1	1	4	43.5
	341	IPI00002852	PXMP3	Peroxisome assembly factor 1	Peroxisome	34.9	10.2	3.6	1	1	43.2
	342	IPI00887555	LOC100133842	similar to lectin, galactoside-binding, soluble, 3 binding protein	Unknown	61.6	5.2	2.2	1	1	42.9
	343	IPI00215952	ENTPD5	Ectonucleoside triphosphate diphosphohydrolase 5	ER	47.5	5.9	2.6	1	7	42.8
	344	IPI00872879	COX7A2	Putative uncharacterized protein COX7A2	Unknown	9.4	9.7	12	1	2	41.8
	345	IPI00028946	RTN3	Isoform 3 of Reticulon-3	ER	25.6	9.4	4.7	1	9	41.6
	346	IPI00012585	HEXB	Beta-hexosaminidase subunit beta	Lysosome	63.1	6.3	1.8	1	3	41.3
	347	IPI00032825	TICAM2;TMED7-TICAM2;TMED7	Transmembrane emp24 domain-containing protein 7	ER	25.2	6.5	4	1	3	41.1
	348	IPI00033583	SERPINB12	Serpin B12	Cytoplasm	46.2	5.3	2	1	2	41.1
	349	IPI00022246	AZU1	Azurocidin	Cytoplasm	26.9	11.9	2.8	1	4	40.9
	350	IPI00295542	NUCB1	Nucleobindin-1	Golgi	53.8	5	2.4	1	1	40.8
	351	IPI00884265	IER5L	Immediate early response 5-like	Unknown	25.2	11.8	3.4	1	1	40.6
	352	IPI00514204	LMNA	Lamin A/C	Unknown	53.2	6.1	2.4	1	2	40.6
	353	IPI00794006	MTCH2	28 kDa protein	Unknown	28	8.9	3.5	1	6	40
	354	IPI00794081	CSTA	Putative uncharacterized protein CSTA	Unknown	7.1	7.5	19	1	1	39.1
	355	IPI00759655	MLYCD	Isoform Cytoplasmic+peroxisomal of Malonyl-CoA decarboxylase, mitochondrial	Peroxisome	50.9	9.2	2.4	1	3	38.5
	356	IPI00008599	EBP	3-beta-hydroxysteroid-Delta(8),Delta(7)-isomerase	ER	26.3	8.9	5.2	1	2	37
	357	IPI00059685	ASAH1	N-acylsphingosine amidohydrolase 1 isoform c	Unknown	44	8.6	2.8	1	2	36.8
	358	IPI00446576	IFI30	cDNA FLJ41483 fis, clone BRTHA2002808, highly similar to GAMMA- INTERFERON-INDUCIBLE PROTEIN IP-30	Unknown	17	4.4	7.4	1	1	36.3
	359	IPI00003807	ACP2	Lysosomal acid phosphatase	Lysosome	48.3	6.3	2.6	1	1	36.3
	360	IPI00007664	PGCP	Plasma glutamate carboxypeptidase	Other	51.9	5.8	1.9	1	1	36.3
	361	IPI00024338	R3HDML	Peptidase inhibitor R3HDML	Other	28.6	10.3	3.6	1	2	36.1
	362	IPI00292787	ACTR5	Actin-related protein 5	Unknown	68.3	5	1.5	1	7	35.8
	363	IPI00171445	ATAD1	Isoform 1 of ATPase family AAA domain-containing protein 1	Peroxisome	40.7	6.5	3.3	1	4	35.6
	364	IPI00759728	SIAE	Isoform 2 of Sialate O-acetylesterase	Lysosome	54.5	7.1	2.5	1	1	35.4
	365	IPI00398805	H2AFV	H2A histone family, member V isoform 4	Nucleus	6.9	11.5	13.6	1	2	35.3
	366	IPI00019872	HSD17B2	Estradiol 17-beta-dehydrogenase 2	Membrane	42.8	9.6	2.8	1	2	35
	367	IPI00816245		XP6G6B (Fragment)	Unknown	8.7	12.1	7.8	1	3	34.4
	368	IPI00883598	TXNRD2	Putative uncharacterized protein TXNRD2	Mitochondrion	30.1	5.8	4	1	2	34.3
	369	IPI00029744	SSBP1	Single-stranded DNA-binding protein, mitochondrial	Mitochondrion	17.2	9.9	10.1	1	2	34.2
	370	IPI00009950	LMAN2	Vesicular integral-membrane protein VIP36	ER	40.2	6.5	3.1	1	1	33.8
	371	IPI00642732	PDHA1	Pyruvate dehydrogenase (Lipoamide) alpha 1	Mitochondrion	19.8	10.2	5	1	1	33.4
	372	IPI00556568	PEX11G	Isoform 2 of Peroxisomal membrane protein 11C	Peroxisome	19	10.3	7	1	1	32.9
	373	IPI00022300	METTL7A	Methyltransferase-like protein 7A	ER	28.3	9.7	2.5	1	4	32.7
	374	IPI00853571	CAPZA2	20 kDa protein	Unknown	19.5	5.2	5.9	1	2	32.5
	375	IPI00643530	CYB5R1	Putative uncharacterized protein CYB5R1	Cytoplasm	24.8	9.7	4.9	1	3	31.8
	376	IPI00798025	C21orf33	Putative uncharacterized protein C21orf33	Unknown	20.2	6.2	5.3	1	2	31.5
	377	IPI00640892	GNPAT	Glyceronephosphate O-acyltransferase	Peroxisome	67	5.9	1.4	1	1	31.2
	378	IPI00646707	PLD3	49 kDa protein	Unknown	48.7	6	2.3	1	1	31.1
	379	IPI00298828	APOH	Beta-2-glycoprotein 1	Other	38.3	9.5	2.6	1	1	30.9
	380	IPI00411291	PEX1	Peroxisome biogenesis factor 1	Peroxisome	142.8	5.9	0.8	1	1	30.9
	381	IPI00514908	KPRP	Keratinocyte proline-rich protein	Cytoplasm	64.1	10.6	1.6	1	3	30.4
	382	IPI00816500	PEX12	PEX12 protein (Fragment)	Peroxisome	36.9	10.4	2.8	1	2	30.1
	383	IPI00647106	DLGAP5	Isoform 2 of Disks large-associated protein 5	Cytoplasm	85.6	9.7	1.4	1	3	30.1
	384	IPI00301395	CPVL	Probable serine carboxypeptidase CPVL	Unknown	54.1	5.3	1.7	1	2	30
	385	IPI00025086	COX5A	Cytochrome c oxidase subunit 5A, mitochondrial precursor	Mitochondrion	16.8	6.4	5.3	1	1	29.8
	386	IPI00045223	HEJ1	HEJ1	Unknown	7.3	10	15.6	1	1	29.7
	387	IPI00014232	ARL6IP1	ADP-ribosylation factor-like protein 6-interacting protein 1	Other	23.3	10	3.9	1	1	29.5
	388	IPI00216057	SORD	Sorbitol dehydrogenase	Membrane	38.3	9.3	4.2	1	2	29.5
	389	IPI00037448	GRHPR	Glyoxylate reductase/hydroxypyruvate reductase	Peroxisome	35.6	7.9	3	1	3	29.3
	390	IPI00395646	MUTED;TXNDC5	Thioredoxin domain containing 5 isoform 2	ER	43.6	5.7	2.6	1	2	29.3
	391	IPI00382844	ACO2	Aconitase (Fragment)	Unknown	65.3	8.8	1.3	1	1	29.3
	392	IPI00877723	-	16 kDa protein	Unknown	15.5	10.1	5.1	1	3	29.2
	393	IPI00787441	-	7 kDa protein	Unknown	7.4	10.3	13.4	1	3	29.2
	394	IPI00640179	BRP44	Brain protein 44	Unknown	11.7	10.8	7.6	1	1	29.2
	395	IPI00873380	RTN4	Nogo-C	Unknown	22.2	9.7	4	1	3	28.8
	396	IPI00291646	MTHFD1L	Isoform 1 of Monofunctional C1-tetrahydrofolate synthase, mitochondrial	Mitochondrion	105.8	9.2	1	1	12	28.7
	397	IPI00399006	PPP2R3B	Isoform 2 of Serine/threonine-protein phosphatase 2A regulatory subunit B'' subunit beta	Nucleus	20.1	3.9	4.5	1	5	28.4
	398	IPI00792668	AADAC	21 kDa protein	Unknown	20.8	9.7	3.9	1	4	28.2
	399	IPI00016608	TMED2	Transmembrane emp24 domain-containing protein 2	Cytoplasm	22.7	4.9	3.5	1	1	28.2
	400	IPI00298497	FGB	Fibrinogen beta chain	Other	55.9	9.3	1.8	1	1	27.8
