# Supplementary material for: The Proteome of Human Liver Peroxisomes: Identification of Five New Peroxisomal Constituents by a Label-Free Quantitative Proteomics Survey
Source: PLoS One. 2013 Feb 27;8(2):e57395. doi: 10.1371/journal.pone.0057395 (PMC3583843; doi:10.1371/journal.pone.0057395)
Supplement: Table S3 — Catalogue of known peroxisomal proteins identified in human liver peroxisomes. (XLSX) [file pone.0057395.s010.xlsx]

## Sheet: Table S3
	IPI Accession	Protein Name	Gene Symbol	Comments
	1. Peroxisomal Beta-Oxidation
	IPI00296907	Acyl-coenzyme A oxidase 1	ACOX1
	IPI00293125	Acyl-coenzyme A oxidase 2	ACOX2
	IPI00020226	Acyl-coenzyme A oxidase 3, peroxisomal	ACOX3
	IPI00216164	Peroxisomal bifunctional enzyme	EHHADH
	IPI00019912	Peroxisomal multifunctional enzyme type 2	HSD17B4
	IPI00012828	3-ketoacyl-CoA thiolase, peroxisomal precursor	ACAA1
	IPI00026105	Nonspecific lipid-transfer protein	SCP2
	IPI00005918	Alpha-methylacyl-CoA racemase	AMACR
	IPI00016457	Carnitine O-acetyltransferase	CRAT
	IPI00292763	Carnitine O-octanoyltransferase	CROT
	IPI00011416	Delta3,5-delta2,4-dienoyl-CoA isomerase	ECH1
	IPI00010190	Peroxisomal 2,4-dieonyl-CoA reductase.	DECR2
	IPI00419263	Peroxisomal 3,2-trans-enoyl-CoA isomerase	PECI
	IPI00447606	Very long chain acyl-CoA synthetase	SLC27A2
	IPI00298202	Acyl-CoA thioesterase 8	ACOT8
	IPI00220906	Acyl-CoA thioesterase 2	ACOT1
	IPI00744627	Peroxisomal trans-2-enoyl-CoA reductase	PECR
	IPI00017819	Bile acid CoA amino acid N-acyltransferase	BAAT
	IPI00012728	Long-chain acyl-CoA synthetase 1	ACSL1
	IPI00411387	ACSL5 Isoform Short of Long-chain-fatty-acid--CoA ligase 5	ACSL5
	2. Peroxisomal Alpha-Oxidation
	IPI00219655	Phytanoyl-CoA dioxygenase	PHYH
	IPI00296535	2-hydroxyphytanoyl-CoA lyase	HACL1
	3. Plasmalogen Biosynthesis
	IPI00005677	Dihydroxyacetone phosphate acyltransferase	GNPAT
	IPI00010349	Alkyldihydroxyacetonephosphate synthase	AGPS
	4. Glyoxylate metabolism
	IPI00009367	Serine--pyruvate aminotransferase	AGXT
	5. Aminoacid Metabolism
	IPI00554660	Peroxisomal sarcosine oxidase	PIPOX
	IPI00295438	D-amino-acid oxidase	DAO
	6. Oxygen metabolism
	IPI00465436	Catalase	CAT
	IPI00024915	Peroxiredoxin-5	PRDX5
	IPI00021109	Hydroxyacid oxidase 2	HAO2
	IPI00006934	Hydroxyacid oxidase 1	HAO1
	IPI00104341	Epoxide hydrolase 2	EPHX2
	IPI00219673	Glutathione S-transferase kappa 1	GSTK1
	6. Further Proteins
	IPI00030363	Acetyl-CoA acetyltransferase	ACAT1
	IPI00000663	Malonyl-CoA Decarboxylase	MLYCD
	IPI00293564	Hydroxymethylglutaryl-CoA lyase	HMGCL
	IPI00171445	ATPase family AAA domain-containing protein 1	ATAD1	Wiese et al. 2007
	IPI00186681	Acyl-CoA binding domain containing 5	ACBD5	Islinger et al. 2007, Wiese et al. 2007
	IPI00106913	Peroxisomal short-chain alcohol dehydrogenase	DHRS4
	IPI00295777	Glycerol 3-phosphate dehydrogenase	GPD
	IPI00027223	Isocitrate dehydrogenase, cytoplasmic	IDH1
	IPI00011107	Isocitrate dehydrogenase [NADP], mitochondrial precursor	IDH2
	IPI00420065	Acyl-CoA dehydrogenase family member 11	ACAD11	Islinger et al. 2007, Wiese et al. 2007
	IPI00410584	Peroxisomal Lon protease homolog 2	LONP2
	IPI00333619	Splice Isoform 1 of Fatty aldehyde dehydrogenase	ALDH3A2*	Wiese et al. 2007, Islinger et al 2007, Kikuchi et al. 2004
	7. Membrane Proteins
	IPI00291373	ATP-binding cassette sub-family D member 1	ABCD1
	IPI00002372	ATP-binding cassette sub-family D member 3	ABCD3
	IPI00329552	MOSC domain-containing protein 2	MOSC2	Islinger et al. 2007, Wiese et al. 2007
	IPI00221002	Peroxisomal membrane protein 2	PXMP2
	IPI00218925	Peroxisomal membrane protein 4	PXMP4
	IPI00384207	Peroxisomal membrane protein 52 (PMP52)	TMEM135	Islinger et al. 2007, Wiese et al. 2007
	IPI00007052	Fission1 protein	FIS1
	8. Peroxisomal Biogenesis Factors
	IPI00002852	Peroxisome assembly factor 1	PXMP3
	IPI00010232	Peroxisomal biogenesis factor 3	PEX3
	IPI00021979	Peroxisomal biogenesis factor 11A	PEX11A
	IPI00021978	Peroxisomal biogenesis factor 11B	PEX11B
	IPI00012573	Peroxisomal biogenesis factor 12	PEX12
	IPI00025346	Peroxisomal biogenesis factor 14	PEX14
	IPI00006722	Peroxisomal biogenesis factor 16	PEX16
	*So far not finally confirmed to localize to peroxisomes by colocalization studies using fluorescence spectroscopy.
	References
	Wiese, S., T. Gronemeyer, R. Ofman, M. Kunze, C.P. Grou, J.A. Almeida, M. Eisenacher, C. Stephan, H. Hayen, L. Schollenberger, T. Korosec, H.R. Waterham, W. Schliebs, R. Erdmann, J. Berger, H.E. Meyer, W. Just, J.E. Azevedo, R.J. Wanders, and B. Warscheid. 2007. Proteomics characterization of mouse kidney peroxisomes by tandem mass spectrometry and protein correlation profiling. Mol Cell Proteomi…
	Kikuchi, M., N. Hatano, S. Yokota, N. Shimozawa, T. Imanaka, and H. Taniguchi. 2004. Proteomic analysis of rat liver peroxisome: presence of peroxisome-specific isozyme of Lon protease. J Biol Chem. 279:421-8.
	Islinger, M., G.H. Luers, K.W. Li, M. Loos, and A. Volkl. 2007. Rat liver peroxisomes after fibrate treatment. A survey using quantitative mass spectrometry. J Biol Chem. 282:23055-69.
