# Supplementary material for: The Proteome of Human Liver Peroxisomes: Identification of Five New Peroxisomal Constituents by a Label-Free Quantitative Proteomics Survey
Source: PLoS One. 2013 Feb 27;8(2):e57395. doi: 10.1371/journal.pone.0057395 (PMC3583843; doi:10.1371/journal.pone.0057395)
Supplement: Table S4 — Average of normalized peptide abundance in fractions 4 to 12 of the density gradient and the Euclidian distance calculated for each protein. The first 46 proteins (peroxisomal) were used to calculate the mean peroxisomal profile (for further details please refer to Methods). Proteins confirmed as new peroxisomal proteins in human liver in this work are marked with an asterisk (*). (XLSX) [file pone.0057395.s011.xlsx]

## Sheet: Table S4
				Normalized Intensity															Standard Deviation
	IPI Number	Protein Name	Localization	fraction 4	fraction 5	fraction 6	fraction 7	fraction 8	fraction 9	fraction 10	fraction 11	fraction 12		Euclidian Distance	Profile	Quant. Peptides	Score		fraction 4	fraction 5	fraction 6	fraction 7	fraction 8	fraction 9	fraction 10	fraction 11	fraction 12
	n.a.	Mean (Peroxisomal)	n.a.	0	0.645684	0.929447	0.585069	0.425137	0.260977	0.272351	0.255861	0.0707454				n.a.	n.a.		n.a.	n.a.	n.a.	n.a.	n.a.	n.a.	n.a.	n.a.	n.a.
	IPI00419263	Peroxisomal 3,2-trans-enoyl-CoA isomerase	peroxisomal	0	0.645684	0.963122	0.571481	0.435035	0.278209	0.286875	0.319923	0.0974816		0.179716		10	606.58		0	0.230531	0.10667	0.198516	0.21553	0.298755	0.23408	0.341832	0.142746
	IPI00026105	Nonspecific lipid-transfer protein, mitochondrial precursor	peroxisomal	0.0160032	0.70495	0.854474	0.593153	0.408515	0.273761	0.276599	0.172862	0.0601494		0.285574		27	2440.11		0.0134662	0.258287	0.252416	0.221145	0.220919	0.165186	0.211836	0.103211	0.0680821
	IPI00420065	Putative acyl-CoA dehydrogenase	peroxisomal	0.0064161	0.71098	0.862581	0.635114	0.419154	0.285127	0.248523	0.276765	0.226126		0.418868		12	1311.56		0.000114571	0.261881	0.254181	0.231315	0.207739	0.160204	0.171061	0.287406	0.325271
	IPI00293125	Acyl-coenzyme A oxidase 2, peroxisomal	peroxisomal	0.00677425	0.701652	0.88711	0.585069	0.435682	0.248351	0.301713	0.202926	0.0409571		0.240335		15	1191.96		0.00210099	0.212736	0.230153	0.188267	0.244305	0.172619	0.287267	0.11858	0.0377586
	IPI00016457	Splice Isoform 1 of Carnitine O-acetyltransferase	peroxisomal	0.0429123	0.632124	0.960494	0.567874	0.384489	0.211692	0.225486	0.340258	0.102474		0.35764		10	673.67		0.00105636	0.252751	0.121797	0.24401	0.213141	0.132126	0.122537	0.248541	0.059194
	IPI00104341	Epoxide hydrolase 2	peroxisomal	0	0.657253	1	0.587828	0.451376	0.256584	0.217978	0.277226	0.0261082		0.23589		5	174		0	0.13716	0	0.102012	0.117076	0.0462551	0.0706903	0.224325	0.000810393
	IPI00465436	Catalase	peroxisomal	0.0843254	0.729251	0.885522	0.596624	0.473415	0.257016	0.256536	0.17931	0.0998565		0.397089		27	2642.44		0.160164	0.241378	0.229532	0.221116	0.261052	0.175125	0.177169	0.0998195	0.140316
	IPI00216164	PEROXISOMAL BIFUNCTIONAL ENZYME.	peroxisomal	0.0482914	0.668312	0.89526	0.574335	0.361317	0.225101	0.272351	0.147828	0.0638839		0.330433		24	2185.08		0.0801853	0.251607	0.232785	0.227286	0.227671	0.164991	0.27262	0.0891886	0.110345
	IPI00019912	Peroxisomal multifunctional enzyme type 2	peroxisomal	0.026569	0.663405	0.879404	0.547977	0.363294	0.200621	0.226099	0.158001	0.0707454		0.397736		32	5154.41		0.0476169	0.242862	0.262401	0.196828	0.21541	0.119297	0.161903	0.157929	0.096517
	IPI00295438	D-amino-acid oxidase	peroxisomal	0	0.741358	0.947739	0.612359	0.430865	0.260977	0.273788	0.176434	0.0692549		0.229337		6	353.46		0	0.205488	0.0938255	0.180142	0.171867	0.0925471	0.116396	0.0379287	0
	IPI00012828	3-ketoacyl-CoA thiolase, peroxisomal precursor	peroxisomal	0.0238974	0.568372	0.944092	0.496973	0.363313	0.176751	0.196669	0.244508	0.0571631		0.45062		9	958.98		0.0100963	0.148504	0.155112	0.183122	0.266645	0.144556	0.183317	0.287017	0.106831
	IPI00027223	Isocitrate dehydrogenase cytoplasmic	peroxisomal	0	0.722919	1	0.639787	0.399875	0.207362	0.175738	0.280825	0.0576617		0.416046		5	342.33		0	0.170017	0	0.178814	0.182713	0.0546054	0.0811213	0.0917953	0.0660348
	IPI00005918	Alpha-methylacyl-CoA racemase	peroxisomal	0	0.567617	0.849369	0.465016	0.445593	0.23141	0.191109	0.156415	0.035179		0.544475		3	140.14		0	0.25424	0.303588	0.16842	0.305484	0.140738	0.151242	0.0632647	0
	IPI00296907	Splice Isoform 1 of Acyl-coenzyme A oxidase 1, peroxisomal	peroxisomal	0.0252922	0.6143	0.999288	0.536321	0.356312	0.22622	0.178825	0.159748	0.0451822		0.494051		15	811.69		0.00338289	0.238404	0.00415344	0.190495	0.150535	0.140417	0.11285	0.0763863	0.0263755
	IPI00021109	Hydroxyacid oxidase 2	peroxisomal	0	0.677142	0.9534	0.543453	0.459581	0.327399	0.343612	0.397878	0.147999		0.488425		8	554.35		0	0.229421	0.137054	0.201955	0.223654	0.219981	0.280103	0.369542	0.163804
	IPI00011416	Delta3,5-delta2,4-dienoyl-CoA isomerase, mitochondrial precursor	peroxisomal	0.0166857	0.79578	0.787678	0.524257	0.407484	0.189196	0.328902	0.255861	0.196039		0.640641		8	507.83		0.0057207	0.237149	0.33575	0.201833	0.228096	0.0719183	0.265084	0.0965393	0.122085
	IPI00106913	PEROXISOMAL SHORT-CHAIN ALCOHOL DEHYDROGENASE.	perosisomal	0.00823543	0.740275	0.925956	0.708155	0.503564	0.238948	0.218244	0.207797	0.0834458		0.444729		6	578.22		0.00106769	0.165724	0.1413	0.159768	0.154881	0.108355	0.0472581	0.123296	0.0656688
	IPI00296535	2-hydroxyphytanoyl-CoA lyase	peroxisomal	0	0.723132	0.994533	0.757448	0.499252	0.27644	0.229302	0.240475	0.109314		0.501495		5	243.02		0	0.169555	0.0154632	0.197684	0.145005	0.0901746	0.140046	0.0830672	0.00619406
	IPI00020226	Acyl-coenzyme A oxidase 3, peroxisomal	peroxisomal	0	0.612565	0.892457	0.691725	0.40797	0.250996	0.325575	0.595961	0.250743		0.777234		4	236.62		0	0.23267	0.18948	0.232607	0.141548	0.0594734	0.223737	0.382053	0
	IPI00002372	ATP-binding cassette sub-family D member 3	peroxisomal	0.0196477	0.812842	0.88777	0.75559	0.48628	0.37863	0.298156	0.261032	0.0894206		0.627449		14	642.11		0.000415885	0.204595	0.209197	0.192192	0.139244	0.125267	0.133279	0.142614	0.067209
	IPI00006934	Hydroxyacid oxidase 1	peroxisomal	0.0097582	0.615866	0.946554	0.543147	0.332102	0.134638	0.162465	0.110296	0.0509177		0.59326		17	2549.38		0.00585308	0.238075	0.131249	0.194905	0.162496	0.0745586	0.134173	0.0808457	0.0431277
	IPI00010190	ISOFORM 1 OF PEROXISOMAL 2,4-DIENOYL-COA REDUCTASE.	peroxisomal	0	0.660949	0.901101	0.652532	0.528503	0.333529	0.202572	0.467289	0.0491735		0.58977		7	516.81		0	0.282748	0.201259	0.243407	0.272397	0.212967	0.0990001	0.299058	0.0260119
	IPI00219655	Phytanoyl-CoA dioxygenase, peroxisomal precursor	peroxisomal	0	0.754922	0.929447	0.58191	0.304861	0.262158	0.197598	0.376248	0.308857		0.667105		5	223.11		0	0.256111	0.136381	0.276595	0.17549	0.167917	0.147634	0.439492	0
	IPI00219673	Glutathione S-transferase kappa 1	peroxisomal	0.00632717	0.580444	0.883352	0.444118	0.275649	0.179325	0.166658	0.111913	0.0549946		0.755147		5	464.51		0.0030398	0.309655	0.249809	0.232871	0.222248	0.170249	0.116928	0.0495026	0.0177124
	IPI00025346	Peroxisomal membrane protein PEX14	peroxisomal	0	0.750319	0.827697	0.715188	0.569379	0.289746	0.343419	0.255823	0		0.651365		6	388.86		0	0.190488	0.263316	0.300405	0.237513	0.0765226	0.310694	0.101192	0
	IPI00009367	Serine--pyruvate aminotransferase	peroxisomal, mitochondrial	0.0229846	0.585775	0.906024	0.462368	0.264638	0.142081	0.195048	0.0900231	0.0398974		0.782402		14	3407.78		0.0264353	0.285171	0.218591	0.204263	0.172813	0.122973	0.147694	0.0605572	0.0402257
	IPI00221002	Peroxisomal membrane protein 2	peroxisomal	0	0.827273	0.985265	0.727974	0.544928	0.378549	0.332023	0.229509	0.103844		0.736796		2	74.13		0	0.197867	0.0301086	0.220812	0.241865	0.167131	0.157955	0.0511423	0
	IPI00017819	Bile acid CoA amino acid N-acyltransferase	peroxisomal	0.00722881	0.497976	1	0.470685	0.246949	0.19175	0.124973	0.201692	0.0249547		0.834628		6	1030.83		0.00345821	0.210365	0	0.191261	0.135378	0.112121	0.0775891	0.148098	0.0189592
	IPI00554660	Peroxisomal sarcosine oxidase	peroxisomal	0.0122342	0.512196	0.947046	0.433374	0.190787	0.18586	0.166229	0.150272	0.0378276		0.869114		8	507.58		0.00111296	0.229632	0.192717	0.160163	0.134426	0.238422	0.170133	0.0588781	0.000145053
	IPI00021978	Peroxisomal membrane protein 11B	peroxisomal	0	0.62103	1	0.694348	0.546734	0.340624	0.395533	0.212681	0.473032		0.974377		3	200.83		0	0.223257	0	0.257639	0.153517	0.144749	0.202441	0.0774428	0
	IPI00554710	ISOFORM 2 OF PEROXISOMAL TRANS-2-ENOYL-COA REDUCTASE.	peroxisomal	0.347012	0.706916	0.849047	0.616605	0.548901	0.337934	0.297545	0.238845	0.247518		0.939881		10	641.17		0.281179	0.225388	0.29024	0.226573	0.238304	0.2134	0.238464	0.184374	0.332315
	IPI00010349	Alkyldihydroxyacetonephosphate synthase, peroxisomal precursor	peroxisomal	0	0.799451	0.808975	0.818722	0.705399	0.474618	0.499031	0.319024	0		1.36238		3	157.4		0	0.176195	0.281684	0.151436	0.22405	0.188406	0.307946	0.0994301	0
	IPI00006722	Peroxisomal membrane protein PEX16	peroxisomal	0	0.506404	0.765635	0.495077	0.425137	0.70969	0.330012	0.6002	0.425528		1.59858		4	292.82		0	0.310264	0.293994	0.219357	0.229508	0.399873	0.179246	0.30262	0.0463523
	IPI00410584	Similar to Lon protease homolog 1, mitochondrial precursor	peroxisomal	0	0.596071	1	0.66034	0.562681	0.306235	0.953629	0	0		1.38612		4	190.25		0	0.123014	0	0.0552919	0.252391	0.0216002	0	0	0
	IPI00292763	Peroxisomal carnitine O-octanoyltransferase	peroxisomal	0	0.626955	0.774771	0.519059	0.289445	0.255489	0.412973	0.539234	1		1.73385		3	101.03		0	0.405093	0.241273	0.32656	0.15091	0.065734	0.229193	0.407671	0
	IPI00010232	Peroxisomal biogenesis factor 3	peroxisomal	0	0	0.780803	0.803567	0.3387	0.440265	0.721039	0.658504	0		2.20063		2	84.35		0	0	0	0.25825	0.164173	0.0321033	0.483175	0.482948	0
	IPI00298202	ACYL-COENZYME A THIOESTERASE 8.	Peroxisomal	0	0.558378	1	0.63309	0.40596	0.226541	0.233349	0.479977	0.0721232		0.52399		2	111.35		0	0.265866	0	0.215542	0.0319393	0.0693183	0.0402028	0.00376652	0.0123399
	IPI00329552	ISOFORM 1 OF MOSC DOMAIN-CONTAINING PROTEIN 2, MITOCHONDRIAL PRECURSOR.	Peroxisomal	0	0.757334	0.933618	0.475108	0.369537	0.330115	0.288039	0.455992	0.133453		0.629047		2	160.97		0	0.309951	0.155965	0.214072	0.322787	0.0990939	0.116426	0.277401	0.0647206
	IPI00293564	HYDROXYMETHYLGLUTARYL-COA LYASE, MITOCHONDRIAL PRECURSOR.	peroxisomal	0.0174639	0.69019	1	0.619506	0.437382	0.260213	0.252427	0.566893	0.260811		0.70099		2	305.68		0	0.0582797	0	0.119623	0.138228	0.203238	0.0697617	0.274711	0.124776
	IPI00186681	2 ISOFORM 1 OF ACYL-COA-BINDING DOMAIN-CONTAINING PROTEIN 5.	Peroxisomal	0	0.643415	0.838408	0.729773	0.442186	0.344019	0.369013	0.213359	0.0940409		0.500561		7	306.46		0	0.222387	0.311295	0.276985	0.292262	0.103682	0.292771	0.0972925	0.0604185
	IPI00012728	ISOFORM 1 OF LONG-CHAIN-FATTY-ACID--COA LIGASE 1.	peroxisomal	0	0.583297	0.890319	0.540734	0.368665	0.327584	0.336659	0.393993	0.196563		0.597184		13	612.01		0	0.263904	0.278782	0.238719	0.238337	0.200713	0.227312	0.230438	0.16069
	IPI00291373	ATP-BINDING CASSETTE SUB-FAMILY D MEMBER 1.	peroxisomal	0	0.45932	1	0.641228	0.729951	0.402604	0.291458	0.346397	0		0.939907		2	109.96		0	0	0	0	0.381907	0.0714954	0.133667	0	0
	IPI00171445	ATPASE FAMILY AAA DOMAIN-CONTAINING PROTEIN 1.	peroxisomal	0	0.424619	1	0.509659	0.377601	0.418689	0	0	0		1.17123		1	54.73		0	0.07814	0	0.0617288	0.0441959	0	0	0	0
	IPI00007052	MITOCHONDRIAL FISSION 1 PROTEIN.	peroxisomal	0	1	0.66585	0.93737	0.4457	0.656097	0.374795	0.466119	0.179923		1.80777		1	52.34		0	0	0	0	0.309378	0	0.0564467	0	0.167096
	IPI00024348	PEROXISOMAL MEMBRANE PROTEIN PEX13.	peroxisomal	0	0	1	0	0.472208	0	0.128346	0.297792	0		1.86604		1	48.62		0	0	0	0	0.166791	0	0	0	0
	IPI00024915	ISOFORM MITOCHONDRIAL OF PEROXIREDOXIN-5, MITOCHONDRIAL PRECURSOR.	Peroxisomal, mitochondrial	0	0.386406	0.965732	0.401909	0.467172	0.294217	0.449659	0.51343	0		1.05962		2	120.77		0	0.0554869	0.0839397	0.0365375	0.275205	0.165691	0.310445	0.240977	0
		Protein Name	Localization	fraction 4	fraction 5	fraction 6	fraction 7	fraction 8	fraction 9	fraction 10	fraction 11	fraction 12		Euclidian Distance	Profile	Quant. Peptides	Score		fraction 4	fraction 5	fraction 6	fraction 7	fraction 8	fraction 9	fraction 10	fraction 11	fraction 12
	IPI00304082	ISOC1	peroxisomal* & cytoplasm	0	0.583737	0.972681	0.580289	0.334394	0.311213	0.222964	0.271265	0.0801419		0.325128		3	164.02		0	0.240102	0.0722784	0.235449	0.186266	0.144798	0.155572	0.149931	0.0392191
	IPI00021536	CALMODULIN-LIKE PROTEIN 5.		0	0.706685	1	0.575775	0.424478	0.287377	0.200542	0.202154	0		0.36417		1	69.01		0	0.0258204	0	0.0205499	0.0909406	0.0443045	0.0726305	0.0538498	0
	IPI00007293	CENTROSOMAL PROTEIN 164KDA.	Centrosome, centriole. Note=Localizes specifically to very distally located appendage structures on the mature centriole from which initiate PC formation. Persisted at centrioles throughout mitosis.	0	0.619375	1	0.503846	0.351221	0.292355	0.181847	0.222196	0		0.478295		1	60.83		0	0.250362	0	0.122748	0.0518115	0.0674617	0.0174691	0.0738138	0
	IPI00217966	ISOFORM 1 OF L-LACTATE DEHYDROGENASE A CHAIN.	peroxisomal* & cytoplasm	0	0.619766	1	0.599315	0.535144	0.380223	0.387237	0.305663	0.0554248		0.519979		3	213.24		0	0.284632	0	0.160739	0.0869225	0.12741	0.042097	0.132544	0
	IPI00006952	LACTAMASE BETA-2.		0	0.620843	1	0.619449	0.406259	0.385834	0.129905	0.343776	0		0.574615		3	112.48		0	0.311851	0	0.255683	0.0819503	0.174143	0.0399154	0.113076	0
	IPI00414384	HSDL2 protein	peroxisomal* & mitochondrial	0	0.519757	0.876847	0.605797	0.39625	0.346527	0.220415	0.409054	0.289578		0.741231		5	479.4		0	0.229849	0.193597	0.230321	0.201744	0.246963	0.158691	0.288702	0.369553
	IPI00333619	Splice Isoform 1 of Fatty aldehyde dehydrogenase	peroxisomal & endoplasmic reticulum membrane; Single-pass membrane protein; Cytoplasmic side.	0	0.617862	0.899965	0.542063	0.388149	0.253053	0.392981	0.492013	0.358477		0.789736		6	251.24		0	0.215306	0.238738	0.176044	0.182401	0.127089	0.306169	0.166283	0.280105
	IPI00291005	Malate dehydrogenase, cytoplasmic	peroxisomal* & cytoplasm	0	0.732916	1	0.717035	0.543351	0.278244	0.401639	0	0		0.881125		2	56.04		0	0.0151977	0	0.00760853	0.119743	0	0	0	0
	IPI00218896	Alcohol dehydrogenase 1A	peroxisomal* & cytoplasm	0.0414714	0.680826	0.949315	0.551341	0.42108	0.390336	0.502498	0.568871	0.15884		0.894877		5	349.43		0	0.127293	0.114417	0.117731	0.129471	0.2125	0.205407	0.29183	0.0614984
	IPI00005038	Ribonuclease UK114	Cytoplasm. Nucleus. Note=Mostly cytoplasmic but, in less differentiated cells occasionally nuclear.	0.00831524	0.639524	1	0.54186	0.353784	0.147267	0.420706	0.398674	0.601599		1.13532		2	233.22		0	0.222304	0	0.0813046	0.115066	0.0125318	0.1453	0.00889788	0.104955
	IPI00008367	CARBOXYLESTERASE 4-LIKE PROTEIN.	Secreted (Potential).	0	0.61389	0.791573	0.618827	0.47531	0.263816	0.719089	0.487934	0.279398		1.1439		1	113.11		0	0.298869	0.180584	0.240101	0.252432	0.152695	0.486552	0.0415302	0.221291
	IPI00008905	UDP-glucuronosyltransferase 2B15 precursor	Microsome.	0	0.489527	0.915067	0.638892	0.405492	0.380073	0.466782	0.808199	0.131206		1.17033		2	128.89		0	0.122671	0.152612	0.0866502	0.0821026	0.0399195	0.140228	0.383601	0.0102635
	IPI00182933	cytochrome b-5 isoform 2	Cytoplasm.	0	0.325984	0.858478	0.571825	0.441422	0.299266	0.357374	0.803501	0.157377		1.17778		3	167.66		0	0.16239	0.196373	0.208994	0.211275	0.131736	0.173557	0.192464	0.111986
	IPI00010180	ISOFORM 1 OF LIVER CARBOXYLESTERASE 1 PRECURSOR.	Endoplasmic reticulum lumen.	0.028586	0.395494	0.85403	0.539395	0.417055	0.294763	0.413271	0.696285	0.230585		1.18292		13	1193.52		0	0.187709	0.239395	0.237127	0.179562	0.127602	0.198685	0.301588	0.192234
	IPI00796526	15 KDA PROTEIN.		0	0.766406	0.660762	0.62542	0.508957	0.202442	0.548381	0.411122	0.25133		1.18399		3	191.81		0	0.229463	0.365636	0.353984	0.262172	0.0978052	0.375742	0	0.173219
	IPI00290857	KERATIN, TYPE II CYTOSKELETAL 3.		0	0.984497	0.635736	0.662415	0.371588	0.415328	0.39111	0.170437	0		1.1927		2	166.31		0	0.0268525	0.323539	0.131317	0.198864	0.220082	0.210957	0.10508	0
	IPI00014424	ELONGATION FACTOR 1-ALPHA 2.	Nucleus (By similarity).	0	0.377361	0.872535	0.469158	0.400138	0.29025	0.222236	0.833902	0		1.19432		2	149.04		0	0.108959	0.190285	0.145978	0.169835	0.0865475	0.0375868	0.287691	0
	IPI00297084	DOLICHYL-DIPHOSPHOOLIGOSACCHARIDE-PROTEIN GLYCOSYLTRANSFERASE PRECURSOR.		0	0.574104	1	0.655223	0.476865	0.380293	0.446188	0.828646	0		1.2007		2	84.3		0	0.239007	0	0.229865	0.0755434	0.185381	0.108287	0.206322	0
	IPI00646963	23 KDA PROTEIN.		0	0.436781	0.907534	0.584021	0.51073	0.33392	0.510283	0.700099	0.260538		1.26236		2	166.91		0	0.203321	0.119835	0.252004	0.227469	0.243983	0.303383	0.382192	0.153148
	IPI00031697	TRANSMEMBRANE PROTEIN 109 PRECURSOR.	Nucleus outer membrane; Multi-pass membrane protein (By similarity). Endoplasmic reticulum membrane	0	0.257055	1	0.489549	0.333154	0.362899	0.286011	0.728742	0		1.30589		1	104.37		0	0.0433063	0	0.0865699	0.11028	0.0299548	0.100984	0.0759867	0
	IPI00307246	ISOFORM 2 OF CYTOCHROME P450 1A2.	Endoplasmic reticulum membrane; Peripheral membrane protein. Microsome membrane; Peripheral membran	0	0.458623	0.864138	0.586519	0.533546	0.374619	0.489371	0.749212	0.21491		1.33041		4	223.61		0	0.182123	0.18066	0.197621	0.162018	0.115968	0.206882	0.284523	0.105244
	IPI00005682	Corticosteroid 11-beta-dehydrogenase isozyme 1	Endoplasmic reticulum membrane; Single-pass type II membrane protein.	0	0.712369	0.823302	0.731534	0.48464	0.405327	0.487931	0.666571	0.253157		1.33185		3	153.52		0	0.217273	0.233611	0.176476	0.160835	0.115379	0.216796	0.334156	0.0893999
	IPI00410714	HEMOGLOBIN SUBUNIT ALPHA.		0	0.521098	0.925869	0.745525	0.458491	0.387153	0.396613	0.863087	0.27342		1.38231		3	198.99		0	0.214067	0.134782	0.183152	0.213279	0.112128	0.155531	0.148575	0.133325
	IPI00006957	ISOFORM 1 OF DEHYDROGENASE/REDUCTASE SDR FAMILY MEMBER 7 PRECURSOR.		0	0.54932	0.970904	0.628834	0.430761	0.504918	0.42104	1	0		1.39472		1	49.52		0	0	0	0	0	0	0	0	0
	IPI00031131	Adipocyte plasma membrane-associated protein	Membrane; Single-pass type II membrane protein (Potential).	0	0.493818	0.735682	0.595515	0.593411	0.407441	0.457773	0.603903	0.268064		1.4016		4	232.91		0	0.237679	0.30809	0.198827	0.337271	0.232765	0.323978	0.325405	0.202672
	IPI00289551	Sterol retinol dehydrogenase	Microsome membrane; Single-pass type IV membrane protein.	0	0.440394	0.896094	0.578499	0.548456	0.266332	0.606415	0.766408	0.256798		1.40455		3	256.05		0	0.121594	0.147825	0.293611	0.211483	0.082585	0.338979	0.287836	0.108419
	IPI00022463	SEROTRANSFERRIN PRECURSOR.	Secreted.	0	0.58993	0.876872	0.673661	0.533144	0.506848	0.5286	0.759479	0.188568		1.42849		2	152.12		0	0.32956	0.149925	0.293989	0.319175	0.302232	0.257163	0.221679	0
	IPI00218342	0 C-1-TETRAHYDROFOLATE SYNTHASE, CYTOPLASMIC.	Cytoplasm.	0	0.662235	1	0.366902	0.479348	0.263219	0.802645	0.466257	0.402941		1.43461		2	105.36		0	0.136933	0	0.306995	0.224172	0	0.39471	0.401853	0
	IPI00445114	CDNA FLJ44603 fis, clone BRACE1000475, highly similar to Delta3,5- delta2,4-dienoyl-CoA isomerase, mitochondrial		0	0.778248	0.672028	0.455742	0.301951	0	0	0	0.104854		1.46579		1	66.26		0	0.384086	0.344155	0.173017	0.258672	0	0	0	0
	IPI00329033	Dimethylaniline monooxygenase 3	Microsome membrane. Endoplasmic reticulum membrane.	0	0.410691	0.863709	0.612978	0.493902	0.401587	0.516449	0.823403	0.20777		1.48668		6	387.39		0	0.127595	0.211104	0.186421	0.171523	0.171807	0.218639	0.266529	0.101132
	IPI00022434	UNCHARACTERIZED PROTEIN ALB.	Secreted.	0	0.515524	0.818255	0.606163	0.531933	0.43786	0.508166	0.767089	0.277359		1.49978		5	235.34		0	0.251201	0.204223	0.161274	0.2213	0.194182	0.264223	0.269887	0.148377
	IPI00000874	PEROXIREDOXIN-1.	Cytoplasm. Melanosome. Note=Identified by mass spectrometry in melanosome fractions from stage I to stage IV.	0	0.301005	0.752266	0.536714	0.394314	0.74694	0.373111	0.556803	0.0952974		1.51326		2	223.09		0	0.156082	0.307548	0.167742	0.0680252	0.333372	0.123378	0.26547	0.0868886
	IPI00299571	ISOFORM 2 OF PROTEIN DISULFIDE-ISOMERASE A6 PRECURSOR.	Endoplasmic reticulum lumen (By similarity). Melanosome. Note=Identified by mass spectrometry in me	0	0.337427	0.845033	0.584035	0.417496	0.449061	0.476703	0.827243	0.250196		1.54461		5	201.81		0	0.111234	0.181445	0.224543	0.203068	0.321546	0.241085	0.28535	0.0784563
	IPI00008529	60S ACIDIC RIBOSOMAL PROTEIN P2.		0	0.332414	0.884196	0.534172	0.270213	0	0.273795	0.914372	0		1.55602		1	63.28		0	0.0060263	0.100746	0.0983206	0.0271231	0	0.0958538	0.148312	0
	IPI00657953	TRIPLE FUNCTIONAL DOMAIN.		0	0.462634	1	0.842528	0.658009	0.862201	0.2556	0.396622	0		1.57341		1	51.89		0	0.183532	0	0.156549	0.188983	0.116429	0.0850293	0.0545878	0
	IPI00010290	FABP1 PROTEIN (FRAGMENT).	Cytoplasm.	0	0.457267	0.572164	0.464365	0.350865	0.381714	0.337739	0.851446	0		1.59313		2	55.26		0	0.0524619	0.0193319	0	0.14543	0.134906	0	0.297107	0
	IPI00301491	UDP-glucuronosyltransferase 2B4 precursor	Microsome.	0	0.421794	0.809513	0.619695	0.515141	0.344068	0.548136	0.850652	0.24205		1.59342		2	158.24		0	0.180417	0.295797	0.184182	0.178112	0.181379	0.195419	0.174854	0.177565
	IPI00029784	UDP-glucuronosyltransferase 2B7 precursor	Microsome.	0	0.274705	0.776309	0.502832	0.353285	0.340534	0.355343	1	0.0621786		1.59346		2	74.07		0	0.150314	0.234801	0.0727432	0.138835	0.0148873	0.0660736	0	0.00408414
	IPI00219168	SPECTRIN BETA CHAIN, BRAIN 4.	Cytoplasm, cytoskeleton. Note=Detected prominently in the outer segments of photoreceptor rods and	0	0.591984	0.907255	0.701557	0.439991	0.567726	0	0.782705	0.356865		1.5993		2	63.24		0	0.100581	0.160639	0.141286	0.128933	0.117837	0	0.307301	0
	IPI00218899	Alcohol dehydrogenase 4	Cytoplasm.	0.0284592	0.561311	0.707252	0.499816	0.395738	0.463629	0.527872	0.761137	0.260948		1.60333		4	220.58		0	0.265827	0.344415	0.254523	0.20414	0.10138	0.308301	0.385405	0.222013
	IPI00007765	STRESS-70 PROTEIN, MITOCHONDRIAL PRECURSOR.		0.0107691	0.555946	0.682519	0.532882	0.375841	0.412816	0.408678	0.619688	0.590026		1.62019		8	481.77		0.000590658	0.37046	0.369392	0.334428	0.228133	0.302967	0.208405	0.311384	0.376907
	IPI00006211	VAMP-associated protein B-C	Cell membrane; Single-pass type IV membrane protein (By similarity). Intracytoplasmic membrane; Single-pass type IV membrane protein (By similarity). Note=Present in the plasma membrane and in intracellular vesicles (By similarity).	0	0.351997	1	0.391501	0.442293	0	0	0.710142	0		1.63332		2	112.94		0	0.0454839	0	0.135558	0.374157	0	0	0	0
	IPI00328156	Amine oxidase B	Mitochondrion outer membrane; Single-pass type IV membrane protein; Cytoplasmic side.	0	0.739176	0.874208	0.809285	0.581685	0.406287	0.459709	0.824118	0.282707		1.64238		3	160.66		0	0.185611	0.159232	0.187001	0.10656	0.161536	0.156922	0.286991	0.14972
	IPI00011454	ISOFORM 2 OF NEUTRAL ALPHA-GLUCOSIDASE AB PRECURSOR.	Endoplasmic reticulum (By similarity). Golgi apparatus (By similarity). Melanosome. Note=Identified	0	0.540051	0.730771	0.661458	0.411999	0.667292	0.455854	0.746915	0.240902		1.64486		4	180.04		0	0.394937	0.345831	0.285389	0.254957	0.328762	0.176818	0.261037	0.113648
	IPI00008483	AMINE OXIDASE [FLAVIN-CONTAINING] A.	Mitochondrion outer membrane; Single-pass type IV membrane protein; Cytoplasmic side.	0	0.273957	0.795854	0.393303	0.414902	0.273913	0.437421	0.821334	0.273579		1.65363		4	331.98		0	0.0860617	0.253877	0.100839	0.23233	0.0840322	0.242602	0.243772	0.165094
	IPI00009866	ISOFORM 1 OF KERATIN, TYPE I CYTOSKELETAL 13.		0.0274994	0.695454	0.232643	0.573556	0.294334	0.271649	0.116899	0.594799	0.33248		1.68319		3	283.33		0.0343263	0.52749	0.311633	0.459084	0.440237	0.225675	0.169354	0.393177	0.309386
	IPI00215760	Dimethylaniline monooxygenase 5	Microsome membrane. Endoplasmic reticulum membrane.	0	0.316868	0.787213	0.596868	0.493366	0.406803	0.522691	0.796299	0.266254		1.68319		11	541.52		0	0.120356	0.260372	0.224122	0.226356	0.158369	0.230932	0.267232	0.127144
	IPI00177817	ISOFORM SERCA2A OF SARCOPLASMIC/ENDOPLASMIC RETICULUM CALCIUM ATPASE 2.	Endoplasmic reticulum membrane; Multi-pass membrane protein. Sarcoplasmic reticulum membrane; Multi	0	0.159459	0.841056	0.3955	0.35546	0.258667	0.35771	0.946896	0		1.68331		2	68.15		0	0	0.224781	0	0.223926	0	0.197557	0.0751009	0
	IPI00020599	Calreticulin precursor	Endoplasmic reticulum lumen. Cytoplasm, cytosol. Secreted, extracellular space, extracellular matri	0	0.318529	0.831044	0.456702	0.495118	0.321855	0.439722	0.921235	0.25291		1.69969		5	316.93		0	0.219177	0.209976	0.169196	0.19776	0.113443	0.157254	0.128987	0.0824709
	IPI00013933	ISOFORM DPI OF DESMOPLAKIN.	Note=Innermost portion of the desmosomal plaque.	0	0.486659	0.597889	0.463164	0.404057	0.356777	0.396955	0.70409	0.47562		1.70707		62	2770.47		0	0.30191	0.385711	0.206419	0.223134	0.281701	0.300925	0.298096	0.304527
	IPI00003929	GLUTATHIONE S-TRANSFERASE A3.	Cytoplasm.	0	0.491254	1	0.783195	0	0	0.579845	0	0		1.74332		1	39.91		0	0	0	0.101249	0	0	0	0	0
	IPI00032258	COMPLEMENT C4-A PRECURSOR.	Secreted.	0	0.42798	0.849455	0.660667	0.538285	0.617889	0.37046	1	0		1.75634		1	41.04		0	0.0606965	0.260751	0.0059872	0.114037	0	0.0771151	0	0
	IPI00011522	HOMO SAPIENS CLONE 23623.		0	0.444609	1	0.382069	0	0	0	0	0		1.7597		1	52.62		0	0.0824776	0	0.0826238	0	0	0	0	0
	IPI00010796	Protein disulfide-isomerase precursor	Endoplasmic reticulum lumen. Melanosome. Note=Highly abundant. In some cell types, seems to be also	0.0343485	0.420715	0.745487	0.588464	0.527916	0.359292	0.588766	0.734241	0.389447		1.76126		13	799.45		0	0.197334	0.278273	0.157282	0.243569	0.183249	0.300685	0.323082	0.273578
	IPI00329600	Probable saccharopine dehydrogenase		0	0.673392	0.773813	0.754394	0.624005	0.71781	0.476039	0.528452	0.350183		1.76408		2	87.69		0	0.0763472	0.452373	0.00553881	6.72855e-05	0.399077	0.0436327	0.00705521	0
	IPI00008037	ISOFORM LONG OF LONG-CHAIN-FATTY-ACID--COA LIGASE 5.	Mitochondrion outer membrane; Single-pass type III membrane protein (By similarity). Peroxisome mem	0	0.407127	0.937603	0.59057	0.50721	0.377771	0.543172	0.892331	0.478599		1.76623		3	177.43		0	0.145093	0.139524	0.128854	0.0876505	0.0902825	0.203247	0.2298	0.269184
	IPI00453473	HISTONE H4.	Nucleus (By similarity).	0	0.736273	0.826125	0.573962	0.381405	0.474401	0	1	0.363982		1.7719		2	71.49		0	0.345564	0.288863	0.248039	0.197399	0	0	0	0
	IPI00009865	KERATIN, TYPE I CYTOSKELETAL 10.		0.0689526	0.210151	0.284354	0.488833	0.196648	0.222494	0.437859	0.15921	0.0788787		1.78308		12	1184		0.105077	0.316723	0.323271	0.428508	0.31932	0.249577	0.365641	0.20694	0.0962496
	IPI00024670	RECEPTOR EXPRESSION-ENHANCING PROTEIN 5.	Membrane; Multi-pass membrane protein (Potential).	0	0.3853	0.666797	0.573069	0.537215	0.361949	0.477905	0.954588	0.20456		1.78618		3	104.62		0	0.119385	0.335258	0.17385	0.224122	0.0694924	0.195195	0.111235	0.0350514
	IPI00218407	Fructose-bisphosphate aldolase B		0	0.647112	0.751057	0.577794	0.548212	0.468794	0.812634	0.792989	0.265062		1.78971		5	315.14		0	0.216249	0.26475	0.187147	0.199498	0.189595	0.257534	0.304451	0.108104
	IPI00216773	ALB PROTEIN.		0	0.418709	0.729746	0.645373	0.408058	0	0.478157	0.898483	0.251288		1.79401		1	58.15		0	0.223386	0.382197	0.307144	0.248687	0	0.243729	0.143567	0.15864
	IPI00646304	Peptidyl-prolyl cis-trans isomerase B precursor	Endoplasmic reticulum lumen. Melanosome. Note=Identified by mass spectrometry in melanosome fractio	0	0.452971	0.794412	0.662394	0.526882	0.380657	0.644453	0.908311	0.220919		1.80122		4	344.28		0	0.131681	0.183004	0.120934	0.109122	0.102683	0.241339	0.200332	0.102183
	IPI00026154	GLUCOSIDASE 2 SUBUNIT BETA PRECURSOR.		0	0.311224	0.677714	0.425769	0.429747	0.283604	0.498774	0.717854	0.416371		1.80677		3	295.46		0	0.300982	0.275091	0.335625	0.347053	0.08394	0.401505	0.40771	0.23097
	IPI00219025	GLUTAREDOXIN-1.	Cytoplasm.	0	0.358706	0.88374	0.219592	0.615366	0	0.113766	0.68709	0		1.80993		1	100.08		0	0.0563828	0.201369	0.0907194	0.49739	0	0.0113611	0	0
	IPI00021891	ISOFORM GAMMA-B OF FIBRINOGEN GAMMA CHAIN PRECURSOR.	Secreted.	0	0.421214	0.866523	0.587026	0.708173	0.475718	0.60815	0.79054	0.227909		1.81477		2	105.64		0	0.128919	0.186591	0.138026	0.206431	0.166154	0.293092	0.228897	0.0791415
	IPI00337541	NAD(P) TRANSHYDROGENASE, MITOCHONDRIAL PRECURSOR.	Mitochondrion inner membrane; Multi-pass membrane protein; Matrix side (Potential).	0	0.419684	0.619204	0.423603	0.311519	0.40493	0.485749	0.595361	0.409856		1.84729		8	472.06		0	0.28727	0.370228	0.2613	0.279258	0.33041	0.338	0.363788	0.382345
	IPI00003865	ISOFORM 1 OF HEAT SHOCK COGNATE 71 KDA PROTEIN.	Cytoplasm (By similarity). Melanosome (By similarity). Note=Translocates rapidly from the cytoplasm to the nuclei, and especially to the nucleoli, upon heat shock (By similarity).	0	0.241104	0.632715	0.496028	0.471943	0.143809	0.587229	0.772783	0		1.85687		2	142.38		0	0.224369	0.391561	0.27219	0.36214	0.0744744	0.47686	0.322053	0
	IPI00023728	GAMMA-GLUTAMYL HYDROLASE PRECURSOR.	Secreted, extracellular space. Lysosome. Melanosome. Note=While its intracellular location is prima	0	0.47536	0.647981	0.518426	0.718135	0.61847	0.419702	0.567153	0.303622		1.86044		2	129.77		0	0.315237	0.428523	0.327946	0.245859	0.149236	0.310732	0.612138	0.2108
	IPI00011937	Peroxiredoxin-4	Cytoplasm.	0	0.45351	0.956352	0.671962	0.625819	0.398082	0.665598	0.880131	0.305544		1.89607		3	102.54		0	0.195308	0.0624134	0.260937	0.136009	0.0931379	0.268669	0.215252	0.181021
	IPI00003362	78 kDa glucose-regulated protein precursor	Endoplasmic reticulum lumen. Melanosome. Note=Identified by mass spectrometry in melanosome fractions from stage I to stage IV.	0.102204	0.436715	0.768164	0.675706	0.566812	0.451774	0.514068	0.786785	0.328153		1.92561		17	1076.24		0.057996	0.158644	0.303352	0.20603	0.245516	0.174052	0.241175	0.315499	0.208505
	IPI00028946	ISOFORM 3 OF RETICULON-3.	Endoplasmic reticulum membrane; Multi-pass membrane protein. Golgi apparatus membrane; Multi-pass m	0	0.343353	1	0.569632	0.746526	0.354846	0.718423	0.868276	0.136795		1.92812		1	66.42		0	0.232222	0	0	0	0	0.398211	0	0.102105
	IPI00009896	Epoxide hydrolase 1	Microsome membrane; Single-pass membrane protein.	0	0.38821	0.670293	0.530481	0.416438	0.500486	0.604091	0.896377	0.228596		1.94953		8	497.88		0	0.162576	0.184884	0.160565	0.0813145	0.148247	0.189371	0.226031	0.153843
	IPI00470467	NADPH--cytochrome P450 reductase	Endoplasmic reticulum membrane; Peripheral membrane protein. Note=Anchored to the ER membrane by it	0	0.360739	0.686155	0.467362	0.447611	0.481311	0.431719	0.831142	0.402757		1.95541		6	485.9		0	0.137119	0.299109	0.187178	0.127964	0.315061	0.240486	0.281722	0.20595
	IPI00003836	UDP-glucuronosyltransferase 2B10 precursor	Microsome.	0	0.330856	0.70954	0.728497	0.483615	0.477201	0.516307	0.929915	0.169807		1.96994		1	87.34		0	0.0331485	0.0479281	0.23529	0.0691796	0.0811478	0.088814	0.121391	0.0200758
	IPI00215952	ECTONUCLEOSIDE TRIPHOSPHATE DIPHOSPHOHYDROLASE 5 PRECURSOR.	Endoplasmic reticulum lumen (By similarity).	0	0.683286	0.965642	0.590503	0.606435	0.494244	0.772612	1	0.307072		1.97452		1	42.75		0	0.302358	0	0.0628526	0.186173	0.102768	0.336343	0	0
	IPI00473011	HEMOGLOBIN SUBUNIT DELTA.		0	1	0.776697	0.582265	0.750095	0.235958	0.306484	1	0.416547		1.98392		1	54.92		0	0	0	0.492627	0.0353621	0.208415	0.279687	0	0.14038
	IPI00027230	Endoplasmin precursor	Endoplasmic reticulum lumen. Melanosome. Note=Identified by mass spectrometry in melanosome fractio	0	0.345826	0.660096	0.605052	0.47942	0.465635	0.522404	0.872955	0.355621		2.00015		13	830.43		0	0.184899	0.248769	0.220899	0.185788	0.154356	0.244063	0.236615	0.241856
	IPI00008603	ACTIN, AORTIC SMOOTH MUSCLE.	Cytoplasm, cytoskeleton.	0	0.264476	0.598287	0.359242	0.476461	0.343322	0.577925	0.730764	0.237839		2.01943		5	246.36		0	0.171239	0.236912	0.179394	0.205099	0.153574	0.2843	0.305628	0.083013
	IPI00024911	ENDOPLASMIC RETICULUM PROTEIN ERP29 PRECURSOR.	Endoplasmic reticulum lumen. Melanosome. Note=Identified by mass spectrometry in melanosome fractio	0	0.195412	1	0.465577	0.15149	0	0	0.76184	0		2.02402		2	82.76		0	0	0	0.0434804	0	0	0	0.0471787	0
	IPI00164623	187 KDA PROTEIN.		0	0.305634	0.601893	0.419212	0.514496	0.344491	0.567081	0.769647	0.281386		2.02549		3	183.21		0	0.191647	0.302093	0.207866	0.328541	0.284935	0.40351	0.335756	0.242392
	IPI00000690	ISOFORM 1 OF APOPTOSIS-INDUCING FACTOR 1, MITOCHONDRIAL PRECURSOR.	Mitochondrion intermembrane space. Nucleus. Note=Translocated to the nucleus upon induction of apoptosis.	0	0.755913	0.941221	0.759362	0.866895	0.43212	0.546606	0.640173	0.532623		2.02964		2	178.43		0	0.146612	0.0946899	0.208779	0.188239	0.211597	0.235507	0.394303	0.369945
	IPI00002459	ANNEXIN VI ISOFORM 2.		0	0	1	0.600217	0	0	0.561774	0	0		2.03353		1	46.49		0	0	0	0.0324004	0	0	0.259454	0	0
	IPI00219682	ERYTHROCYTE BAND 7 INTEGRAL MEMBRANE PROTEIN.	Cell membrane; Single-pass membrane protein; Cytoplasmic side. Cell membrane; Lipid-anchor; Cytopla	0	0.161283	1	0.562389	0.712978	0.239504	0.625534	0.751739	0.369526		2.03479		3	117.69		0	0	0	0.328979	0.29341	0.0410265	0.267679	0.351094	0.0241144
	IPI00401264	THIOREDOXIN DOMAIN-CONTAINING PROTEIN 4 PRECURSOR.	Endoplasmic reticulum lumen.	0	0	1	0.810853	0.679888	0	0.522869	0	0		2.03487		1	44.23		0	0	0	0.104651	0	0	0.0107115	0	0
	IPI00025252	PROTEIN DISULFIDE-ISOMERASE A3 PRECURSOR.	Endoplasmic reticulum lumen (By similarity). Melanosome. Note=Identified by mass spectrometry in me	0	0.459261	0.916594	0.741141	0.641435	0.473286	0.609911	0.882223	0.361324		2.03845		11	700.35		0	0.14393	0.130501	0.153309	0.195997	0.107998	0.212399	0.159725	0.236649
	IPI00007282	Cytochrome P450 2E1	Endoplasmic reticulum membrane; Peripheral membrane protein. Microsome membrane; Peripheral membrane protein.	0	0.524912	0.874857	0.706721	0.611419	0.582823	0.666077	0.8752	0.293969		2.04143		4	141.83		0	0.137258	0.217153	0.151342	0.123498	0.105639	0.196798	0.139838	0.13748
	IPI00328415	1 ISOFORM 1 OF NADH-CYTOCHROME B5 REDUCTASE 3.	Isoform 2: Cytoplasm. Note=Produces the soluble form found in erythrocytes.	0	0.783072	0.985993	0.870508	0.806282	0.502901	0.611774	0.702847	0.229983		2.04809		1	113.42		0	0.140437	0.0198092	0.129453	0.185976	0.074453	0.0799553	0.162736	0.0508484
	IPI00072735	ISOFORM 1 OF CYTOCHROME P450 3A43.	Endoplasmic reticulum membrane; Peripheral membrane protein. Microsome membrane; Peripheral membran	0	0.470971	0.708928	0.496839	0.43487	0.30186	0.813431	1	0.338153		2.0867		1	41.25		0	0.139509	0	0	0.0170023	0.0649447	0.323146	0	0.247094
	IPI00009904	Protein disulfide-isomerase A4 precursor	Endoplasmic reticulum lumen. Melanosome. Note=Identified by mass spectrometry in melanosome fractio	0.0405176	0.385237	0.761069	0.6461	0.613861	0.393778	0.602846	0.842307	0.39452		2.09261		14	977.25		0	0.152866	0.285586	0.207157	0.252954	0.155133	0.262433	0.223715	0.262543
	IPI00096066	SUCCINYL-COA LIGASE [GDP-FORMING] BETA-CHAIN, MITOCHONDRIAL PRECURSOR.	Mitochondrion.	0	0.31717	0.321397	0.597211	0.234155	0.296586	0.329709	0.715829	0.472481		2.09436		3	113.26		0	0.0193235	0.324007	0.354279	0.0656246	0	0.202574	0.492198	0.401918
	IPI00329444	ACYL-COA SYNTHETASE MEDIUM-CHAIN FAMILY MEMBER 2.	Mitochondrion matrix.	0	0.524602	0.516817	0.308557	0.418122	0.283025	0.406741	0.933555	0.514506		2.09513		4	175.39		0	0.411651	0.397845	0.222606	0.307521	0.134183	0.248185	0.156206	0.310525
	IPI00016827	Bile acyl-CoA synthetase	Endoplasmic reticulum membrane; Multi-pass membrane protein.	0	0.38005	0.60747	0.490182	0.625511	0.334633	0.725904	0.620528	0.418582		2.12258		4	359.31		0	0.150532	0.38267	0.249264	0.239614	0.106944	0.322255	0.399336	0.332553
	IPI00305457	PRO2275.	Secreted.	0	0.293347	0.540407	0.48225	0.32101	0.727107	0.379171	0.750673	0.197595		2.14293		2	202.77		0	0.191661	0.328949	0.289416	0.205092	0.268349	0.279794	0.331214	0.139274
	IPI00376206	ISOFORM 2 OF 17-BETA HYDROXYSTEROID DEHYDROGENASE 13 PRECURSOR.	Secreted (Potential).	0	0.290423	0.815657	0.414834	0.59964	0.307152	0.59254	0.987308	0.302976		2.14383		2	105.41		0	0.0841223	0.19574	0.0834439	0.339886	0.0299491	0.319948	0.0219826	0.0822133
	IPI00025831	CYTOCHROME P450 3A5.	Endoplasmic reticulum membrane; Peripheral membrane protein. Microsome membrane; Peripheral membran	0	0.493087	0.71416	0.354561	0.586976	0.503773	0.691953	0.830503	0.225188		2.15171		1	39.62		0	0.109837	0.399188	0.293723	0.229406	0.206697	0.317424	0.245956	0.0642471
	IPI00021885	ISOFORM 1 OF FIBRINOGEN ALPHA CHAIN PRECURSOR.	Secreted.	0	0.580042	0.815488	0.842143	0.634266	0.650316	0.605517	0.674286	0.437597		2.15358		5	404.41		0	0.2476	0.294651	0.19454	0.0766428	0.236533	0.19142	0.264884	0.389608
	IPI00007219	Cytochrome P450 2C9	Endoplasmic reticulum membrane; Peripheral membrane protein. Microsome membrane; Peripheral membrane protein.	0	0.404355	0.690802	0.590694	0.540868	0.489311	0.644433	0.871184	0.415783		2.1621		6	266.18		0	0.165262	0.347086	0.217895	0.244836	0.214208	0.321753	0.17606	0.282197
	IPI00021439	ACTIN, CYTOPLASMIC 1.	Cytoplasm, cytoskeleton (By similarity).	0	0.219842	0.390448	0.32102	0.30788	0.611104	0.354105	0.576221	0.136116		2.16376		1	88.06		0	0.12684	0.194058	0.193079	0.179042	0.370693	0.206865	0.392376	0.0799857
	IPI00295777	GLYCEROL-3-PHOSPHATE DEHYDROGENASE [NAD+], CYTOPLASMIC.	Cytoplasm.	0	0.632	0.763798	0.496616	0.402336	0.653125	0.313471	0.767676	1		2.16492		3	135.24		0	0.306108	0.345496	0.263674	0.271226	0.25945	0.153586	0.336369	0
	IPI00002370	CYTOCHROME P450 4F3.	Endoplasmic reticulum membrane; Single-pass membrane protein (By similarity). Microsome membrane; Single-pass membrane protein (By similarity).	0	0.222848	0.797055	0.43859	0.478283	0.437159	0.62578	0.870682	0.346261		2.1748		2	60.6		0	0	0.405891	0.260885	0.178989	0.253945	0.354796	0.223986	0.0420224
	IPI00006865	Vesicle trafficking protein SEC22b	Endoplasmic reticulum-Golgi intermediate compartment membrane; Single-pass type IV membrane protein (By similarity). Golgi apparatus membrane; Single-pass type IV membrane protein (By similarity). Melanosome (By similarity).	0	0.432216	0.711352	0.712474	0.590221	0.446114	0.661616	0.718879	0.498369		2.18909		2	102.1		0	0.222708	0.21254	0.294471	0.330854	0.154429	0.216589	0.346631	0.171829
	IPI00431645	HP PROTEIN.		0	0.411995	0.853532	0.683329	0.637553	0.481473	0.689823	0.906979	0.351765		2.19038		3	137.01		0	0.124495	0.164584	0.204304	0.107967	0.200818	0.208889	0.24611	0.095408
	IPI00005040	MEDIUM-CHAIN SPECIFIC ACYL-COA DEHYDROGENASE, MITOCHONDRIAL PRECURSOR.	Mitochondrion matrix.	0	0.330082	0.559193	0.824748	0.73138	0.371962	0.329627	0.673953	0.448336		2.19572		4	191.68		0	0.189162	0.3382	0.165929	0.255862	0.294358	0.19165	0.44663	0.328718
	IPI00477597	Splice Isoform 1 of Haptoglobin-related protein precursor	Secreted (Potential).	0	0.348257	0.708151	0.684308	0.511706	0.546215	0.581746	0.899648	0.33045		2.20265		3	188.3		0	0.120119	0.193204	0.198274	0.151982	0.201596	0.293627	0.176838	0.0250348
	IPI00039666	UDP-GLUCURONOSYLTRANSFERASE 1-8 PRECURSOR.	Microsome. Endoplasmic reticulum; Single-pass membrane protein (Potential).	0	0.568439	0.964145	0.713065	0.663481	0.569853	0.738602	0.88099	0.397843		2.20564		1	99.65		0	0.0459432	0.0621023	0.10935	0.197464	0.287518	0.245668	0.193272	0.0360052
	IPI00007084	MITOCHONDRIAL ASPARTATE-GLUTAMATE CARRIER PROTEIN.	Mitochondrion inner membrane; Multi-pass membrane protein.	0	0.386499	0.812932	0.319232	0.455575	0.435124	0.543439	0.723907	0.696678		2.21119		4	252.7		0	0.190493	0.260766	0.236932	0.322551	0.236277	0.267442	0.274817	0.297224
	IPI00296645	Microsomal triglyceride transfer protein large subunit precursor	Endoplasmic reticulum.	0	0.457588	0.496593	0.49012	0.499556	0.472749	0.63586	0.734991	0.450512		2.22449		9	487.71		0	0.261029	0.274783	0.248458	0.261505	0.253945	0.25917	0.383527	0.278991
	IPI00003269	HYPOTHETICAL PROTEIN LOC345651.		0	0.201617	0.371526	0.317738	0.243183	0.329442	0.323816	0.861091	0.132225		2.23791		2	140.16		0	0.0950662	0.118026	0.102825	0.10392	0.139006	0.172776	0.264172	0.0613364
	IPI00291643	SPRY DOMAIN-CONTAINING PROTEIN 4.		0	0.294737	0.559248	0.572986	0.48915	0.599767	0.362539	0.785965	0.56687		2.25245		3	220.12		0	0.00625957	0.389928	0.103625	0.0655735	0.022599	0.0854005	0.387976	0.282505
	IPI00465089	CYTOCHROME P450, FAMILY 4, SUBFAMILY A, POLYPEPTIDE 11.		0	0.688488	1	0.701855	0.631437	0	0.905593	0.684875	0.567409		2.25634		1	67.86		0	0.0274407	0	0.147648	0	0	0.0459594	0.045414	0
	IPI00220906	ISOFORM 1 OF ACYL-COENZYME A THIOESTERASE 2, MITOCHONDRIAL PRECURSOR.	Mitochondrion.	0	0.279668	0.368289	0.212168	0.767922	0.50441	0.450318	0.441032	0.0910447		2.26973		1	58.44		0	0.375752	0.547686	0.275781	0.401971	0.294824	0.302939	0.275869	0.059938
	IPI00398625	HORNERIN.	Cytoplasmic granule (By similarity). Note=Found in keratohyalin granules in the granular cells of t	0	0	1	0	0.306059	0	0	0	0		2.28032		10	726.96		0	0	0	0	0	0	0	0	0
	IPI00375843	KERATIN-80.		0	0	1	0	0	0	0.191392	0.400582	0		2.28385		4	193.28		0	0	0	0	0	0	0	0	0
	IPI00294159	TRICARBOXYLATE TRANSPORT PROTEIN, MITOCHONDRIAL PRECURSOR.	Mitochondrion inner membrane; Multi-pass membrane protein.	0	0.137692	0.570071	0.542333	0.324702	0.49606	0.411706	0.998458	0.230118		2.28695		2	137.03		0	0	0.317404	0.377131	0.137257	0.403539	0.171771	0.00308473	0.123976
	IPI00027107	TU TRANSLATION ELONGATION FACTOR, MITOCHONDRIAL.	Mitochondrion.	0	0.311252	0.612032	0.477166	0.308959	0.434469	0.424519	1	0.434549		2.30953		3	116.78		0	0.0415337	0.119891	0.0630123	0.0141104	0.0895791	0.0902949	0	0.336609
	IPI00027701	SHORT-CHAIN SPECIFIC ACYL-COA DEHYDROGENASE, MITOCHONDRIAL PRECURSOR.	Mitochondrion matrix.	0	0.266425	0.36297	0.514032	0.459356	0.366929	0.378627	0.650698	0.726447		2.31376		5	278.94		0	0.064603	0.209764	0.181854	0.354875	0.125286	0.219934	0.38697	0.395759
	IPI00017870	KERATIN-8-LIKE PROTEIN 1.		0	0.0717001	0.103769	0.116586	0.246149	0.213251	0.144002	0.233914	0		2.3159		1	129.63		0	0.0517904	0.0637318	0.0114908	0.195108	0.0627907	0.162785	0.206502	0
	IPI00440493	ATP synthase alpha chain, mitochondrial precursor	Mitochondrion inner membrane (By similarity).	0	0.378248	0.585033	0.439411	0.297308	0.266077	0.539025	0.617022	0.868508		2.31603		9	585.65		0	0.251685	0.274972	0.225495	0.116559	0.123869	0.207088	0.287541	0.288439
	IPI00015911	DIHYDROLIPOYL DEHYDROGENASE, MITOCHONDRIAL PRECURSOR.	Mitochondrion matrix.	0	0.074519	1	0.0796483	0.428127	0.580634	0.285947	0.718601	0.460302		2.33568		3	137.96		0	0.0351997	0	0.0601656	0	0.375187	0.185931	0.487397	0.438539
	IPI00007797	FATTY ACID-BINDING PROTEIN, EPIDERMAL.		0	0	1	0	0	0	0	0.284553	0		2.35921		3	109.19		0	0	0	0	0	0	0	0	0
	IPI00293665	KERATIN, TYPE II CYTOSKELETAL 6B.		0	0.332644	0	0.464992	0.321567	0.386461	0.275948	0.92903	0.167278		2.36492		9	339.59		0	0	0	0.158796	0.00567995	0.0685221	0.179978	0.098152	0.178007
	IPI00038356	UNCHARACTERIZED PROTEIN ARG1.	Cytoplasm.	0	0.335552	0.436923	0.342812	0.315407	0.363417	0.556888	0.746573	0.419664		2.38125		5	164.02		0	0.185104	0.226422	0.15523	0.135416	0.211451	0.352705	0.317178	0.30512
	IPI00217963	KERATIN, TYPE I CYTOSKELETAL 16.		0.041346	0.365045	0.12409	0.0777956	0.146905	0.342803	0.235493	0.359683	0.320068		2.38468		13	1382.07		0.0148373	0.550036	0.0906691	0.0720254	0.137137	0.278227	0.268372	0.38063	0.382766
	IPI00026530	ERGIC-53 PROTEIN PRECURSOR.	Endoplasmic reticulum-Golgi intermediate compartment membrane; Single-pass type I membrane protein.	0	0.50859	0.754738	0.724211	0.621884	0.687296	0.584327	1	0.326771		2.38615		2	63.99		0	0.297896	0.105949	0.188285	0.0346742	0.175298	0.147226	0	0.0725232
	IPI00017334	PROHIBITIN.	Mitochondrion inner membrane (By similarity).	0	0.156329	0.686964	0.397019	0.33317	0.371989	0.369004	0.892946	0.603315		2.38917		3	214.86		0	0	0.363053	0.0263199	0.149317	0	0.0587879	0.175097	0.308152
	IPI00218200	B-CELL RECEPTOR-ASSOCIATED PROTEIN 31.	Endoplasmic reticulum membrane; Multi-pass membrane protein. Endoplasmic reticulum-Golgi intermedia	0	0.448447	0.772994	0.640518	0.717858	0.478998	0.757553	1	0.312999		2.39147		1	55.81		0	0.111342	0	0	0.220154	0.0741498	0.342872	0	0.235175
	IPI00395769	ISOFORM HEART OF ATP SYNTHASE GAMMA CHAIN, MITOCHONDRIAL PRECURSOR.	Mitochondrion. Mitochondrion inner membrane.	0	0.758305	0.46852	0.480591	0.221633	0.207134	0.437052	0.84863	0.78346		2.40556		2	114.85		0	0	0.335276	0.385605	0.0880697	0.00689008	0.127088	0.233549	0.239131
	IPI00002186	BREFELDIN A-INHIBITED GUANINE NUCLEOTIDE-EXCHANGE PROTEIN 2.		0	0.426114	0.769185	0.676704	0.775548	0	0.593161	1	0.332988		2.41004		1	45.82		0	0.134013	0.326422	0.264358	0.146764	0	0.221082	0	0
	IPI00221234	SIMILAR TO ANTIQUITIN.		0	0.343409	0.580901	0.207001	0.116106	0.309305	0.390898	0.815603	0.438707		2.4325		5	267.96		0	0.428526	0.484075	0.286384	0.0785801	0.225967	0.248824	0.292046	0.31154
	IPI00020984	CALNEXIN PRECURSOR.	Endoplasmic reticulum membrane; Single-pass type I membrane protein. Melanosome. Note=Identified by	0	0	0.772877	0.346924	0	0	0.312485	0.85101	0		2.43254		1	62.66		0	0	0.293811	0	0	0	0	0.258058	0
	IPI00220739	MEMBRANE-ASSOCIATED PROGESTERONE RECEPTOR COMPONENT 1.	Microsome membrane; Single-pass membrane protein (By similarity). Endoplasmic reticulum membrane; S	0	0.41381	0.702973	0.526427	0.666753	0.610373	0.705999	0.901907	0.324745		2.44169		1	67.33		0	0.290157	0.42006	0.028734	0.0969052	0.0343376	0.196131	0.169902	0.00650154
	IPI00399006	PROTEIN PHOSPHATASE 2, REGULATORY SUBUNIT B'', BETA ISOFORM 2.		0	0	0.653578	0.924696	0.595112	0.55852	0.34811	0.834254	0		2.45359		1	51.81		0	0	0.0819283	0.0733404	0.062006	0.0232779	0.0857674	0.28708	0
	IPI00332828	CARBOXYLESTERASE 2 ISOFORM 1.		0	0.261451	0.632953	0.416124	0.368262	0.502953	0.550723	0.669561	0.685831		2.45568		2	54.66		0	0.0780795	0.429733	0.11318	0.194035	0.21025	0.3677	0.249269	0.444303
	IPI00472102	60 kDa heat shock protein, mitochondrial precursor	Mitochondrion matrix.	0.185595	0.377616	0.482538	0.281705	0.39193	0.185984	0.380122	0.701884	0.711972		2.50716		13	910.04		0	0.34154	0.331561	0.211289	0.270855	0.145049	0.187641	0.347529	0.328373
	IPI00654755	HEMOGLOBIN SUBUNIT BETA.		0.0695088	0.55355	0.441879	0.556761	0.737956	0.323519	0.814265	0.570736	0.67417		2.51309		3	275		0.030379	0.189546	0.484722	0.309164	0.18434	0.162526	0.236303	0.366559	0.323308
	IPI00019326	ADRENODOXIN, MITOCHONDRIAL PRECURSOR.	Mitochondrion matrix.	0	0	0.89888	0	1	0	0.374903	0.301424	0.341877		2.51641		1	67.29		0	0	0	0	0	0	0.391776	0.0201009	0.0853903
	IPI00022538	GENETHONIN-1.	Membrane; Single-pass type III membrane protein (Probable). Note=Distributed in the transverse tubu	0	0.378383	0.69218	0.296254	0.35367	0.398776	0.706156	0.97392	0.435092		2.51886		2	96.9		0	0.222245	0.418834	0.362174	0.14262	0.0736664	0.338543	0.0521602	0.317821
	IPI00019038	Lysozyme C precursor		0	0	0.935288	0.931699	0	0.707417	0.472993	0.655864	0		2.54112		2	83.63		0	0	0.112084	0.14992	0	0.0926115	0	0.111764	0
	IPI00002520	SERINE HYDROXYMETHYLTRANSFERASE, MITOCHONDRIAL PRECURSOR.	Mitochondrion.	0	0.932542	1	0.894858	0.142363	0.275514	0.437097	1	0.752626		2.55528		2	78.94		0	0	0	0	0	0.0120779	0.0798526	0	0.138037
	IPI00291006	MALATE DEHYDROGENASE, MITOCHONDRIAL PRECURSOR.	Mitochondrion matrix.	0	0.151182	0.451232	0.338502	0.207544	0.248293	0.320094	0.957475	0.431099		2.55927		5	212.22		0	0.137642	0.388011	0.206007	0.0988228	0.0942153	0.121967	0.141038	0.240688
	IPI00220327	KERATIN, TYPE II CYTOSKELETAL 1.		0.0231453	0.123562	0.101606	0.0786252	0.199951	0.0216307	0.222422	0.0995086	0.0886009		2.56822		33	8013.78		0.0669544	0.281165	0.298507	0.230176	0.285707	0.0470151	0.323903	0.197758	0.106077
	IPI00473031	Alcohol dehydrogenase 1B	Cytoplasm.	0	0.912949	0.742394	0.784077	0.698794	0.659819	0.762977	0.686738	0.403859		2.58044		1	49.76		0	0.0956263	0.227507	0.12386	0.186111	0.0553522	0.321531	0.203741	0.0182204
	IPI00099595	HYDROXYSTEROID (17-BETA) DEHYDROGENASE 6.	Microsome; Lumenal side.	0	0.388875	0.582427	0.384081	0.520828	0.788213	0.467966	0.734504	0.56127		2.59253		3	250.55		0	0.246375	0.393155	0.259584	0.343405	0.313831	0.324299	0.18337	0.511195
	IPI00011107	Isocitrate dehydrogenase , mitochondrial precursor	ito & perox	0	0.284196	0.375032	0.353707	0.245825	0.263991	0.41128	0.895058	0.5772		2.61417		5	475.84		0	0.229784	0.258011	0.231014	0.261516	0.172726	0.256459	0.218325	0.353199
	IPI00401767	ADP-RIBOSYLATION FACTOR-LIKE PROTEIN 13A.		0	0.0539262	0.139919	0.431549	0.332752	1	0.298005	0.429844	0.0129246		2.62367		1	74.91		0	0.0218528	0.0825288	0.157368	0.109183	0	0.126251	0.119524	0.00641036
	IPI00021890	ESTRADIOL 17-BETA-DEHYDROGENASE 8.		0	0	0.971799	0	0	0.00868286	0.448315	0.334893	0.496707		2.63149		3	129.31		0	0	0	0	0	0.00245179	0.395179	0.459783	0.494435
	IPI00005859	KERATIN-75.		0.0706349	0.0737468	0.118003	0.10466	0.0712756	0.127073	0.153064	0.191528	0.101032		2.6361		10	911.24		0.0184676	0.103212	0.125725	0.117602	0.0925471	0.070769	0.159222	0.293896	0.100815
	IPI00010810	Electron transfer flavoprotein alpha-subunit, mitochondrial precursor	Mitochondrion matrix.	0	0.358277	0.402616	0.396082	0.247992	0.163582	0.390806	0.736396	0.854009		2.66002		3	147.03		0	0.262437	0.302533	0.232881	0.102186	0.0662226	0.167527	0.274662	0.253598
	IPI00009867	KERATIN, TYPE II CYTOSKELETAL 5.		0.00237778	0.131632	0.126939	0.226416	0.087182	0.0708976	0.0387057	0.0923491	0.0108189		2.66271		18	1659.8		0.00117767	0.239364	0.174577	0.372596	0.153734	0.102454	0.041087	0.144588	0.00879084
	IPI00216293	THIOSULFATE SULFURTRANSFERASE.	Mitochondrion matrix.	0	0.254039	0.426493	0.460389	0.123836	0.581017	0.603525	0.716752	0.31823		2.68017		1	100.39		0	0.306905	0.497267	0.369718	0.119855	0.331228	0.44689	0.4906	0.23992
	IPI00024990	Methylmalonate-semialdehyde dehydrogenase , mitochondrial precursor	Mitochondrion.	0	0.374628	0.314981	0.22807	0.215535	0.224611	0.330595	0.808926	0.654835		2.68389		7	318.99		0	0.362145	0.282416	0.170522	0.120451	0.080526	0.180786	0.322298	0.271771
	IPI00021304	KERATIN, TYPE II CYTOSKELETAL 2 EPIDERMAL.		0.0490534	0.0058293	0.337058	0.00178475	0.00448024	0.315105	0.0644749	0.127573	0.0535228		2.69275		7	3841.9		0.0917909	0.000969533	0.460301	0	0.00379858	0.468656	0.0781802	0.140264	0.0723728
	IPI00031522	Trifunctional enzyme alpha subunit, mitochondrial precursor	Mitochondrion.	0	0.232797	0.570738	0.310636	0.299617	0.236773	0.462518	0.911324	0.725326		2.69596		8	396.93		0	0.0995598	0.296485	0.0647586	0.114044	0.115989	0.155896	0.195671	0.284775
	IPI00168728	FLJ00385 PROTEIN (FRAGMENT).		0	0.611018	0.94407	0.749276	0.713748	0.540936	0.926055	0.974595	0.614025		2.69778		1	48.2		0	0.0358239	0.0790965	0.00962148	0.0481977	0	0.0594726	0.0359275	0
	IPI00028055	TRANSMEMBRANE EMP24 DOMAIN-CONTAINING PROTEIN 10 PRECURSOR.	Golgi apparatus membrane; Single-pass type I membrane protein; Lumenal side (By similarity). Melano	0	0.372554	0	0.692334	0.602853	0.548778	0.693647	0.709128	0		2.72067		1	43.75		0	0	0	0.183803	0.371596	0.276885	0.433249	0.411355	0
	IPI00028031	ISOFORM 1 OF VERY LONG-CHAIN SPECIFIC ACYL-COA DEHYDROGENASE, MITOCHONDRIAL PRECURSOR.	Mitochondrion inner membrane.	0	0.441656	0.299112	0.310165	0.221726	0.311567	0.421971	0.993011	0.551006		2.7303		7	310.85		0	0.419862	0.317946	0.31514	0.149642	0.117647	0.230314	0.0261497	0.335166
	IPI00797038	MITOCHONDRIAL PHOSPHOENOLPYRUVATE CARBOXYKINASE 2 ISOFORM 1 PRECURSOR.		0	0.190278	0.469291	0.276563	0.219011	0.157437	0.27765	1	0.536461		2.74889		1	109.5		0	0.0850889	0.114698	0.108183	0.0909356	0.0508808	0.0458164	0	0.112172
	IPI00007188	ADP/ATP TRANSLOCASE 2.	Mitochondrion inner membrane; Multi-pass membrane protein.	0	0.188933	0.561887	0.303285	0.294701	0.328926	0.577709	0.929424	0.538859		2.75151		3	166.58		0	0.0439024	0.223235	0.0895125	0.070089	0.0362626	0.134865	0.211729	0.105215
	IPI00021062	ALPHA-CRYSTALLIN A CHAIN.		0.0516368	0.115312	0.231692	0.396918	0.26336	0.630201	0.339624	0.65478	0.365208		2.75957		4	277.19		0.00873293	0.0669613	0.183544	0.286549	0.181233	0.407817	0.154155	0.369324	0.396215
	IPI00299402	Pyruvate carboxylase, mitochondrial precursor	Mitochondrion matrix.	0.0942679	0.175829	0.555374	0.28874	0.305155	0.368334	0.369681	0.863016	0.67488		2.77048		12	655.28		0	0.0873786	0.302553	0.141836	0.201685	0.316803	0.15643	0.227216	0.294838
	IPI00024993	ENOYL-COA HYDRATASE, MITOCHONDRIAL PRECURSOR.	Mitochondrion matrix.	0	0.183943	0.483336	0.317268	0.19342	0.199284	0.383585	0.870722	0.659642		2.78406		5	197.26		0	0.0665449	0.127688	0.131457	0.148536	0.118654	0.277505	0.324597	0.33872
	IPI00024919	THIOREDOXIN-DEPENDENT PEROXIDE REDUCTASE, MITOCHONDRIAL PRECURSOR.	Mitochondrion.	0.0278297	0.456465	0.273996	0.144751	0.0962259	0.17817	0.436169	0.735984	0.49705		2.79478		2	198.65		0.0214791	0.192048	0.412671	0.187405	0.133282	0.102642	0.325655	0.371726	0.254265
	IPI00032038	ISOFORM 1 OF CARNITINE O-PALMITOYLTRANSFERASE I, LIVER ISOFORM.	Mitochondrion outer membrane; Multi-pass membrane protein.	0	0.550588	0.704294	0.505675	0.824336	0.747886	0.835948	0.855376	0.439645		2.81776		2	91.29		0	0.152307	0.418191	0.428125	0.261714	0	0.232005	0	0.327966
	IPI00024317	ISOFORM LONG OF GLUTARYL-COA DEHYDROGENASE, MITOCHONDRIAL PRECURSOR.	Mitochondrion matrix.	0	0.456735	0.418001	0.825689	0	0	0.503126	0.680964	0.615886		2.82815		2	113.8		0	0.524462	0.504594	0	0	0	0.352113	0.387922	0.379334
	IPI00554788	UNCHARACTERIZED PROTEIN KRT18.	Cytoplasm, perinuclear region.	0	0.29468	0.294117	0.351104	0.362899	0.450619	0.67797	1	0.28661		2.8378		2	132.76		0	0	0.182659	0.343195	0.276484	0	0.455418	0	0
	IPI00295741	CATHEPSIN B PRECURSOR.	Lysosome. Melanosome. Note=Identified by mass spectrometry in melanosome fractions from stage I to	0	0.197047	0.408854	0.194616	0.352788	0.279413	0.550494	1	0.435838		2.83784		1	76.69		0	0.0141568	0.023938	0.178636	0.0503199	0.144958	0.209433	0	0.124701
	IPI00217871	Delta-1-pyrroline-5-carboxylate dehydrogenase, mitochondrial precursor	Mitochondrion matrix.	0	0.316142	0.443757	0.263771	0.27633	0.280067	0.522832	0.723874	0.892457		2.84463		7	365.58		0	0.235333	0.279684	0.0832762	0.0675944	0.0961491	0.155942	0.295447	0.214104
	IPI00296196	DIMETHYLGLYCINE DEHYDROGENASE, MITOCHONDRIAL PRECURSOR.	Mitochondrion.	0	0.373735	0.802376	0.463176	0.605385	0.509825	0.82014	1	0.682166		2.85336		2	56.35		0	0.0468237	0	0.217913	0.309793	0.148	0.324336	0	0.280432
	IPI00007244	ISOFORM H17 OF MYELOPEROXIDASE PRECURSOR.	Lysosome.	0	0.101061	0.619761	0.882185	0.732764	0.630118	0.735418	0.639185	0.258285		2.86212		7	437.51		0	0	0.219495	0.119946	0.278699	0.254423	0.27436	0.238367	0.281861
	IPI00180956	UNCHARACTERIZED PROTEIN ENSP00000308452.		0.00213892	0.00567895	0.0297867	0.00853757	0.00649207	0.263564	0.0487735	0.223157	0		2.86659		6	620.77		0.000992297	0.0015535	0.0315374	0.00298701	0.00246474	0.223864	0.0498486	0.315455	0
	IPI00027448	ATP SYNTHASE SUBUNIT G, MITOCHONDRIAL.	Mitochondrion. Mitochondrion inner membrane.	0	0.173706	0.276756	0.194077	0.0912081	0.183319	0.15003	1	0.146548		2.86951		1	40.67		0	0.0908482	0.259313	0.070187	0.00728788	0.0400491	0.00413134	0	0.0277058
	IPI00009440	Cytochrome P450 8B1	Endoplasmic reticulum membrane; Single-pass membrane protein. Microsome membrane; Single-pass membr	0	0	0.737935	0.564631	0	0	0.808865	1	0		2.89515		1	39.52		0	0	0.370616	0	0	0	0	0	0
	IPI00554711	JUNCTION PLAKOGLOBIN.	Cell junction, adherens junction. Cell junction, desmosome. Cytoplasm, cytoskeleton. Membrane; Peri	0	0	0.138768	0	0	0.201153	0.163232	0	0.0975124		2.89814		8	512.05		0	0	0.0201198	0	0	0.0977497	0	0	0
	IPI00029133	ATP SYNTHASE B CHAIN, MITOCHONDRIAL PRECURSOR.	Mitochondrion. Mitochondrion inner membrane.	0	0.231526	0.488276	0.380751	0.364235	0.289243	0.551315	0.95283	0.850719		2.90472		2	50.75		0	0.0755998	0.407737	0.194446	0.236434	0.0786833	0.353289	0.105475	0.242492
	IPI00303476	ATP synthase beta chain, mitochondrial precursor	Mitochondrion. Mitochondrion inner membrane. Note=Peripheral membrane protein.	0	0.225455	0.466135	0.360683	0.264307	0.218031	0.594945	0.835726	0.762394		2.90581		7	286.47		0	0.0518383	0.236214	0.189923	0.0564969	0.0941695	0.204837	0.340614	0.254042
	IPI00011229	CATHEPSIN D PRECURSOR.	Lysosome. Melanosome. Note=Identified by mass spectrometry in melanosome fractions from stage I to	0	0.356495	0.553398	0.408514	0.14746	0.113614	0.622266	0.938721	0.684208		2.91307		5	187.86		0	0.3174	0.631591	0.319152	0.107559	0.0466284	0.266203	0.0986131	0.317829
	IPI00294380	Phosphoenolpyruvate carboxykinase, mitochondrial precursor	Mitochondrion.	0	0.185607	0.335525	0.225551	0.218612	0.204745	0.3296	0.866459	0.647489		2.92087		9	454.26		0	0.117625	0.155574	0.117227	0.0900168	0.0996609	0.160893	0.297493	0.312441
	IPI00027252	PROHIBITIN-2.	Mitochondrion inner membrane. Cytoplasm. Nucleus. Note=Also cytoplasmic and nuclear.	0	0.223954	0.403304	0.290277	0.328564	0.37105	0.543994	0.985245	0.561923		2.94152		4	322.82		0	0.0725564	0.163213	0.145938	0.102574	0.0787031	0.207366	0.044264	0.259003
	IPI00103467	ALDEHYDE DEHYDROGENASE X, MITOCHONDRIAL PRECURSOR.	Mitochondrion matrix.	0	0	0.461554	0.471059	0.377143	0.19158	0.520781	1	0.682856		2.94966		2	100.96		0	0	0	0	0	0	0.099069	0	0.25671
	IPI00299145	KERATIN, TYPE II CYTOSKELETAL 6E.		0.0349569	0.407916	0	0.668102	0	0.515151	0.773337	0.547436	0.307277		2.99361		3	163.06		0	0.0807779	0	0.0694654	0	0.0681843	0	0.640022	0
	IPI00000792	QUINONE OXIDOREDUCTASE.	Cytoplasm.	0	0.0697736	0.441117	0.178802	0.210237	0.205671	0.30066	0.918726	0.635511		2.99665		4	218.17		0	0.0120953	0.484015	0.0675472	0.172658	0.0941844	0.0998526	0.229876	0.242373
	IPI00448095	L-XYLULOSE REDUCTASE.	Membrane; Peripheral membrane protein (By similarity). Note=Probably recruited to membranes via an	0	0.247922	0.459248	0.305805	0.258409	0.460461	0.512456	0.856593	0.714075		2.9976		4	331.92		0	0.0974972	0.347595	0.134206	0.0787801	0.309946	0.238939	0.159759	0.290389
	IPI00071509	ISOFORM 2 OF PLAKOPHILIN-1.	Nucleus.	0	0.15568	0.298695	0.255331	0.198885	0.342477	0.354532	0.827835	0.686898		3.02855		4	193.65		0	0	0.00233212	0.0174641	0.0695699	0	0.121177	0.19903	0.361591
	IPI00022793	TRIFUNCTIONAL ENZYME BETA SUBUNIT, MITOCHONDRIAL PRECURSOR.	Mitochondrion.	0	0.183102	0.408934	0.242007	0.292358	0.164758	0.521005	0.657656	0.89416		3.02902		6	342.69		0	0.0737384	0.230629	0.121794	0.160407	0.0957881	0.177479	0.304115	0.233492
	IPI00032103	ISOFORM MITOCHONDRIAL OF GLYCINE AMIDINOTRANSFERASE, MITOCHONDRIAL PRECURSOR.	Mitochondrion inner membrane; Intermembrane side (Potential). Cytoplasm. Note=The mitochondrial for	0	0.110404	0.39789	0.15337	0.261879	0.169528	0.348183	0.720383	0.809591		3.03244		3	269.67		0	0.0626836	0.273115	0.0456221	0.18046	0.0946791	0.11269	0.462922	0.355389
	IPI00024913	ISOFORM LONG OF ES1 PROTEIN HOMOLOG, MITOCHONDRIAL PRECURSOR.	Mitochondrion (Potential).	0	0	0.760219	0	0.581943	0	0.267348	0.888027	0.649614		3.0338		1	52.99		0	0	0.339101	0	0	0	0.143214	0.193943	0.235731
	IPI00031804	ISOFORM 1 OF VOLTAGE-DEPENDENT ANION-SELECTIVE CHANNEL PROTEIN 3.	Mitochondrion outer membrane.	0	0.0685134	0.323278	0.173459	0.0666343	0	0.213718	1	0.107315		3.05377		1	64.5		0	0	0.143038	0.011893	0	0	0.0705172	0	0
	IPI00478493	HP PROTEIN.	Secreted.	0	0.27878	0.111867	0.466623	0.617495	0.673906	0.540449	1	0.223762		3.07347		1	50.31		0	0	0	0	0	0	0	0	0
	IPI00019359	KERATIN, TYPE I CYTOSKELETAL 9.		0.0621502	0.021125	0.0951452	0.00544907	0.0464009	0.0406696	0.0536004	0.148756	0.00611461		3.09016		23	11204.6		0.241704	0.0437956	0.147635	0.0037601	0.0967419	0.101167	0.122697	0.282832	0.00437458
	IPI00006663	Aldehyde dehydrogenase, mitochondrial precursor	Mitochondrion matrix.	0	0.17922	0.307859	0.241136	0.234066	0.199085	0.407427	0.834664	0.763288		3.09137		15	709.43		0	0.146878	0.231774	0.208087	0.188849	0.0692841	0.219567	0.230023	0.264566
	IPI00011062	Splice Isoform 1 of Carbamoyl-phosphate synthase, mitochondrial precursor	Mitochondrion.	0.00786766	0.173642	0.371706	0.247945	0.184026	0.186637	0.399959	0.820283	0.781474		3.09299		29	1908.72		0	0.098352	0.211356	0.117675	0.0776937	0.0877443	0.14112	0.275019	0.275822
	IPI00845432	ISOFORM 1 OF UPF0465 PROTEIN C5ORF33.		0	0.261942	0.940878	0	0	0	0.449748	0.904141	0.685728		3.10702		2	65.52		0	0	0	0	0	0	0.201665	0.191719	0.299896
	IPI00008475	HYDROXYMETHYLGLUTARYL-COA SYNTHASE, CYTOPLASMIC.	Cytoplasm.	0.0109613	0.210177	0.305565	0.253771	0.21213	0.244596	0.44306	0.706603	0.933822		3.11556		2	196.42		0	0.0544536	0.0296851	0.0700061	0.0735251	0.0734753	0.126326	0.234347	0.162101
	IPI00024623	SHORT/BRANCHED CHAIN SPECIFIC ACYL-COA DEHYDROGENASE, MITOCHONDRIAL PRECURSOR.	Mitochondrion matrix.	0	0.122604	0.31786	0.216206	0.161432	0.193016	0.345405	0.750099	0.783962		3.11571		5	231.87		0	0.0498098	0.200661	0.149034	0.0571294	0.0530293	0.159744	0.324444	0.248604
	IPI00419802	ISOFORM 1 OF 3-HYDROXYISOBUTYRYL-COA HYDROLASE, MITOCHONDRIAL PRECURSOR.	Mitochondrion (By similarity).	0	0.315424	0.315949	0.402675	0.294833	0.269702	0.551056	0.928659	0.974467		3.1204		2	120.83		0	0.106319	0.0189631	0.136411	0.01112	0.0244991	0.0681316	0.0854903	0.0416424
	IPI00004902	ISOFORM 1 OF ELECTRON TRANSFER FLAVOPROTEIN SUBUNIT BETA.	Mitochondrion matrix.	0	0.0745337	0.354869	0.322625	0.226125	0.226175	0.423231	0.890413	0.796256		3.15293		6	218.32		0	0.00330827	0.279699	0.360444	0.102464	0.11547	0.152711	0.243069	0.233551
	IPI00008934	Hydroxymethylglutaryl-CoA synthase, mitochondrial precursor	Mitochondrion.	0	0.167358	0.300091	0.33676	0.186172	0.363625	0.438035	0.849826	0.770604		3.15711		7	373.71		0	0.0448843	0.0986383	0.214508	0.0440124	0.318555	0.103292	0.255711	0.272689
	IPI00385264	IG MU HEAVY CHAIN DISEASE PROTEIN.		0	0.387512	0.409646	0.421464	0.485885	0.525049	0.766199	1	0.732306		3.16595		2	57.57		0	0.0849235	0.128221	0.104802	0.0720835	0.0683101	0.145536	0	0.0619698
	IPI00013769	ALPHA-ENOLASE, LUNG SPECIFIC.	Cytoplasm (Potential).	0	0	0	0	0	0	0	0.251315	0		3.19396		1	108.44		0	0	0	0	0	0	0	0	0
	IPI00479877	ALDEHYDE DEHYDROGENASE 9A1.	Cytoplasm (By similarity).	0	0	0	0	0	0	0	0.296375	0.131425		3.21986		1	95.06		0	0	0	0	0	0	0	0	0.127417
	IPI00296053	ISOFORM MITOCHONDRIAL OF FUMARATE HYDRATASE, MITOCHONDRIAL PRECURSOR.	Mitochondrion. Cytoplasm.	0	0.216818	0.240596	0.24164	0.241781	0.345077	0.474261	0.910031	0.707021		3.22096		5	214.03		0	0.00740194	0.138216	0.160834	0.161932	0.101309	0.210161	0.251085	0.282426
	IPI00016801	GLUTAMATE DEHYDROGENASE 1, MITOCHONDRIAL PRECURSOR.	Mitochondrion matrix.	0	0.128138	0.279003	0.196868	0.209012	0.193482	0.441555	0.841299	0.723288		3.247		10	661.95		0	0.0499532	0.106874	0.0558849	0.0950485	0.0677811	0.209351	0.29105	0.283292
	IPI00018206	ASPARTATE AMINOTRANSFERASE, MITOCHONDRIAL PRECURSOR.	Mitochondrion matrix. Cell membrane (By similarity).	0	0.149461	0.438209	0.300127	0.24801	0.31194	0.550809	0.941258	0.857366		3.25097		7	331.69		0	0.0634235	0.261413	0.140901	0.0943526	0.0566909	0.151002	0.162281	0.187839
	IPI00645805	ISOVALERYL-COA DEHYDROGENASE, MITOCHONDRIAL PRECURSOR.	Mitochondrion matrix.	0	0.0638057	0.402175	0.122438	0.174043	0.349275	0.277833	0.993432	0.667509		3.25099		3	161.15		0	0	0.41058	0.0332093	0.0981651	0.222957	0.182714	0.0197029	0.270232
	IPI00090807	METHYLTRANSFERASE-LIKE PROTEIN 7B PRECURSOR.		0	0	0.794242	0.977813	0.770897	0.772141	0.83149	0.781974	0.206778		3.25184		2	55.78		0	0	0	0	0.0315899	0.0597956	0.126231	0.377632	0.0233665
	IPI00017510	CYTOCHROME C OXIDASE SUBUNIT 2.	Mitochondrion inner membrane; Multi-pass membrane protein.	0	0.0868855	0.574573	0.178648	0.143935	0.323747	0.446355	0.969427	0.77719		3.25808		2	50.98		0	0	0.358531	0.0223717	0.0505456	0	0.142054	0.0611469	0.294903
	IPI00003482	2,4-DIENOYL-COA REDUCTASE, MITOCHONDRIAL PRECURSOR.	Mitochondrion.	0	0.0721325	0.223867	0.235059	0.181511	0.296938	0.377161	0.87199	0.705334		3.26426		3	267.62		0	0.0213597	0.0567114	0.0979325	0.100523	0.200503	0.159087	0.163656	0.330972
	IPI00007611	ATP SYNTHASE O SUBUNIT, MITOCHONDRIAL PRECURSOR.		0	0.178683	0.280927	0.26422	0.198405	0.389283	0.470644	0.940753	0.67588		3.27973		5	152.82		0	0.055165	0.136525	0.0999997	0.05681	0.23876	0.181925	0.167577	0.331356
	IPI00295363	ORNITHINE CARBAMOYLTRANSFERASE, MITOCHONDRIAL PRECURSOR.	Mitochondrion matrix.	0	0.0935963	0.203576	0.212124	0.21173	0.491892	0.415574	0.851274	0.531835		3.29495		7	358.99		0	0.0219278	0.125958	0.0616592	0.103648	0.414771	0.251468	0.253248	0.28039
	IPI00334627	UNCHARACTERIZED PROTEIN ENSP00000368744.	Secreted, extracellular space, extracellular matrix, basement membrane. Melanosome. Note=In the lam	0	0.339764	0.446797	0	0.505292	0.535854	0.685071	0.750723	0.733522		3.29903		2	80.68		0	0.086957	0	0	0	0.00234535	0.0580527	0.0962814	0.376857
	IPI00030363	ACETYL-COA ACETYLTRANSFERASE, MITOCHONDRIAL PRECURSOR.	Mitochondrion.	0	0.145708	0.337233	0.19705	0.179404	0.182934	0.419335	0.886122	0.81314		3.32362		13	1050.75		0	0.0609045	0.227497	0.0670215	0.0735654	0.0420583	0.135719	0.189162	0.20492
	IPI00076042	SHORT HEAT SHOCK PROTEIN 60 HSP60S2.		0	0.306963	0.167683	0.395032	0.18484	0.209145	0.455932	1	0.911174		3.3508		2	170.45		0	0.266857	0.00598319	0.308161	0.00354607	0.0206859	0.0951137	0	0.103549
	IPI00300725	KERATIN, TYPE II CYTOSKELETAL 6A.		0	0	0	0	0	0	0	0.0394239	0		3.40585		2	159.04		0	0	0	0	0	0	0	0	0
	IPI00377161	ISOFORM 2 OF 3-HYDROXYISOBUTYRYL-COA HYDROLASE, MITOCHONDRIAL PRECURSOR.	Mitochondrion (By similarity).	0	0.13892	0.320221	0.228268	0.230679	0.356662	0.438325	1	0.805388		3.40769		1	40.13		0	0	0	0	0.105503	0	0.20583	0	0.337079
	IPI00103242	ISOFORM 1 OF PROTEIN POF1B.		0	0	0	0	0	0	0	0.476785	0		3.41034		2	65.63		0	0	0	0	0	0	0	0	0
	IPI00220362	10 KDA HEAT SHOCK PROTEIN, MITOCHONDRIAL.	Mitochondrion matrix.	0	0.0489853	0.139939	0.142773	0.133375	0.0928088	0.352312	0.383904	1		3.42569		2	232.22		0	0.0197077	0.101928	0.050572	0.0615491	0.0302693	0.0778399	0.270832	0
	IPI00026942	ISOFORM 1 OF ERLIN-2 PRECURSOR.	Endoplasmic reticulum membrane; Single-pass type II membrane protein. Note=Associated with lipid ra	0	0	0.243111	0.159426	0.215636	0.603879	0.55919	1	0.159383		3.42968		1	118.74		0	0	0	0	0	0.492368	0.623399	0	0
	IPI00216298	THIOREDOXIN.	Cytoplasm.	0.97403	0.477999	0.968017	0.51644	0.70598	0.462699	0.866993	0.570058	0.869556		3.43913		2	89.63		0.0367273	0.139653	0.0639668	0.0482787	0.283207	0.193802	0.0315277	0.319779	0.129436
	IPI00477605	HYPOTHETICAL PROTEIN LOC54988.	Mitochondrion matrix (By similarity).	0	0	0	0	0	0	0.24145	0.455355	0.448298		3.45426		1	43.18		0	0	0	0	0	0	0.334301	0.503944	0.506057
	IPI00017283	ISOLEUCYL-TRNA SYNTHETASE, MITOCHONDRIAL PRECURSOR.	Mitochondrion matrix (By similarity).	0	0.468147	0.343426	0.376101	0.486793	0.959697	0.742822	0.778089	0.811385		3.46624		2	97.55		0	0.239491	0.0303053	0	0	0	0.233923	0.313829	0.377231
	IPI00384444	KERATIN, TYPE I CYTOSKELETAL 14.		0.183192	0	0	0	0	0	0	0.107693	0.0520559		3.46871		6	346.96		0.23463	0	0	0	0	0	0	0.0486838	0.00811534
	IPI00305383	UBIQUINOL-CYTOCHROME-C REDUCTASE COMPLEX CORE PROTEIN 2, MITOCHONDRIAL PRECURSOR.	Mitochondrion inner membrane; Matrix side.	0	0	0	0.217003	0.325166	0.249391	0.738147	0.291097	1		3.48504		1	68.48		0	0	0	0	0	0	0	0	0
	IPI00305166	SUCCINATE DEHYDROGENASE [UBIQUINONE] FLAVOPROTEIN SUBUNIT, MITOCHONDRIAL PRECURSOR.	Mitochondrion inner membrane.	0	0	0.204952	0	0.179021	0.23542	0.347565	1	0.51905		3.49458		1	56.36		0	0	0	0	0	0.0722638	0.086481	0	0.171467
	IPI00477090	Full-length cDNA clone CS0DD006YL02 of Neuroblastoma of Homo sapiens		0	0.44967	0	0.606551	0.763865	0.655333	1	0.625321	0.633278		3.53967		1	53.22		0	0	0	0	0	0	0	0	0
	IPI00025512	HEAT SHOCK PROTEIN BETA-1.	Cytoplasm. Nucleus. Note=Cytoplasmic in interphase cells. Colocalizes with mitotic spindles in mito	0	0.225542	0	0	0	0.36724	0	1	0		3.55329		1	100.29		0	0	0	0	0	0	0	0	0
	IPI00001539	3-KETOACYL-COA THIOLASE, MITOCHONDRIAL.	Mitochondrion.	0	0	0.209153	0.107695	0.0948571	0.100804	0.443557	0.888701	0.521958		3.58907		3	167.82		0	0	0.0734096	0	0.0487091	0	0.340016	0.191847	0.280908
	IPI00219153	60S RIBOSOMAL PROTEIN L22.		0	0.445208	0	0.423446	0	0.604961	1	1	0		3.6032		1	41.76		0	0	0	0	0	0.255758	0	0	0
	IPI00025100	2-OXOISOVALERATE DEHYDROGENASE SUBUNIT ALPHA, MITOCHONDRIAL PRECURSOR.	Mitochondrion matrix.	0	0	0	0.386899	0.256463	0	0.551143	0.720959	0.736472		3.61257		2	87.09		0	0	0	0	0	0	0.18991	0.192115	0.456443
	IPI00009532	4-AMINOBUTYRATE AMINOTRANSFERASE, MITOCHONDRIAL PRECURSOR.	Mitochondrion matrix.	0	0.0935244	0.128322	0.143003	0.170959	0.21851	0.467489	0.784213	0.871587		3.61633		5	245.67		0	0.0387758	0.00820023	0.0451663	0.044424	0.0824915	0.15294	0.280374	0.206281
	IPI00172460	ISOFORM 3 OF ADENYLATE KINASE ISOENZYME 2, MITOCHONDRIAL.	Mitochondrion intermembrane space.	0	0.0739611	0.130484	0.17408	0.152121	0.274837	0.559796	1	0.600001		3.62939		1	48.93		0	0	0	0	0	0	0.433192	0	0.565684
	IPI00028064	CATHEPSIN G PRECURSOR.		0	0	0.135758	0.306928	0.542736	0.990084	0.858859	0.711807	0.102518		3.63845		4	173.54		0	0	0.0282852	0.0930055	0.163203	0.0280465	0.119104	0.1928	0.00627325
	IPI00022314	SUPEROXIDE DISMUTASE [MN], MITOCHONDRIAL PRECURSOR.	Mitochondrion matrix.	0	0.0463788	0.141456	0.262851	0.0915057	0.401417	0.368055	0.754019	0.945872		3.65257		3	148.69		0	0	0	0.0995705	0.0307235	0.25297	0.165371	0.337139	0.132585
	IPI00027769	LEUKOCYTE ELASTASE PRECURSOR.		0	0	0.214438	0.369621	0.525974	0.925229	1	0.813784	0.116364		3.67242		1	39.06		0	0	0.128427	0.034495	0.0385239	0.0741656	0	0.10099	0.00321343
	IPI00025307	CYTOCHROME P450 27, MITOCHONDRIAL PRECURSOR.	Mitochondrion.	0	0	0	0.532901	0.364528	0.457166	0.74121	0.923026	0.728427		3.6778		2	78.36		0	0	0	0	0.0565726	0	0.233644	0.154535	0.19744
	IPI00032875	ISOFORM 1 OF ELECTRON TRANSFER FLAVOPROTEIN-UBIQUINONE OXIDOREDUCTASE, MITOCHONDRIAL PRECURSOR.	Mitochondrion inner membrane.	0	0.103074	0	0	0.237099	0.207932	0.428579	1	0.552576		3.68041		2	160.98		0	0.033295	0	0	0.086611	0	0.326125	0	0.278355
	IPI00152012	ISOFORM 2 OF GLYCINE N-ACYLTRANSFERASE.	Mitochondrion (By similarity).	0	0.119694	0.270927	0.122654	0.0802181	0	0.526182	1	0.504696		3.68474		1	93.24		0	0.0159803	0.0378999	0.00588252	0.0185298	0	0.0877467	0	0.140786
	IPI00002745	CATHEPSIN Z PRECURSOR.	Lysosome.	0	0	0	0.367341	0.281485	0.780093	0.499282	0.746552	0.608669		3.71117		3	197.21		0	0	0	0.00976625	0.15289	0.439813	0.352233	0.188516	0.375517
	IPI00021048	ISOFORM 1 OF MYOFERLIN.	Cell membrane; Single-pass type II membrane protein (By similarity). Nucleus membrane; Single-pass	0	0	0	0	0	0.19781	0	1	0		3.73574		1	50.4		0	0	0	0	0	0	0	0	0
	IPI00013860	3-HYDROXYISOBUTYRATE DEHYDROGENASE, MITOCHONDRIAL PRECURSOR.	Mitochondrion.	0	0	0	0	0	0.262138	0.377397	0.549004	0.825392		3.73933		1	52.25		0	0	0	0	0	0.106979	0.129599	0.637805	0.302429
	IPI00022891	ADP/ATP TRANSLOCASE 1.	Mitochondrion inner membrane; Multi-pass membrane protein.	0	0	0	0	0	1	0.0678508	0	0.0626562		3.79281		1	39.82		0	0	0	0	0	0	0	0	0
	IPI00304435	PROTEIN NIPSNAP1.		0	0	0	0.0629823	0	0.533146	0.237393	0.983632	0.320051		3.80656		2	172.04		0	0	0	0	0	0.413751	0.0483849	0.0365992	0.10765
	IPI00017726	ISOFORM 1 OF 3-HYDROXYACYL-COA DEHYDROGENASE TYPE-2.		0	0	0.334945	0	0.174179	0	0.410086	1	0.684956		3.83328		2	71.91		0	0	0.0651009	0	0.0740102	0	0.0736062	0	0.304104
	IPI00217143	SDHA PROTEIN.		0	0	0	0	0.298756	0	0.447528	0.802729	0.650728		3.84959		3	132.1		0	0	0	0	0	0	0.290455	0.271453	0.38727
	IPI00219018	GLYCERALDEHYDE-3-PHOSPHATE DEHYDROGENASE.	Cytoplasm. Cytoplasm, perinuclear region. Membrane. Note=Postnuclear and Perinuclear regions.	0	1	0	0	0.742488	0.504463	0.492701	0.818259	0.725597		3.86727		2	93.09		0	0	0	0	0	0	0.241094	0	0.47528
	IPI00034308	SARCOSINE DEHYDROGENASE, MITOCHONDRIAL PRECURSOR.	Mitochondrion matrix (By similarity).	0	0	0	0	0	0	0.444543	0.639367	0.591376		3.92264		2	65.43		0	0	0	0	0	0	0.256071	0.333949	0.411515
	IPI00105407	ALDO-KETO REDUCTASE FAMILY 1 MEMBER B10.	Cytoplasm (Probable).	0	0	0.369222	0	0	0	0.361879	0.936981	0.747862		3.92486		1	82.56		0	0	0	0	0	0	0	0.109152	0.402423
	IPI00019888	SUCCINATE SEMIALDEHYDE DEHYDROGENASE, MITOCHONDRIAL PRECURSOR.	Mitochondrion.	0	0	0.255999	0.16498	0	0	0.309678	1	0.790491		3.92655		2	144.69		0	0	0	0	0	0	0.133963	0	0.0759887
	IPI00022202	ISOFORM A OF PHOSPHATE CARRIER PROTEIN, MITOCHONDRIAL PRECURSOR.	Mitochondrion inner membrane; Multi-pass membrane protein.	0	0	0.13016	0	0	0.197775	0.415463	1	0.612385		3.94727		2	63.98		0	0	0	0	0	0	0.0589414	0	0.118639
	IPI00005158	LON PROTEASE HOMOLOG, MITOCHONDRIAL PRECURSOR.	Mitochondrion matrix.	0	0	0	0	0	0	0.150701	0.111929	0.968155		4.00931		1	49.09		0	0	0	0	0	0	0	0	0
	IPI00027409	MYELOBLASTIN PRECURSOR.		0	0	0	0.122294	0.253147	0.659571	0.891358	1	0		4.04238		1	49.51		0	0	0	0	0.0521555	0.0599867	0.188173	0	0
	IPI00007247	PROPIONYL-COA CARBOXYLASE BETA CHAIN, MITOCHONDRIAL PRECURSOR.	Mitochondrion matrix.	0	0	0	0	0.124315	0	0.421803	0	1		4.05657		1	50.99		0	0	0	0	0	0	0	0	0
	IPI00294398	ISOFORM 1 OF HYDROXYACYL-COENZYME A DEHYDROGENASE, MITOCHONDRIAL PRECURSOR.	Mitochondrion matrix.	0	0	0	0.116638	0.152957	0.203687	0.474209	0.808374	1		4.05666		3	104.86		0	0	0	0.0257408	0	0.0591301	0.0182779	0.264529	0
	IPI00025341	D-BETA-HYDROXYBUTYRATE DEHYDROGENASE, MITOCHONDRIAL PRECURSOR.	Mitochondrion matrix.	0	0.155345	0.244369	0.0644829	0.035786	0.509135	0.627818	1	0.695604		4.05798		1	40.42		0	0	0.137227	0	0	0	0.439565	0	0.430481
	IPI00431405	ISOFORM 2 OF UPF0465 PROTEIN C5ORF33.		0	0	0	0	0	0.261139	0.356067	1	0.751948		4.09456		2	78.85		0	0	0	0	0	0	0.0125907	0	0.0970587
	IPI00298860	GROWTH-INHIBITING PROTEIN 12.	Secreted.	0	0	0	0	0.147456	0.465353	0.342593	0.939397	0.772323		4.09761		6	244.65		0	0	0	0	0	0.40932	0.123255	0.105834	0.208238
	IPI00012585	BETA-HEXOSAMINIDASE BETA CHAIN PRECURSOR.	Lysosome.	0	0	0	0	0	0.514338	0.518256	1	0.367943		4.12594		1	42.14		0	0	0	0	0	0	0.109996	0	0.0724998
	IPI00154742	IGL@ PROTEIN.		0	0.528873	0	0.576115	1	0.671046	0.992693	1	0.731982		4.16586		1	39.37		0	0.296066	0	0.268346	0	0.161329	0	0	0
	IPI00022246	AZUROCIDIN PRECURSOR.	Cytoplasmic granule. Note=Cytoplasmic granules of neutrophils.	0	0.071465	0.120844	0.25192	0.436755	0.710336	0.79621	0.811997	0.991693		4.17789		1	41.14		0	0	0.00929335	0.051367	0.198994	0.108317	0.0379877	0.164772	0.0143885
	IPI00293088	UNCHARACTERIZED PROTEIN GAA.	Lysosome.	0	0	0	0	0	0.30221	0.719859	0.924547	0.512672		4.18469		3	107.7		0	0	0	0	0	0.00972401	0.322573	0.150905	0.228709
	IPI00160454	SDHALP2 PROTEIN.		0	0	0	0	0	0	0.383249	1	0.554535		4.18514		1	56.98		0	0	0	0	0	0	0.156604	0	0.159842
	IPI00015972	CYTOCHROME C OXIDASE POLYPEPTIDE VIC PRECURSOR.	Mitochondrion inner membrane.	0	0	0	0	0.298193	0.23529	0.617294	0.939545	1		4.27071		1	41.29		0	0	0	0	0	0	0.0121074	0.0545981	0
	IPI00003579	SARCOSINE DEHYDROGENASE.		0	0	0	0	0	0	1	0	0.652025		4.4111		1	53.87		0	0	0	0	0	0	0	0	0
	IPI00024920	ATP SYNTHASE DELTA CHAIN, MITOCHONDRIAL PRECURSOR.	Mitochondrion. Mitochondrion inner membrane.	0	0	0	0	0	0.182758	0.4681	1	0.882819		4.41552		2	97.06		0	0	0	0	0	0	0	0	0
	IPI00165360	3-MERCAPTOPYRUVATE SULFURTRANSFERASE.	Cytoplasm.	0	0	0	0	0	0	0.518433	1	0.811459		4.57725		1	45.61		0	0	0	0	0	0	0	0	0
	IPI00009368	SIDEROFLEXIN-1.	Mitochondrion membrane; Multi-pass membrane protein (By similarity).	0	0	0	0	0	0	0.902444	0	1		4.66152		2	88.11		0	0	0	0	0	0	0	0	0
	IPI00023673	GALECTIN-3-BINDING PROTEIN PRECURSOR.	Secreted. Secreted, extracellular space, extracellular matrix.	0	0	0	0	0	0	0.675963	1	0.763863		4.68718		1	40.81		0	0	0	0	0	0	0.380991	0	0.401251
	IPI00030275	HEAT SHOCK PROTEIN 75 KDA, MITOCHONDRIAL PRECURSOR.	Mitochondrion.	0	0	0	0	0	0.77702	0.693025	1	0.568698		4.76415		1	45.73		0	0	0	0	0	0.315342	0	0	0.57131
	IPI00013847	UBIQUINOL-CYTOCHROME-C REDUCTASE COMPLEX CORE PROTEIN 1, MITOCHONDRIAL PRECURSOR.	Mitochondrion inner membrane.	0	0	0	0	0	0	1	0.925208	0.634219		4.80678		1	55.45		0	0	0	0	0	0	0	0.105772	0.323245
