# Supplementary material for: The Proteome of Human Liver Peroxisomes: Identification of Five New Peroxisomal Constituents by a Label-Free Quantitative Proteomics Survey
Source: PLoS One. 2013 Feb 27;8(2):e57395. doi: 10.1371/journal.pone.0057395 (PMC3583843; doi:10.1371/journal.pone.0057395)
Supplement: Table S5 — List of all proteins identified by MS-based proteomic analyses of Nycodenz density gradient fractions 4 to 12 of human liver. Information about peptide identifications are marked in italics. (XLSX) [file pone.0057395.s012.xlsx]

## Sheet: Table S5
	Rank	Accession	Protein	MW (Seq.) [kDa]	pI (Seq.)	Seq.Cov.	Spectral Count	PE Score (Mascot)	Peptide Count
		Rank	Peptide	Peptide Mass	Modification	Parent Mass	Charge State	Score
	1	IPI00220327.3	Gene_Symbol=KRT1 Keratin, type II cytoskeletal 1	66	8.8	45.5	621	2393.6	42
		1	SISISVAR	831.481		416.748	2	49.23
		2	SLVNLGGSK	873.492		437.753	2	52.65
		3	RRVDQLK	913.546		457.78	2	29.32
		4	SEIDNVKK	931.497		466.756	2	26.54
		5	GENALKDAK	944.493		473.254	2	48.16
		6	IEISELNR	972.524		487.269	2	55.12
		7	DVDGAYMTK	998.438		500.226	2	50.27
		8	DVDGAYMTK	1014.43	Methionine Oxidation	508.224	2	34.33
		9	TLLEGEESR	1032.51		517.261	2	48.01
		10	YEDEINKR	1065.51		533.762	2	25.9
		11	LRSEIDNVK	1072.59		537.301	2	20.65
		12	GSGGGSSGGSIGGR	1091.5		546.755	2	86.5
		13	AEAESLYQSK	1124.53		563.275	2	62.8
		14	KDVDGAYMTK	1126.53		564.274	2	60.94
		15	DYQELMNTK	1140.51		571.263	2	43.12
		16	NKYEDEINK	1151.55		576.78	2	25.37
		17	VDQLKSDQSR	1174.59		588.305	2	46.77
		18	YEELQITAGR	1178.59		590.304	2	70.87
		19	LRSEIDNVKK	1200.68		601.349	2	42.51
		20	FVSTTYSGVTR	1216.61		609.312	2	42.02
		21	TNAENEFVTIK	1264.63		633.322	2	68.39
		22	SDQSRLDSELK	1276.63		639.32	2	40.09
		23	LALDLEIATYR	1276.7		639.359	2	62.56
		24	NMQDMVEDYR	1299.52		650.769	2	67.08
		25	NSKIEISELNR	1301.69		434.905	3	62.89
		26	SLDLDSIIAEVK	1301.71		434.91	3	90.06
		27	NKYEDEINKR	1307.65		436.889	3	63.35
		28	NMQDMVEDYR	1315.52		658.766	2	56.31
		29	RVDQLKSDQSR	1330.7		444.572	3	58.69
		30	SKAEAESLYQSK	1339.66		447.561	3	70.84
		31	LNDLEDALQQAK	1356.69		679.352	2	72.05
		32	SLNNQFASFIDK	1382.68		692.35	2	61.62
		33	TNAENEFVTIKK	1392.72		465.249	3	61.97
		34	WELLQQVDTSTR	1474.74		738.378	2	67.76
		35	FLEQQNQVLQTK	1474.78		738.397	2	72.24
		36	LLRDYQELMNTK	1522.78		508.601	3	24.7
		37	RTNAENEFVTIKK	1548.83		517.282	3	46.03
		38	SLNNQFASFIDKVR	1637.85		546.958	3	26.01
		39	DVDGAYMTKVDLQAK	1652.81		551.943	3	20.52
		40	SGGGFSSGSAGIINYQR	1656.79		553.269	3	32.8
		41	QISNLQQSISDAEQR	1715.84		572.955	3	48.65
		42	GSGGGSSGGSIGGRGSSSGGVK	1750.82		584.614	3	32.39
	2	IPI00217182.4	Gene_Symbol=DSP Isoform DPII of Desmoplakin	259.9	6.6	18.8	124	2019.2	53
		1	LWDLEK	802.423	12	402.219	2	20.58
		2	LVFDGLR	818.465		410.24	2	20.97
		3	VVLVDRK	827.523		414.769	2	21.75
		4	VTQLTDR	831.445		416.73	2	34.78
		5	MSQLEVK	833.432		417.723	2	34.57
		6	QEAFSIR	849.434		425.724	2	53.57
		7	IVQLKPR	852.555		427.285	2	34.47
		8	GLVGIEFK	861.496		431.755	2	33.36
		9	STLEAETR	905.445		453.73	2	38.12
		10	YIELLTR	906.517		454.266	2	41.62
		11	LGIYEAMK	923.479		462.746	2	45.74
		12	SNKPIILR	939.587		470.801	2	27.14
		13	QVQNLVNK	941.529		471.772	2	31.58
		14	LTVDSAIAR	944.529		473.272	2	61.1
		15	SLEDLKLK	944.554		473.284	2	20.9
		16	VLEQDKAR	957.524		479.77	2	71.81
		17	AFIGFEGVK	966.517		484.266	2	40.84
		18	KIVQLKPR	980.649		491.332	2	30.28
		19	FLDQNLQK	1004.53		503.271	2	28.97
		20	ISITEGIER	1016.55		509.283	2	40.81
		21	YGDGIQLTR	1021.52		511.767	2	69.18
		22	FGDSNTVMR	1025.46		513.737	2	61.87
		23	VLLQEEGTR	1043.56		522.788	2	38.26
		24	GIVDSITGQR	1044.56		523.285	2	50.4
		25	LASLEELKR	1057.61		529.813	2	39.64
		26	MSAAEAVKEK	1062.54		532.277	2	44.57
		27	GAGSIAGASASPK	1072.55		537.283	2	39
		28	ISYKDAINR	1078.58		540.296	2	22.49
		29	IKNDLNLKK	1084.66		543.338	2	25.98
		30	RQDSLESMK	1092.52		547.269	2	29.43
		31	EKEYEIER	1094.52		548.27	2	27.74
		32	LPVEEAYKR	1103.6		552.806	2	25.09
		33	AKSTLEAETR	1104.58		553.296	2	36.92
		34	GLVGIEFKEK	1118.63		560.324	2	33.86
		35	SMVEDITGLR	1119.56		560.787	2	46.36
		36	IEVLEEELR	1128.6		565.31	2	39.46
		37	AELIVQPELK	1138.66		570.337	2	42.63
		38	NLHSEISGKR	1139.6		570.81	2	33.89
		39	LLQLQEQMR	1157.62		579.817	2	44.15
		40	IQSQFTDAQK	1164.58		583.296	2	73.28
		41	YEVTSGGGGTSR	1169.53		585.773	2	42.07
		42	LLQLQEQMR	1173.62		587.816	2	34.78
		43	IKVLEQDKAR	1198.7		600.36	2	26.66
		44	NLIDRETGMR	1203.6		602.809	2	31.18
		45	ETQSQLETER	1219.57		610.792	2	63.15
		46	AKLASLEELKR	1256.75		629.38	2	21.87
		47	QLQNIIQATSR	1270.7		636.356	2	24.32
		48	KREYENELAK	1278.66		640.336	2	40.77
		49	LQRLEDELNR	1284.68		429.234	3	39.33
		50	LTYEIEDEKR	1294.64		648.328	2	43.62
		51	DSQKNFVDPVTK	1376.69		689.355	2	30.85
		52	LTYEIEDEKRR	1450.74		484.588	3	43.98
		53	NSQGSEMFGDDDKRK	1712.74		571.922	3	25.58
	3	IPI00019912.3	Gene_Symbol=HSD17B4 Peroxisomal multifunctional enzyme type 2	79.6	9.6	48.2	563	2006.7	35
		1	TALDAFGR	849.434		425.724	2	53.57
		2	AAWEHMK	871.401		436.708	2	30.21
		3	GNIMLSQK	889.469		445.742	2	34.74
		4	VVEEIRR	899.519		450.766	2	20.59
		5	AYALAFAER	1010.52		506.267	2	47.9
		6	LKDIGPEVVK	1096.65		549.333	2	44.02
		7	ARGNIMLSQK	1116.61		559.311	2	37.05
		8	NHPMTPEAVK	1122.55		562.281	2	32.37
		9	VVLVTGAGAGLGR	1168.69		585.354	2	90.77
		10	LQMILKDYAK	1221.68		611.847	2	30.01
		11	LKDIGPEVVKK	1224.74		409.255	3	57.03
		12	EGNRIHFQTK	1228.63		615.323	2	30.21
		13	RLKDIGPEVVK	1252.75		418.591	3	32.58
		14	IDVVVNNAGILR	1281.74		641.877	2	62.74
		15	VNAVFEWHITK	1342.7		672.359	2	25.74
		16	QKNHPMTPEAVK	1378.7		460.575	3	31.62
		17	GSLAADKVVEEIR	1385.75		462.924	3	83.86
		18	VLQQFADNDVSR	1390.68		696.35	2	65.74
		19	ISDEDWDIIHR	1397.66		466.893	3	49.1
		20	GALVVVNDLGGDFK	1402.75		702.38	2	75.74
		21	AVANYDSVEEGEK	1409.63		705.823	2	99.83
		22	LQSTFVFEEIGR	1424.73		713.372	2	50.36
		23	IDSEGGVSANHTSR	1428.66		477.227	3	91.27
		24	ATSTATSGFAGAIGQK	1466.74		489.919	3	90.07
		25	LGLLGLANSLAIEGR	1495.87		748.944	2	59.61
		26	GSLAADKVVEEIRR	1541.85		514.958	3	43.01
		27	RVLQQFADNDVSR	1546.79		516.602	3	46.2
		28	LGLLGLANSLAIEGRK	1623.97		542.33	3	27.6
		29	AVANYDSVEEGEKVVK	1735.86		579.628	3	65.06
		30	GALVVVNDLGGDFKGVGK	1743.95		872.985	2	57.69
		31	SMMGGGLAEIPGLSINFAK	1891.95		946.984	2	20.89
		32	FAKPVYPGQTLQTEMWK	2023.02		675.349	3	28.77
		33	IIMTSSASGIYGNFGQANYSAAK	2350.13		784.384	3	44.84
		34	VQETGDIVISNAYVDLAPTSGTSAK	2535.27		846.098	3	46.83
		35	VAVAIPNRPPDAVLTDTTSLNQAALYR	2865.53		956.183	3	21.45
	4	IPI00465436.4	Gene_Symbol=CAT Catalase	59.7	7	47.2	323	1818.1	30
		1	VFEHIGK	828.449		415.232	2	45.64
		2	YNAEKPK	848.439		425.227	2	31.25
		3	VFEHIGKK	956.544		479.28	2	34.56
		4	DAQIFIQK	961.523		481.769	2	55.15
		5	LNVITVGPR	967.581		484.798	2	57.69
		6	NLSVEDAAR	973.483		487.749	2	46.53
		7	AKVFEHIGK	1027.58		514.798	2	44.75
		8	DLFNAIATGK	1048.56		525.285	2	58.55
		9	DAQIFIQKK	1089.62		545.816	2	43.67
		10	LFAYPDTHR	1118.55		560.283	2	38.14
		11	AKVFEHIGKK	1155.68		578.846	2	38.67
		12	FHYKTDQGIK	1235.63		618.822	2	26.75
		13	HMNGYGSHTFK	1277.56		426.861	3	45.71
		14	LVNANGEAVYCK	1279.62		640.819	2	44.81
		15	LSQEDPDYGIR	1291.6		646.81	2	46.99
		16	DPASDQMQHWK	1341.58		671.797	2	61.94
		17	ADVLTTGAGNPVGDK	1413.71		707.863	2	86.04
		18	AFYVNVLNEEQR	1480.73		741.373	2	71.24
		19	FSTVAGESGSADTVR	1482.7		742.355	2	90.5
		20	FNTANDDNVTQVR	1492.69		498.571	3	78.8
		21	AFYVNVLNEEQRK	1608.83		805.421	2	42.62
		22	VWPHKDYPLIPVGK	1647.91		550.311	3	21.09
		23	RFNTANDDNVTQVR	1648.79		550.605	3	76.48
		24	NAIHTFVQSGSHLAAR	1707.88		570.301	3	61.43
		25	GAGAFGYFEVTHDITK	1711.82		856.919	2	49.16
		26	AAQKADVLTTGAGNPVGDK	1811.94		604.986	3	74.44
		27	FSTVAGESGSADTVRDPR	1850.88		617.966	3	46.81
		28	ADVLTTGAGNPVGDKLNVITVGPR	2363.28		788.768	3	60.68
		29	GPLLVQDVVFTDEMAHFDRER	2473.21		825.41	3	24.74
		30	AAQKADVLTTGAGNPVGDKLNVITVGPR	2761.51		921.511	3	51.55
	5	IPI00011062.1	Gene_Symbol=CPS1 Isoform 1 of Carbamoyl-phosphate synthase [ammonia], mitochondrial	164.8	6.3	24.5	268	1805	40
		1	SFPFVSK	810.428		406.221	2	25.05
		2	SLFHYR	821.418		411.716	2	26.34
		3	DKGTMLGK	848.443		425.229	2	31.35
		4	AMLSTGFK	853.437		427.725	2	23.29
		5	FLEEATR	864.434		433.225	2	31.06
		6	LFAEAVQK	904.502		453.259	2	35.19
		7	YLESNGIK	922.476		462.245	2	31.3
		8	RTSINVVR	943.556		472.785	2	28.31
		9	AMKEENVK	947.475		474.745	2	40.94
		10	EVEMDAVGK	976.454		489.234	2	24.72
		11	KILESDRK	987.571		494.793	2	24.92
		12	GVLKEYGVK	991.57		496.793	2	41
		13	KFLEEATR	992.529		497.272	2	22.66
		14	AKEIGFSDK	993.513		497.764	2	35.16
		15	ELSEPSSTR	1004.48		503.246	2	32.34
		16	SVGEVMAIGR	1017.53		509.771	2	40.15
		17	VPAIYGVDTR	1089.58		545.798	2	68.7
		18	VMIGENVDEK	1132.54		567.279	2	47.45
		19	KELSEPSSTR	1132.57		567.294	2	23.19
		20	DYNHWLATK	1146.55		574.28	2	45.3
		21	MRDILNMEK	1148.57		575.292	2	43.05
		22	IALGIPLPEIK	1162.73		582.374	2	23.14
		23	VSGLLVLDYSK	1192.67		597.343	2	75.62
		24	SLGQWLQEEK	1216.61		609.312	2	42.02
		25	IMGTSPLQIDR	1229.64		615.83	2	62.73
		26	VSQEHPVVLTK	1235.69		618.852	2	56.27
		27	IMGTSPLQIDR	1245.64		623.827	2	41.72
		28	TLGVDFIDVATK	1277.69		639.851	2	49.41
		29	EVEMDAVGKDGR	1304.6		435.875	3	66.96
		30	AADTIGYPVMIR	1305.68		653.845	2	24.48
		31	GQNQPVLNITNK	1324.71		663.361	2	52.91
		32	AFAMTNQILVEK	1363.72		682.866	2	70.86
		33	AQTAHIVLEDGTK	1381.72		461.58	3	62.85
		34	AVNTLNEALEFAK	1418.74		710.378	2	69.16
		35	GLNSESMTEETLK	1437.67		719.841	2	56.77
		36	AIDDNMSLDEIEK	1491.68		746.846	2	63.45
		37	FLGVAEQLHNEGFK	1587.8		794.911	2	28.02
		38	GLNSESMTEETLKR	1593.77		532.262	3	41.59
		39	VLGTSVESIMATEDR	1606.79		804.401	2	90.95
		40	TVLMNPNIASVQTNEVGLK	2027.07		1014.54	2	56.76
	6	IPI00026105.1	Gene_Symbol=SCP2 Isoform SCPx of Non-specific lipid-transfer protein	59	6.5	46.8	298	1566.4	45
		1	IGGIFAFK	851.491		426.753	2	46.54
		2	MVGFDMSK	913.404		457.709	2	34.91
		3	GSVLPNSDK	915.466		458.74	2	26.31
		4	HVDLLINK	950.555		476.285	2	52.83
		5	ITGNMGLAMK	1034.53		518.269	2	41.76
		6	VFVVGVGMTK	1035.58		518.796	2	59.71
		7	GSVLPNSDKK	1043.56		522.788	2	38.26
		8	EATWVVDVK	1045.54		523.779	2	40.66
		9	ITGNMGLAMK	1050.52		526.268	2	23.18
		10	VFVVGVGMTK	1051.57		526.794	2	46.53
		11	FVKPGAENSR	1103.57		552.793	2	31.33
		12	ANLVFKEIEK	1189.67		595.842	2	44.68
		13	RVFVVGVGMTK	1191.68		596.846	2	22.43
		14	YGTKIEHFAK	1192.62		597.32	2	36.91
		15	MGFPEAASSFR	1198.54		600.279	2	68.52
		16	DYPDLAEEAGK	1206.54		604.278	2	43.28
		17	LEEEGEQFVK	1206.58		604.296	2	27.33
		18	NGKGSVLPNSDK	1214.63		608.32	2	20.18
		19	MNPQSAFFQGK	1253.59		627.801	2	59.16
		20	MNPQSAFFQGK	1269.58	Methionine Oxidation	635.798	2	56.16
		21	WVINPSGGLISK	1269.71		635.861	2	40.42
		22	LKITGNMGLAMK	1275.7		638.86	2	45.54
		23	LQNLQLQPGNAK	1322.73		662.373	2	64.87
		24	DYPDLAEEAGKK	1334.64		668.324	2	35.34
		25	KLEEEGEQFVK	1334.67		445.898	3	71.1
		26	LEEEGEQFVKK	1334.67		445.898	3	71.1
		27	KLEEEGEQFVK	1334.67		445.898	3	71.1
		28	LEEEGEQFVKK	1334.67		445.898	3	71.1
		29	KLEEEGEQFVK	1334.67		445.898	3	71.1
		30	LEEEGEQFVKK	1334.67		445.898	3	71.1
		31	KLEEEGEQFVK	1334.67		445.898	3	71.1
		32	LEEEGEQFVKK	1334.67		445.898	3	71.1
		33	KLEEEGEQFVK	1334.67		445.898	3	71.1
		34	LEEEGEQFVKK	1334.67		445.898	3	71.1
		35	KLEEEGEQFVK	1334.67		445.898	3	71.1
		36	LEEEGEQFVKK	1334.67		445.898	3	71.1
		37	KLEEEGEQFVK	1334.67		445.898	3	71.1
		38	NGKGSVLPNSDKK	1342.72		672.368	2	24.51
		39	LQNLQLQPGNAKL	1435.81		718.914	2	58.84
		40	KLEEEGEQFVKK	1462.77		488.596	3	68.6
		41	TIPTDKHVDLLINK	1605.91		803.964	2	43.08
		42	YGLSAHPVAPQMFGYAGK	1892.92		631.982	3	28.89
		43	VALQHNLGIGGAVVVTLYK	1951.13		651.383	3	25.46
		44	AVEILAQEMMTDLPSSFEEK	2267.07		756.698	3	27.29
		45	HSVNNPYSQFQDEYSLDEVMASK	2687.18		896.736	3	35.19
	7	IPI00216164.3	Gene_Symbol=EHHADH Peroxisomal bifunctional enzyme	79.3	9.9	40.2	284	1545.8	30
		1	FSAGADIR	835.419		418.717	2	54.98
		2	GIVISFAR	861.507		431.761	2	42.17
		3	MITSVLEK	919.505		460.759	2	33.19
		4	DIKEGLQK	929.518		465.766	2	25.05
		5	MITSVLEK	935.5		468.757	2	24.25
		6	LHNALALIR	1019.62		510.82	2	48.8
		7	LASQGNPPLK	1023.57		512.793	2	20.01
		8	RILADEALK	1027.6		514.808	2	53.31
		9	VSDQPLESR	1029.51		515.762	2	56.72
		10	WSTPSGASWK	1105.52		553.766	2	21.22
		11	TISQDEILER	1202.61		602.314	2	59.71
		12	ALQYAFFAER	1214.61		608.312	2	51.47
		13	VSDLAGLDVGWK	1258.66		630.335	2	71.44
		14	EWQSLAGSPSSK	1275.61		638.812	2	54.46
		15	VVNSDPVEEAIR	1326.68		664.347	2	85.78
		16	MITSVLEKEASK	1334.71		445.911	3	82.18
		17	MITSVLEKEASK	1350.71	Methionine Oxidation	676.361	2	23.06
		18	NPPVNAISTTLLR	1394.79		698.402	2	59.88
		19	LTGVPAALDLITSGR	1482.84		495.287	3	42.56
		20	GQGLTGPTLLPGTPAR	1534.85		768.431	2	55.93
		21	MQQSGHPWSGPKPR	1591.77		531.597	3	82.56
		22	AVQAAVQYPYEVGIK	1634.87		818.443	2	47.34
		23	KGQGLTGPTLLPGTPAR	1662.94		555.321	3	67.35
		24	LRNPPVNAISTTLLR	1663.97		555.665	3	46.61
		25	TGKGWYQYDKPLGR	1667.84		556.955	3	24.04
		26	QNPDIPQLEPSDYLK	1755.87		878.942	2	23.92
		27	QNPDIPQLEPSDYLKK	1883.96		628.995	3	34.93
		28	TASARPVSSVGVVGLGTMGR	1901.02		634.679	3	32.18
		29	LGILDKVVNSDPVEEAIR	1966.07		656.366	3	42.62
		30	HKGGPMFYASTVGLPTVLEK	2131.11		711.379	3	25.79
	8	IPI00300725.7	Gene_Symbol=KRT6A Keratin, type II cytoskeletal 6A	60	8.9	43.3	151	1508.7	32
		1	GFSANSAR	808.383		405.199	2	32.89
		2	FASFIDK	826.423		414.218	2	22.38
		3	SLYGLGGSK	880.465		441.24	2	31.8
		4	FLEQQNK	905.461		453.738	2	47.38
		5	GRLDSELR	944.504		473.259	2	31.3
		6	RGFSANSAR	964.484		483.249	2	33.7
		7	QEIAEINR	971.504		486.759	2	27.53
		8	SGFSSVSVSR	1011.5		506.757	2	69.05
		9	QLDSIVGER	1015.53		508.772	2	66.56
		10	DVDAAYMNK	1025.45		513.732	2	25.4
		11	SLYGLGGSKR	1036.57		519.29	2	30.03
		12	YEDEINKR	1065.51		533.762	2	25.9
		13	FASFIDKVR	1081.59		541.803	2	51.42
		14	EQIKTLNNK	1086.6		544.309	2	24.98
		15	AQYEEIAQR	1106.54		554.275	2	47.05
		16	NKYEDEINK	1151.55		576.78	2	25.37
		17	YEELQVTAGR	1164.58		583.296	2	73.28
		18	GMQDLVEDFK	1180.54		591.279	2	33.2
		19	WTLLQEQGTK	1202.63		602.322	2	54.81
		20	AEAESWYQTK	1211.55		606.78	2	57.86
		21	TAAENEFVTLK	1221.62		611.819	2	38.14
		22	VRAEEREQIK	1256.68		629.349	2	30.15
		23	LALDVEIATYR	1262.69		632.351	2	61.77
		24	NKYEDEINKR	1307.65		436.889	3	63.35
		25	NTKQEIAEINR	1314.69		658.353	2	52.98
		26	NLDLDSIIAEVK	1328.72		665.367	2	69.85
		27	NKLEGLEDALQK	1356.72		679.371	2	31.46
		28	ADTLTDEINFLR	1406.7		704.36	2	43.45
		29	AIGGGLSSVGGGSSTIK	1446.77		724.391	2	105.48
		30	SRAEAESWYQTK	1454.68		485.9	3	50.22
		31	FLEQQNKVLETK	1475.8		492.94	3	28.73
		32	DVDAAYMNKVELQAK	1693.83		565.619	3	45.09
	9	IPI00009867.3	Gene_Symbol=KRT5 Keratin, type II cytoskeletal 5	62.3	8.6	44.4	155	1487.6	33
		1	QSSVSFR	809.403		405.709	2	23.01
		2	FASFIDK	826.423		414.218	2	22.38
		3	SGGGGGGGFGR	864.384		433.199	2	54.34
		4	TSFTSVSR	883.44		442.727	2	41.48
		5	FLEQQNK	905.461		453.738	2	47.38
		6	SLYNLGGSK	937.487		469.751	2	42.25
		7	GRLDSELR	944.504		473.259	2	31.3
		8	FVSTTSSSR	970.472		486.244	2	20.4
		9	QLDSIVGER	1015.53		508.772	2	66.56
		10	DVDAAYMNK	1025.45		513.732	2	25.4
		11	TEEREQIK	1031.52		516.77	2	26.79
		12	YEDEINKR	1065.51		533.762	2	25.9
		13	FASFIDKVR	1081.59		541.803	2	51.42
		14	EQIKTLNNK	1086.6		544.309	2	24.98
		15	AQYEEIANR	1092.52		547.267	2	46.86
		16	SLYNLGGSKR	1093.59		547.801	2	40.04
		17	ISISTSGGSFR	1110.57		556.29	2	75.42
		18	NKYEDEINK	1151.55		576.78	2	25.37
		19	EYQELMNTK	1154.53		578.271	2	36.25
		20	YEELQQTAGR	1193.57		597.791	2	73.39
		21	WTLLQEQGTK	1202.63		602.322	2	54.81
		22	TEAESWYQTK	1241.56		621.785	2	31.59
		23	LALDVEIATYR	1262.69		632.351	2	61.77
		24	TTAENEFVMLK	1281.63		641.822	2	36.24
		25	VRTEEREQIK	1286.69		644.355	2	28.89
		26	NKYEDEINKR	1307.65		436.889	3	63.35
		27	NLDLDSIIAEVK	1328.72		665.367	2	69.85
		28	NTKHEISEMNR	1357.64		453.554	3	26.07
		29	NKLAELEEALQK	1384.76		693.386	2	57.55
		30	SFSTASAITPSVSR	1409.72		705.865	2	70.49
		31	TTAENEFVMLKK	1409.72		705.868	2	26.04
		32	GLGVGFGSGGGSSSSVK	1438.71		720.36	2	76.95
		33	SRTEAESWYQTK	1484.69		495.904	3	46.3
	10	IPI00299145.9	Gene_Symbol=KRT6C Keratin, type II cytoskeletal 6C	60	8.9	42.4	151	1463.7	31
		1	GFSANSAR	808.383		405.199	2	32.89
		2	FASFIDK	826.423		414.218	2	22.38
		3	SLYGLGGSK	880.465		441.24	2	31.8
		4	FLEQQNK	905.461		453.738	2	47.38
		5	GRLDSELR	944.504		473.259	2	31.3
		6	RGFSANSAR	964.484		483.249	2	33.7
		7	QEIAEINR	971.504		486.759	2	27.53
		8	QLDSIVGER	1015.53		508.772	2	66.56
		9	DVDAAYMNK	1025.45		513.732	2	25.4
		10	SGFSSISVSR	1025.51		513.764	2	59.12
		11	SLYGLGGSKR	1036.57		519.29	2	30.03
		12	YEDEINKR	1065.51		533.762	2	25.9
		13	FASFIDKVR	1081.59		541.803	2	51.42
		14	EQIKTLNNK	1086.6		544.309	2	24.98
		15	AQYEEIAQR	1106.54		554.275	2	47.05
		16	NKYEDEINK	1151.55		576.78	2	25.37
		17	YEELQVTAGR	1164.58		583.296	2	73.28
		18	WTLLQEQGTK	1202.63		602.322	2	54.81
		19	NMQDLVEDLK	1203.58		602.798	2	81.97
		20	AEAESWYQTK	1211.55		606.78	2	57.86
		21	TAAENEFVTLK	1221.62		611.819	2	38.14
		22	VRAEEREQIK	1256.68		629.349	2	30.15
		23	LALDVEIATYR	1262.69		632.351	2	61.77
		24	NKYEDEINKR	1307.65		436.889	3	63.35
		25	NTKQEIAEINR	1314.69		658.353	2	52.98
		26	NLDLDSIIAEVK	1328.72		665.367	2	69.85
		27	NKLEGLEDALQK	1356.72		679.371	2	31.46
		28	ADTLTDEINFLR	1406.7		704.36	2	43.45
		29	AIGGGLSSVGGGSSTIK	1446.77		724.391	2	105.48
		30	SRAEAESWYQTK	1454.68		485.9	3	50.22
		31	DVDAAYMNKVELQAK	1693.83		565.619	3	45.09
	11	IPI00019359.3	Gene_Symbol=KRT9 Keratin, type I cytoskeletal 9	62.1	5.1	32.7	916	1455	25
		1	LASYLDK	808.433		405.223	2	36.39
		2	KGPAAIQK	811.492		406.753	2	48.93
		3	MTLDDFR	896.406		449.21	2	38.7
		4	MTLDDFR	912.401	Methionine Oxidation	457.207	2	35.72
		5	SLEDTKNR	961.483		481.749	2	50.23
		6	IQDWYDK	966.445		484.23	2	30.2
		7	TLLDIDNTR	1059.56		530.786	2	53.9
		8	STMQELNSR	1064.49		533.254	2	59.83
		9	FEMEQNLR	1065.49		533.753	2	30.47
		10	QFSSSYLSR	1073.51		537.764	2	36.88
		11	STMQELNSR	1080.49		541.251	2	50.14
		12	IQDWYDKK	1094.54		548.276	2	32.71
		13	QEYEQLIAK	1120.58		561.296	2	50.74
		14	QGVDADINGLR	1156.58		579.3	2	85.88
		15	QVLDNLTMEK	1189.6		595.808	2	52.69
		16	QVLDNLTMEK	1205.6	Methionine Oxidation	603.806	2	65.31
		17	SGGGGGGGLGSGGSIR	1231.59		616.803	2	116.25
		18	FSSSSGYGGGSSR	1234.52		618.268	2	98.95
		19	IKFEMEQNLR	1306.67		436.564	3	61.55
		20	DQIVDLTVGNNK	1314.68		658.347	2	62.63
		21	IKFEMEQNLR	1322.67		441.895	3	32.63
		22	VQALEEANNDLENK	1585.76		529.594	3	49.37
		23	GGSGGSYGGGGSGGGYGGGSGSR	1790.72		597.915	3	64.25
		24	HGVQELEIELQSQLSK	1836.96		613.327	3	39.31
		25	TLNDMRQEYEQLIAK	1850.92		617.981	3	39.49
	12	IPI00293665.8	Gene_Symbol=KRT6B Keratin, type II cytoskeletal 6B	60	8.9	42.4	150	1398.3	31
		1	GFSANSAR	808.383		405.199	2	32.89
		2	FASFIDK	826.423		414.218	2	22.38
		3	SLYGLGGSK	880.465		441.24	2	31.8
		4	FLEQQNK	905.461		453.738	2	47.38
		5	GRLDSELR	944.504		473.259	2	31.3
		6	RGFSANSAR	964.484		483.249	2	33.7
		7	QEIAEINR	971.504		486.759	2	27.53
		8	QLDSIVGER	1015.53		508.772	2	66.56
		9	DVDAAYMNK	1025.45		513.732	2	25.4
		10	SGFSSISVSR	1025.51		513.764	2	59.12
		11	SLYGLGGSKR	1036.57		519.29	2	30.03
		12	YEDEINKR	1065.51		533.762	2	25.9
		13	FASFIDKVR	1081.59		541.803	2	51.42
		14	EQIKTLNNK	1086.6		544.309	2	24.98
		15	AQYEEIAQR	1106.54		554.275	2	47.05
		16	NKYEDEINK	1151.55		576.78	2	25.37
		17	YEELQVTAGR	1164.58		583.296	2	73.28
		18	WTLLQEQGTK	1202.63		602.322	2	54.81
		19	NMQDLVEDLK	1203.58		602.798	2	81.97
		20	AEAESWYQTK	1211.55		606.78	2	57.86
		21	TAAENEFVTLK	1221.62		611.819	2	38.14
		22	VRAEEREQIK	1256.68		629.349	2	30.15
		23	LALDVEIATYR	1262.69		632.351	2	61.77
		24	NKYEDEINKR	1307.65		436.889	3	63.35
		25	NTKQEIAEINR	1314.69		658.353	2	52.98
		26	NLDLDSIIAEVK	1328.72		665.367	2	69.85
		27	NKLEGLEDALQK	1356.72		679.371	2	31.46
		28	ADTLTDEINFLR	1406.7		704.36	2	43.45
		29	ATGGGLSSVGGGSSTIK	1434.73		718.374	2	40.03
		30	SRAEAESWYQTK	1454.68		485.9	3	50.22
		31	DVDAAYMNKVELQAK	1693.83		565.619	3	45.09
	13	IPI00217963.3	Gene_Symbol=KRT16 Keratin, type I cytoskeletal 16	51.2	4.8	43.3	127	1346.2	27
		1	LAADDFR	806.392		404.203	2	30.05
		2	LASYLDK	808.433		405.223	2	36.39
		3	QTRPILK	854.534		428.274	2	29.12
		4	SEVTELRR	988.53		495.272	2	21.65
		5	QFTSSSSMK	1001.45		501.731	2	33.48
		6	VLDELTLAR	1028.59		515.3	2	65.48
		7	IRDWYQR	1035.53		518.769	2	25.28
		8	LASYLDKVR	1063.6		532.808	2	53.57
		9	VTMQNLNDR	1089.52		545.769	2	65.98
		10	DAETWFLSK	1095.52		548.769	2	52.83
		11	VTMQNLNDR	1105.52		553.767	2	37.2
		12	LEQEIATYR	1121.57		561.794	2	53.43
		13	DQYEQMAEK	1140.48		571.245	2	38.48
		14	RVLDELTLAR	1184.69		593.351	2	26.8
		15	QTVEADVNGLR	1200.61		601.313	2	64.44
		16	ASLENSLEETK	1219.59		610.804	2	49.35
		17	NHEEEMLALR	1240.59		621.301	2	40.58
		18	TKYEHELALR	1258.67		630.341	2	44.56
		19	EVFTSSSSSSSR	1259.56		630.789	2	70.51
		20	ALEEANADLEVK	1300.65		651.333	2	68.5
		21	APSTYGGGLSVSSR	1337.66		669.837	2	79.56
		22	EQSSSSFSQGQSS	1344.54		673.28	2	42.83
		23	KNHEEEMLALR	1368.68		457.235	3	48.32
		24	TRLEQEIATYR	1378.72		690.368	2	52.2
		25	EVASNSELVQSSR	1404.68		703.348	2	42.92
		26	ASLENSLEETKGR	1432.72		478.579	3	39.68
		27	TRLEQEIATYRR	1534.82		512.614	3	30.12
	14	IPI00006934.1	Gene_Symbol=HAO1 Hydroxyacid oxidase 1	40.9	9	45.4	206	1236.9	20
		1	NPLAVSKI	840.507		421.261	2	29
		2	KNPLAVSK	855.518		428.766	2	30.38
		3	LTSLPIVAK	940.596		471.305	2	32.14
		4	VIDKTLVR	942.586		472.301	2	45.19
		5	KNPLAVSKI	968.602		485.308	2	36.78
		6	GILRGDDAR	971.515		486.765	2	29.69
		7	VEVFLDGGVR	1089.58		545.798	2	68.7
		8	RLTSLPIVAK	1096.7		549.355	2	24.45
		9	GVQDVLEILK	1112.64		557.33	2	43.99
		10	VEVFLDGGVRK	1217.68		609.845	2	43.8
		11	MAHVDGELATVR	1297.64		649.83	2	56.31
		12	MAHVDGELATVR	1313.64	Methionine Oxidation	657.827	2	36.63
		13	AIDPSISWEDIK	1372.69		687.351	2	56.79
		14	HGLNGILVSNHGAR	1443.77		482.264	3	79.94
		15	AIFVTVDTPYLGNR	1564.82		783.421	2	64.96
		16	NVAETDLSTSVLGQR	1588.81		530.609	3	102.52
		17	GVQDVLEILKEEFR	1673.9		837.957	2	44.66
		18	EAVKHGLNGILVSNHGAR	1871.01		624.678	3	52.66
		19	SGANDEETLADNIAAFSR	1879.85		627.626	3	69.2
		20	AVFVGRPIVWGLAFQGEK	1973.09		658.704	3	38.57
	15	IPI00384444.5	Gene_Symbol=KRT14 Keratin, type I cytoskeletal 14	51.6	4.9	37.1	102	1142.4	25
		1	LAADDFR	806.392		404.203	2	30.05
		2	LASYLDK	808.433		405.223	2	36.39
		3	SEISELRR	988.53		495.272	2	21.65
		4	QFTSSSSMK	1001.45		501.731	2	33.48
		5	VLDELTLAR	1028.59		515.3	2	65.48
		6	IRDWYQR	1035.53		518.769	2	25.28
		7	LASYLDKVR	1063.6		532.808	2	53.57
		8	VTMQNLNDR	1089.52		545.769	2	65.98
		9	VTMQNLNDR	1105.52	Methionine Oxidation	553.767	2	37.2
		10	LEQEIATYR	1121.57		561.794	2	53.43
		11	VVSTHEQVLR	1166.64		584.328	2	25.37
		12	DAEEWFFTK	1171.52		586.767	2	49.53
		13	RVLDELTLAR	1184.69		593.351	2	26.8
		14	MSVEADINGLR	1203.59		602.803	2	29.27
		15	ASLENSLEETK	1219.59		610.804	2	49.35
		16	NHEEEMNALR	1241.55		621.781	2	37.57
		17	NHEEEMNALR	1257.54	Methionine Oxidation	629.778	2	21.46
		18	ALEEANADLEVK	1300.65		651.333	2	68.5
		19	MSVEADINGLRR	1359.69		454.238	3	23.83
		20	EVATNSELVQSGK	1360.68		681.35	2	68.19
		21	TRLEQEIATYR	1378.72		690.368	2	52.2
		22	APSTYGGGLSVSSSR	1424.69		475.904	3	109.97
		23	ASLENSLEETKGR	1432.72		478.579	3	39.68
		24	ILNEMRDQYEK	1437.69		480.238	3	46.12
		25	TRLEQEIATYRR	1534.82		512.614	3	30.12
	16	IPI00003362.2	Gene_Symbol=HSPA5 HSPA5 protein	72.4	4.9	29.3	168	1042.9	21
		1	VLEDSDLK	917.471		459.742	2	25.45
		2	STMKPVQK	917.5		459.758	2	30.16
		3	ALSSQHQAR	996.51		499.263	2	45.81
		4	ITITNDQNR	1073.55		537.781	2	46.69
		5	VYEGERPLTK	1190.63		596.323	2	41.23
		6	EFFNGKEPSR	1209.58		605.796	2	44.47
		7	DAGTIAGLNVMR	1216.62		609.319	2	74.66
		8	VEIIANDQGNR	1227.62		614.818	2	40.14
		9	DAGTIAGLNVMR	1232.62		617.317	2	29.58
		10	MKETAEAYLGK	1239.62		620.816	2	56.78
		11	NELESYAYSLK	1315.63		658.822	2	54.85
		12	NKITITNDQNR	1315.68		658.85	2	39.37
		13	MKETAEAYLGKK	1367.71		456.911	3	53.83
		14	ELEEIVQPIISK	1396.78		699.398	2	43.51
		15	TWNDPSVQQDIK	1429.68		715.85	2	54.3
		16	SDIDEIVLVGGSTR	1459.75		730.884	2	52.9
		17	NGRVEIIANDQGNR	1554.79		778.401	2	42.14
		18	TKPYIQVDIGGGQTK	1603.86		535.626	3	59.21
		19	KKELEEIVQPIISK	1652.97		551.997	3	25.84
		20	NQLTSNPENTVFDAK	1676.8		839.409	2	73.75
		21	SQIFSTASDNQPTVTIK	1835.93		918.97	2	36.22
	17	IPI00009367.1	Gene_Symbol=AGXT Serine--pyruvate aminotransferase	43	9.4	48.5	350	994.8	17
		1	EAAAYLHGR	986.493		494.254	2	72.69
		2	IGLLGCNATR	1016.54		509.279	2	52.81
		3	LQALGLQLFVK	1228.75		615.385	2	56.63
		4	EGIQYVFQTR	1239.62		620.82	2	55.97
		5	DMYQIMDEIK	1284.57		643.294	2	39.98
		6	ENVDRVTEALR	1300.67		434.565	3	34.63
		7	QGIDILYSGSQK	1307.67		654.844	2	83.69
		8	QHREAAAYLHGR	1407.71		470.244	3	41.27
		9	KTKPFSFYLDIK	1485.82		496.281	3	22.32
		10	IMAAGGLQMIGSMSK	1493.74		747.878	2	79.72
		11	IMAAGGLQMIGSMSK	1509.74	Methionine Oxidation	755.876	2	62.12
		12	IMAAGGLQMIGSMSK	1509.74	Methionine Oxidation	755.876	2	62.12
		13	ALNAPPGTSLISFSDK	1616.84		809.429	2	72.18
		14	LPTVTTVAVPAGYDWR	1744.91		873.465	2	53.54
		15	ESLALIAEQGLENSWR	1814.92		605.98	3	64.22
		16	MYHHTIPVISLYSLR	1828.97		610.662	3	25.49
		17	ALLKPLSIPNQLLLGPGPSNLPPR	2504.48		835.836	3	48.53
	18	IPI00293125.5	Gene_Symbol=ACOX2 Peroxisomal acyl-coenzyme A oxidase 2	76.8	7.9	30.5	156	933.8	20
		1	ELGYAYR	870.424		436.219	2	21.12
		2	LFQWAQK	919.492		460.753	2	25.98
		3	TAYLDLLR	963.539		482.777	2	54.98
		4	LRPSDPEAK	1011.53		506.775	2	28.39
		5	LSGLPSLVTK	1013.61		507.813	2	25.22
		6	VSLGDTWSR	1019.5		510.759	2	44.96
		7	SLGSEEQIAK	1060.54		531.277	2	39.92
		8	VPRENMLSR	1100.58		551.295	2	21.11
		9	YMQSFDVER	1173.51		587.763	2	51.24
		10	QMHPDIESER	1240.55		414.524	3	22.55
		11	VLDYQTQQQK	1249.63		625.823	2	45.44
		12	ALSGDVALNIHR	1264.69		633.352	2	78.35
		13	DNYFMTQNER	1316.55		659.28	2	56.25
		14	FAQVLPDGTYVK	1336.7		669.359	2	42.3
		15	VELLSGEILPILQK	1550.93		776.474	2	35.1
		16	LTNILDGGAQNTALR	1555.83		778.924	2	72.81
		17	LGTAQSNYLPMVVVR	1646.88		824.449	2	54.97
		18	SLSPSVAYLTAPDLAR	1659.88		830.949	2	60.18
		19	SYLQTQMSPGSTPQR	1679.79		840.906	2	66.14
		20	LTNILDGGAQNTALRR	1711.93		571.651	3	24.09
	19	IPI00607693.2	Gene_Symbol=CES1 carboxylesterase 1 isoform c precursor	62.4	6.2	24.4	119	908	16
		1	FWANFAR	910.445		456.23	2	33.52
		2	TAMSLLWK	948.51		475.262	2	52.56
		3	EGASEEEIR	1018.46		510.236	2	36.02
		4	ELIPEATEK	1028.54		515.276	2	21.04
		5	YLGGTDDTVK	1067.51		534.763	2	28.48
		6	TPEELQAER	1071.52		536.767	2	69.5
		7	FLSLDLQGDPR	1259.65		630.833	2	72.24
		8	TEEELLETTLK	1304.67		653.343	2	74.35
		9	YLGGTDDTVKKK	1323.7		662.859	2	34.11
		10	EGASEEEIRLSK	1346.67		674.341	2	34.46
		11	AGQLLSELFTNR	1347.71		674.865	2	53.57
		12	AISESGVALTSVLVK	1472.85		491.955	3	97.71
		13	AGQLLSELFTNRK	1475.81		738.912	2	57.2
		14	QKTEEELLETTLK	1560.82		781.419	2	62.32
		15	EGYLQIGANTQAAQK	1590.8		531.274	3	84.83
		16	KAVEKPPQTEHIEL	1617.87		809.945	2	34.64
	20	IPI00784154.1	Gene_Symbol=HSPD1 60 kDa heat shock protein, mitochondrial	61	5.6	28.6	94	825.3	18
		1	VGEVIVTK	843.507		422.761	2	37.73
		2	GANPVEIR	854.461		428.237	2	40.04
		3	LSDGVAVLK	900.528		451.271	2	47.78
		4	VGLQVVAVK	911.58		456.797	2	67.89
		5	IGIEIIKR	940.607		471.311	2	47.55
		6	VTDALNATR	959.504		480.759	2	73.24
		7	APGFGDNRK	960.478		481.246	2	29.71
		8	VTKDGVTVAK	1016.59		509.3	2	50.62
		9	SIDLKDKYK	1108.61		555.314	2	28.9
		10	LKVGLQVVAVK	1152.76		577.387	2	20.2
		11	NAGVEGSLIVEK	1214.65		608.333	2	54.21
		12	VGGTSDVEVNEK	1232.59		617.301	2	79.2
		13	TVIIEQSWGSPK	1343.71		672.863	2	49.91
		14	VGGTSDVEVNEKK	1360.68		681.35	2	68.19
		15	GYISPYFINTSK	1388.7		695.357	2	30.14
		16	VGEVIVTKDDAMLLK	1629.9		815.959	2	25.04
		17	VGGTSDVEVNEKKDR	1631.81		544.945	3	45.61
		18	LVQDVANNTNEEAGDGTTTATVLAR	2559.24		854.088	3	23.01
	21	IPI00420065.3	Gene_Symbol=ACAD11 Isoform 1 of Acyl-CoA dehydrogenase family member 11	87.2	9.2	20.1	157	816.9	19
		1	QVSTWTK	848.439		425.227	2	31.25
		2	GFEISQGR	892.44		447.227	2	21.86
		3	TQNTSLSR	905.457		453.736	2	37.01
		4	KGQEVLIK	913.56		457.787	2	38.81
		5	GFQTYVLR	982.524		492.269	2	45.4
		6	KKPPGSLLPK	1063.68		532.845	2	26.07
		7	LDNIVFHPK	1081.59		541.803	2	51.42
		8	WWSSGAGNPK	1088.5		545.259	2	29.24
		9	SNPTFYLQK	1096.56		549.284	2	23.46
		10	DEDSYVINGK	1138.51		570.264	2	39.38
		11	AHQIDREFK	1142.58		572.299	2	29.27
		12	MAGIAQGVYSR	1151.58		576.796	2	51.57
		13	EATLTIAQYR	1164.61		583.315	2	58.68
		14	KWWSSGAGNPK	1216.6		609.307	2	21.1
		15	VPATNLILGEGR	1238.7		620.356	2	99.36
		16	DEDSYVINGKK	1266.61		634.312	2	53.8
		17	DLTIPGLSPAER	1267.68		634.846	2	42.8
		18	AAHSMDTLGSAGAK	1315.62		658.817	2	60.63
		19	AAHSMDTLGSAGAKK	1443.71		482.245	3	62.09
	22	IPI00010796.1	Gene_Symbol=P4HB Protein disulfide-isomerase	57.1	4.6	30.5	144	798.8	17
		1	TLDGFKK	807.449		404.732	2	23.5
		2	TAAESFKGK	937.487		469.751	2	42.25
		3	QLAPIWDK	969.528		485.771	2	41.56
		4	ENLLDFIK	990.539		496.277	2	43.08
		5	LKAEGSEIR	1001.55		501.782	2	39.58
		6	TVIDYNGER	1065.51		533.762	2	25.9
		7	THILLFLPK	1080.67		541.343	2	33.81
		8	SNFAEALAAHK	1157.58		579.799	2	42.99
		9	EADDIVNWLK	1201.6		601.807	2	45.66
		10	LITLEEEMTK	1205.62		603.818	2	36.11
		11	NFEDVAFDEK	1212.53		607.272	2	50.1
		12	KSNFAEALAAHK	1285.68		429.566	3	44.26
		13	MDSTANEVEAVK	1292.59		647.303	2	77.64
		14	NFEDVAFDEKK	1340.62		671.32	2	44.66
		15	YKPESEELTAER	1450.69		484.572	3	65.29
		16	SVSDYDGKLSNFK	1458.7		730.358	2	25.41
		17	VDATEESDLAQQYGVR	1779.83		890.923	2	52.24
	23	IPI00792207.1	Gene_Symbol=ALDH2 Mitochondrial aldehyde dehydrogenase 2 variant (Fragment)	56.3	6.8	27.3	64	795.1	19
		1	VTLELGGK	815.475		408.744	2	21.44
		2	LADLIER	828.471		415.242	2	25.98
		3	TIEEVVGR	901.487		451.751	2	37.39
		4	VVGNPFDSK	961.487		481.751	2	24.32
		5	RVTLELGGK	971.576		486.796	2	36.53
		6	TVTVKVPQK	998.612		500.314	2	25.57
		7	LADLIERDR	1099.6		550.807	2	31.86
		8	KILGYINTGK	1105.65		553.832	2	38.16
		9	AAFQLGSPWR	1131.58		566.799	2	30.43
		10	FKTIEEVVGR	1176.65		589.333	2	64.25
		11	VIQVAAGSSNLK	1185.67		593.843	2	81.79
		12	SRVVGNPFDSK	1204.62		603.318	2	22.02
		13	VIQVAAGSSNLKR	1341.77		448.265	3	48.52
		14	LGPALATGNVVVMK	1368.78		685.398	2	54.68
		15	ILGYINTGKQEGAK	1490.81		746.413	2	34.47
		16	ANNSTYGLAAAVFTK	1526.77		764.395	2	88.67
		17	ELGEYGLQAYTEVK	1598.78		800.399	2	48.79
		18	KILGYINTGKQEGAK	1618.9		540.642	3	33.28
		19	TEQGPQVDETQFKK	1633.79		817.906	2	34.48
	24	IPI00477729.2	Gene_Symbol=ACOX1 Isoform 2 of Peroxisomal acyl-coenzyme A oxidase 1	74.6	7.9	25.5	109	780.2	16
		1	YEVAVRK	863.487		432.751	2	44.36
		2	WWPGGLGK	899.465		450.74	2	23.81
		3	SFLVGEAAR	948.503		475.259	2	58.94
		4	AEVHESYK	961.451		481.733	2	41.01
		5	SYDQVHSGK	1019.47		510.741	2	44.72
		6	VKELLTLIR	1083.7		542.858	2	63.37
		7	SQRYEVAVR	1106.58		554.299	2	43.73
		8	LTYGTMVFVR	1185.62		593.818	2	36.11
		9	FGYDEIDNGYLK	1432.65		717.333	2	52.96
		10	EVAWNLTSVDLVR	1500.79		751.404	2	50.35
		11	TSNHAIVLAQLITK	1507.87		503.631	3	75.77
		12	NSPLNKAEVHESYK	1614.8		539.274	3	62.72
		13	SKEVAWNLTSVDLVR	1715.92		572.981	3	27.43
		14	YAQVKPDGTYVKPLSNK	1907.02		636.679	3	47.15
		15	EIGTHKPLPGITVGDIGPK	1928.07		643.699	3	20.03
		16	ERDSASFNPELLTHILDGSPEK	2454.2		819.076	3	28.51
	25	IPI00009865.2	Gene_Symbol=KRT10 Keratin, type I cytoskeletal 10	58.8	5	20.2	78	779.4	17
		1	LAADDFR	806.392		404.203	2	30.05
		2	LASYLDK	808.433		405.223	2	36.39
		3	IKEWYEK	994.512		498.264	2	23.16
		4	VLDELTLTK	1030.59		516.302	2	47.57
		5	LASYLDKVR	1063.6		532.808	2	53.57
		6	VTMQNLNDR	1089.52		545.769	2	65.98
		7	VTMQNLNDR	1105.52	Methionine Oxidation	553.767	2	37.2
		8	DAEAWFNEK	1108.48		555.248	2	49.28
		9	QSVEADINGLR	1200.61		601.313	2	64.44
		10	LKYENEVALR	1233.67		617.843	2	45.43
		11	KDAEAWFNEK	1236.58		619.297	2	31.86
		12	SLLEGEGSSGGGGR	1261.59		631.802	2	55.44
		13	NHEEEMKDLR	1299.59		650.801	2	25.76
		14	QSVEADINGLRR	1356.71		453.244	3	29.14
		15	SQYEQLAEQNR	1364.63		683.324	2	53.35
		16	ALEESNYELEGK	1380.64		691.329	2	81.86
		17	SQYEQLAEQNRK	1492.73		498.583	3	47.8
	26	IPI00450768.7	Gene_Symbol=KRT17 Keratin, type I cytoskeletal 17	48.1	4.8	29.2	61	763.5	18
		1	LAADDFR	806.392		404.203	2	30.05
		2	LASYLDK	808.433		405.223	2	36.39
		3	QFTSSSSIK	983.492		492.754	2	27.64
		4	SEISELRR	988.53		495.272	2	21.65
		5	VLDELTLAR	1028.59		515.3	2	65.48
		6	IRDWYQR	1035.53		518.769	2	25.28
		7	ATMQNLNDR	1061.49		531.754	2	50.23
		8	LASYLDKVR	1063.6		532.808	2	53.57
		9	LEQEIATYR	1121.57		561.794	2	53.43
		10	DAEDWFFSK	1143.49		572.752	2	33.39
		11	RVLDELTLAR	1184.69		593.351	2	26.8
		12	NHEEEMNALR	1241.55		621.781	2	37.57
		13	NHEEEMNALR	1257.54	Methionine Oxidation	629.778	2	21.46
		14	ALEEANTELEVK	1344.68		673.346	2	64.21
		15	EVATNSELVQSGK	1360.68		681.35	2	68.19
		16	TRLEQEIATYR	1378.72		690.368	2	52.2
		17	ILNEMRDQYEK	1437.69		480.238	3	46.12
		18	TRLEQEIATYRR	1534.82		512.614	3	30.12
	27	IPI00027230.3	Gene_Symbol=HSP90B1 Endoplasmin	92.4	4.6	17.3	107	736.9	16
		1	NKEIFLR	918.529		460.272	2	25.9
		2	ALKDKIEK	943.57		472.793	2	30.22
		3	LIINSLYK	962.58		482.297	2	34.39
		4	SGTSEFLNK	981.477		491.746	2	40.2
		5	SGYLLPDTK	992.518		497.266	2	47.31
		6	GLFDEYGSK	1014.47		508.24	2	37.25
		7	IYFMAGSSR	1030.49		516.252	2	56.77
		8	FAFQAEVNR	1080.54		541.275	2	55.76
		9	LGVIEDHSNR	1138.57		570.294	2	63.01
		10	EAESSPFVER	1149.53		575.772	2	30.24
		11	ELISNASDALDK	1274.64		638.325	2	53.42
		12	KEAESSPFVER	1277.63		639.82	2	41.44
		13	DISTNYYASQK	1288.59		645.304	2	51.77
		14	EGVKFDESEKTK	1395.69		466.237	3	28.21
		15	DISTNYYASQKK	1416.69		709.352	2	40.71
		16	GVVDSDDLPLNVSR	1484.75		743.381	2	77.36
	28	IPI00012828.3	Gene_Symbol=ACAA1 3-ketoacyl-CoA thiolase, peroxisomal	44.3	9.8	22.9	96	723.3	10
		1	LRLPPEK	851.523		426.768	2	25.26
		2	GNPGNITSR	914.457		458.236	2	57.67
		3	QVITLLNELK	1169.7		585.858	2	50.71
		4	QDTFALASQQK	1235.61		618.815	2	70.81
		5	QVITLLNELKR	1325.8		442.942	3	43.79
		6	AEELGLPILGVLR	1378.82		690.418	2	40.39
		7	EKQDTFALASQQK	1492.75		498.592	3	54.32
		8	SKAEELGLPILGVLR	1593.95		532.322	3	54.97
		9	IAQFLSDIPETVPLSTVNR	2099.13		700.716	3	29.48
		10	DGSTTAGNSSQVSDGAAAILLAR	2161.06		721.361	3	121.14
	29	IPI00002372.1	Gene_Symbol=ABCD3 Isoform 1 of ATP-binding cassette sub-family D member 3	75.4	9.9	20.3	113	695.4	19
		1	MGNLDNR	818.37		410.193	2	39.61
		2	ALGLHGKK	822.508		412.261	2	33.7
		3	GISDLVLK	843.507		422.761	2	37.73
		4	MTITEQK	849.427		425.721	2	22.25
		5	DLNFEVR	891.445		446.729	2	29.21
		6	TMVSQQEK	949.454		475.734	2	33.22
		7	KGISDLVLK	971.602		486.808	2	23.43
		8	DQVIYPDGR	1061.51		531.765	2	35.55
		9	ITELMQVLK	1073.62		537.815	2	50.09
		10	ITELMQVLK	1089.61	Methionine Oxidation	545.812	2	26.49
		11	DLNHGKYER	1130.55		566.281	2	33.8
		12	AVVDKVFFSR	1166.64		584.329	2	24.86
		13	SGKPPLQNNEK	1210.63		606.323	2	32.76
		14	QITEDTVEFGS	1224.55		613.283	2	47.31
		15	EKQTVHSVFR	1229.65		615.833	2	45.05
		16	KSGKPPLQNNEK	1338.73		670.371	2	28.8
		17	EKQTVHSVFRK	1357.75		679.881	2	34.34
		18	DQVIYPDGREDQK	1561.74		781.877	2	63.44
		19	IANPDQLLTQDVEK	1582.82		792.418	2	53.79
	30	IPI00009904.1	Gene_Symbol=PDIA4 Protein disulfide-isomerase A4	72.9	4.8	19.2	120	670.5	14
		1	TQEEIVAK	916.487		459.251	2	32.86
		2	FIEEHATK	973.487		487.751	2	36.5
		3	KLAPEYEK	976.523		489.269	2	20.07
		4	YALPLVGHR	1024.58		513.298	2	33.02
		5	GQAVDYEGSR	1080.48		541.249	2	43.58
		6	FDVSGYPTIK	1125.57		563.793	2	51.61
		7	VDATAETDLAK	1132.56		567.288	2	50.8
		8	TFDSIVMDPK	1151.55		576.784	2	51.32
		9	IDATSASVLASR	1189.63		595.822	2	88.61
		10	KGQAVDYEGSR	1208.58		605.297	2	68.04
		11	QLEPVYNSLAK	1260.67		631.343	2	40.1
		12	VDATAETDLAKR	1288.66		645.339	2	45.14
		13	MDATANDVPSDR	1290.55		646.283	2	63.43
		14	VSQGQLVVMQPEK	1441.76		721.888	2	45.38
	31	IPI00005859.3	Gene_Symbol=KRT75 Keratin, type II cytoskeletal 75	59.5	8.7	19.4	43	657.5	14
		1	FASFIDK	826.423		414.218	2
		2	FLEQQNK	905.461		453.738	2	47.38
		3	DVDAAYMNK	1025.45		513.732	2	25.4
		4	YEDEINKR	1065.51		533.762	2	25.9
		5	AQYEDIANR	1078.5		540.26	2	20.61
		6	FASFIDKVR	1081.59		541.803	2	51.42
		7	EQIKTLNNK	1086.6		544.309	2	24.98
		8	YEELQVTAGR	1164.58		583.296	2	73.28
		9	AEAESWYQTK	1211.55		606.78	2	57.86
		10	VRAEEREQIK	1256.68		629.349	2	30.15
		11	LALDVEIATYR	1262.69		632.351	2	61.77
		12	NLDLDSIIAEVK	1328.72		665.367	2	69.85
		13	SRAEAESWYQTK	1454.68		485.9	3	50.22
		14	FLEQQNKVLETK	1475.8		492.94	3	28.73
	32	IPI00021304.1	Gene_Symbol=KRT2 Keratin, type II cytoskeletal 2 epidermal	65.8	8.9	20.3	149	650.9	14
		1	FASFIDK	826.423		414.218	2	22.38
		2	IEISELNR	972.524		487.269	2	55.12
		3	YEDEINKR	1065.51		533.762	2	25.9
		4	FASFIDKVR	1081.59		541.803	2	51.42
		5	EQIKTLNNK	1086.6		544.309	2	24.98
		6	AQYEEIAQR	1106.54		554.275	2	47.05
		7	KYEDEINKR	1193.6		597.81	2	27.76
		8	GGSISGGGYGSGGGK	1196.54		599.279	2	43.14
		9	TAAENDFVTLK	1207.61		604.812	2	30.6
		10	GFSSGSAVVSGGSR	1253.6		627.807	2	69.95
		11	LALDVEIATYR	1262.69		632.351	2	61.77
		12	NLDLDSIIAEVK	1328.72		665.367	2	69.85
		13	SKEEAEALYHSK	1390.67		696.346	2	48.74
		14	FLEQQNQVLQTK	1474.78		738.397	2	72.24
	33	IPI00030363.1	Gene_Symbol=ACAT1 Acetyl-CoA acetyltransferase, mitochondrial	45.2	9.6	32.8	91	633	14
		1	LEDLIVK	828.496		415.255	2	31.19
		2	LNVTPLAR	882.529		442.272	2	35.88
		3	VDFSKVPK	918.517		460.266	2	22.64
		4	SKAAWEAGK	946.487		474.251	2	44.2
		5	AGIPKEEVK	969.549		485.783	2	31.69
		6	EVVIVSATR	972.56		487.288	2	49.7
		7	DGLTDVYNK	1023.49		512.751	2	41.73
		8	IVGHLTHALK	1087.65		544.833	2	46.29
		9	LGSIAIQGAIEK	1198.69		600.354	2	84.72
		10	FGNEVIPVTVTVK	1401.79		701.901	2	40.78
		11	NEQDAYAINSYTR	1543.69		772.853	2	92.64
		12	GQPDVVVKEDEEYK	1633.78		817.9	2	48.49
		13	GQPDVVVKEDEEYKR	1789.88		895.948	2	25.54
		14	EAYMGNVLQGGEGQAPTR	1876.87		939.443	2	37.54
	34	IPI00744627.1	Gene_Symbol=PECR Peroxisomal trans-2-enoyl-CoA reductase	34.6	9.9	45.7	78	630	13
		1	GAGDLSVVK	844.465		423.24	2	38.83
		2	AGVYNLTK	864.471		433.243	2	44.35
		3	STLDTFGK	867.434		434.724	2	30.71
		4	GAGDLSVVKK	972.56		487.288	2	49.7
		5	MKETFKEK	1039.54		520.776	2	28.11
		6	NEEEVNNLVK	1186.58		594.299	2	44.28
		7	AGFPLAVHSGAAR	1252.67		627.341	2	61.59
		8	SAADELQANLPPTK	1453.74		727.878	2	45.73
		9	EHGGSIVNIIVPTK	1462.81		488.612	3	55.93
		10	ELLELGSNVVIASR	1498.84		750.426	2	52.43
		11	LKSAADELQANLPPTK	1694.92		565.981	3	65.13
		12	SYLAPGLLQGQVAIVTGGATGIGK	2270.26		757.763	3	20.92
		13	INFLVNNGGGQFLSPAEHISSK	2328.19		777.07	3	22.52
	35	IPI00401448.1	Gene_Symbol=ACSL1 Isoform 2 of Long-chain-fatty-acid--CoA ligase 1	76.8	6.7	21.9	111	623.4	18
		1	VQSSLGGR	802.43		402.222	2	33.23
		2	LLMDDLK	846.452		424.233	2	25.79
		3	AKRPELR	868.524		435.269	2	21.48
		4	NNSLWDR	903.42		452.717	2	36.46
		5	IENIYMR	937.469		469.742	2	47.5
		6	AILEDMVR	945.495		473.755	2	47.21
		7	WLLDFASK	978.517		490.266	2	20.4
		8	MPELVDFR	1005.5		503.755	2	32.06
		9	LLLEGVENK	1013.58		507.795	2	43.24
		10	IGFFQGDIR	1051.55		526.78	2	46.23
		11	KAILEDMVR	1073.59		537.802	2	37.55
		12	IFGQANTTLK	1091.6		546.806	2	28.01
		13	LAQGEYIAPEK	1217.63		609.822	2	49.14
		14	DSGLKPFEQVK	1246.66		624.336	2	32.28
		15	IFGQANTTLKR	1247.7		624.857	2	39.64
		16	VLQPTVFPVVPR	1350.8		676.409	2	24.81
		17	SQIDDLYSTIKV	1380.71		691.364	2	25.29
		18	IIVVMDAYGSELVER	1692.88		847.446	2	48.93
	36	IPI00016801.1	Gene_Symbol=GLUD1 Glutamate dehydrogenase 1, mitochondrial	61.4	8.5	23.5	85	617.2	14
		1	GASIVEDK	817.418		409.717	2	36.53
		2	LTFKYER	955.513		478.764	2	34.7
		3	YNLGLDLR	962.519		482.267	2	58.43
		4	RFTMELAK	994.527		498.271	2	25.69
		5	ALASLMTYK	996.531		499.273	2	51.54
		6	MVEGFFDR	999.448		500.731	2	33.78
		7	NLNHVSYGR	1058.53		530.271	2	39.84
		8	TAAYVNAIEK	1078.57		540.29	2	37.29
		9	VYNEAGVTFT	1099.52		550.766	2	43.24
		10	NYTDNELEK	1124.5		563.256	2	22.93
		11	YSTDVSVDEVK	1240.58		621.299	2	57.61
		12	DDGSWEVIEGYR	1424.62		713.319	2	30.53
		13	GASIVEDKLVEDLR	1542.83		515.283	3	66.33
		14	IIAEGANGPTTPEADK	1582.78		792.4	2	51.46
	37	IPI00554711.2	Gene_Symbol=JUP Junction plakoglobin	81.6	5.9	16.9	33	582.4	13
		1	LAEPSQLLK	997.581		499.798	2	28.29
		2	AAMIVNQLSK	1073.59		537.802	2	37.55
		3	LNYGIPAIVK	1086.64		544.329	2	43.81
		4	AAMIVNQLSKK	1201.69		601.851	2	23.32
		5	ISEDKNPDYR	1235.58		618.797	2	36.41
		6	VSVELTNSLFK	1235.68		618.846	2	52.33
		7	MVPLLNKNNPK	1266.71		634.363	2	44.53
		8	LLNDEDPVVVTK	1340.72		671.367	2	65.75
		9	TMQNTSDLDTAR	1351.6		676.81	2	50.87
		10	HPEAEMAQNSVR	1367.63		456.882	3	34.1
		11	ALMGSPQLVAAVVR	1410.8		706.409	2	39.97
		12	ALMGSPQLVAAVVR	1426.8	Methionine Oxidation	714.407	2	47.24
		13	NEGTATYAAAVLFR	1482.75		742.382	2	58.1
	38	IPI00031522.2	Gene_Symbol=HADHA Trifunctional enzyme subunit alpha, mitochondrial	82.9	9.8	15.9	30	576.5	14
		1	ALTSFER	822.424		412.219	2	20.25
		2	GQQQVFK	833.44		417.727	2	21.54
		3	HVAEDLGK	867.445		434.73	2	24.36
		4	FGELVMTK	923.479		462.746	2	45.74
		5	THINYGVK	930.492		466.254	2	27.08
		6	DATLTALDR	974.503		488.259	2	45.49
		7	ILQEGVDPK	997.544		499.779	2	20.57
		8	FVDLYGAQK	1039.53		520.774	2	32.04
		9	DTSASAVAVGLK	1117.6		559.807	2	46.11
		10	MQLLEIITTEK	1317.72		659.868	2	58.51
		11	SEVSSDEDIQFR	1410.63		706.321	2	44.11
		12	TILKDATLTALDR	1429.81		715.916	2	29.47
		13	TSKDTSASAVAVGLK	1433.77		717.895	2	47.97
		14	TLQEVTQLSQEAQR	1629.83		544.285	3	69.36
	39	IPI00440493.2	Gene_Symbol=ATP5A1 ATP synthase subunit alpha, mitochondrial	59.7	9.6	26.4	53	576	14
		1	EGDIVKR	815.45		408.733	2	33.03
		2	STVAQLVK	844.502		423.258	2	36.89
		3	QMSLLLR	859.495		430.754	2	25.45
		4	LELAQYR	891.481		446.748	2	21.82
		5	EPMQTGIK	902.453		452.234	2	29.32
		6	VLSIGDGIAR	999.571		500.793	2	55.92
		7	AVDSLVPIGR	1025.59		513.801	2	53.59
		8	GYLDKLEPSK	1148.61		575.311	2	48.02
		9	VVDALGNAIDGK	1170.62		586.32	2	67.79
		10	HALIIYDDLSK	1286.69		644.351	2	38.66
		11	TSIAIDTIINQK	1315.73		658.875	2	43.11
		12	TGTAEMSSILEER	1422.67		712.341	2	33.39
		13	ILGADTSVDLEETGR	1574.78		788.398	2	72.94
		14	TGAIVDVPVGEELLGR	1623.88		812.95	2	30.22
	40	IPI00025252.1	Gene_Symbol=PDIA3 Protein disulfide-isomerase A3	56.7	5.9	24	95	573.6	12
		1	YKELGEK	865.455		433.735	2	28.7
		2	LNFAVASR	876.482		439.248	2	59.96
		3	YGVSGYPTLK	1083.56		542.787	2	41.08
		4	TADGIVSHLKK	1167.66		584.838	2	29.1
		5	FVMQEEFSR	1171.53		586.774	2	24.21
		6	LAPEYEAAATR	1190.59		596.304	2	68.31
		7	LSKDPNIVIAK	1196.71		599.364	2	50.31
		8	DGEEAGAYDGPR	1235.51		618.76	2	58.85
		9	RLAPEYEAAATR	1346.69		674.356	2	59.67
		10	FEDKTVAYTEQK	1457.7		729.86	2	36.83
		11	EATNPPVIQEEKPK	1578.83		790.421	2	63.21
		12	MDATANDVPSPYEVR	1663.75		832.884	2	53.4
	41	IPI00641158.1	Gene_Symbol=HAO2 Hydroxyacid oxidase 2 (Long chain), isoform CRA_a	40.4	6.3	25.3	61	533.7	12
		1	EDAELAVK	873.444		437.73	2	26.25
		2	DVSEVDTR	919.425		460.72	2	42.62
		3	NLVQFSRL	975.55		488.783	2	39.72
		4	DDNIAAFKR	1048.53		525.272	2	23.34
		5	IEVYLDGGVR	1119.59		560.803	2	54.64
		6	NLTLTDLQSPK	1228.67		615.34	2	60.49
		7	GKIEVYLDGGVR	1304.71		653.362	2	37.68
		8	YLRDVSEVDTR	1351.67		676.844	2	25.26
		9	RNLTLTDLQSPK	1384.77		693.391	2	23.03
		10	GILTKEDAELAVK	1385.78		693.895	2	56.26
		11	DFIEGGADDSITR	1394.63		698.323	2	52.59
		12	HNVQGIIVSNHGGR	1486.78		496.599	3	68.75
	42	IPI00299402.1	Gene_Symbol=PC Pyruvate carboxylase, mitochondrial	129.6	6.4	11.5	41	512.5	13
		1	SGEGMGIR	805.375		403.695	2	62.96
		2	VLKDLPR	839.523		420.769	2	28.52
		3	SLPDLGLR	869.497		435.755	2	25.55
		4	MGDKVEAR	904.444		453.229	2	43.35
		5	ALAVSDLNR	957.524		479.77	2	71.81
		6	DAHQSLLATR	1110.58		556.297	2	36.26
		7	TSTAPAASPNVR	1170.6		586.308	2	35.47
		8	FIGPSPEVVRK	1227.7		614.856	2	26.92
		9	IAPYVAHNFSK	1245.65		623.833	2	28.76
		10	QKADEAYLIGR	1262.66		632.339	2	29.81
		11	GTPLDTEVPMER	1343.64		672.827	2	45.55
		12	VIAHGKDHPTAATK	1444.78		482.6	3	34.5
		13	AEAEAQAEELSFPR	1546.73		774.37	2	69.02
	43	IPI00337541.3	Gene_Symbol=NNT NAD(P) transhydrogenase, mitochondrial	113.8	9	11.5	41	508.1	12
		1	AAALEQFK	876.471		439.242	2	36.48
		2	FSDDHYR	938.388		470.202	2	29.59
		3	EVLASDLVVK	1071.62		536.815	2	23.78
		4	AQYPIADLVK	1116.62		559.317	2	40.6
		5	FFTGQITAAGK	1139.6		570.806	2	35.55
		6	AVVLAANHFGR	1153.64		577.825	2	45.68
		7	TTVLAMDQVPR	1229.64		615.83	2	62.73
		8	SLGAEPLEVDLK	1269.68		635.849	2	28.19
		9	VALSPAGVQNLVK	1294.76		648.388	2	52.18
		10	KTTVLAMDQVPR	1357.74		679.877	2	47.17
		11	QGFNVVVESGAGEASK	1577.77		789.893	2	78.34
		12	MATQASTLYSNNITK	1641.8		821.911	2	74.99
	44	IPI00008934.1	Gene_Symbol=HMGCS2 Hydroxymethylglutaryl-CoA synthase, mitochondrial	56.6	9.2	18.9	78	502.6	12
		1	IQNQWK	815.429		408.722	2	34.97
		2	EQFYHK	850.397		426.206	2	21.2
		3	GLEAFGGLK	890.486		446.25	2	20.18
		4	YNNVEAGK	893.424		447.719	2	37.54
		5	YTVGLGQTR	993.524		497.769	2	51.18
		6	LVSSTSDLPK	1045.57		523.79	2	31.25
		7	ASQDMFDKK	1068.49		535.253	2	27.47
		8	LVSSTSDLPKR	1201.67		601.84	2	50.99
		9	LEVGTETIIDK	1216.66		609.335	2	70.66
		10	VSQDAAPGSPLDK	1283.64		642.826	2	54.9
		11	LEVGTETIIDKSK	1431.78		716.899	2	47.8
		12	LEDTYTNKDLDK	1453.69		727.855	2	31.81
	45	IPI00009896.1	Gene_Symbol=EPHX1 Epoxide hydrolase 1	52.9	6.9	18.9	76	496.2	14
		1	FLGLTER	834.46		418.237	2	35.76
		2	FLSVLER	862.491		432.253	2	30.55
		3	QVEILNR	870.492		436.253	2	29.56
		4	VFYSLMR	914.468		458.242	2	39.16
		5	GFNSVATAR	921.467		461.741	2	30.11
		6	NEFDWKK	965.461		483.737	2	21.44
		7	FLSVLERQ	990.55		496.282	2	45.95
		8	KGFNSVATAR	1049.56		525.788	2	74.09
		9	YLEDGGLER	1050.5		526.256	2	31.07
		10	DVELLYPVK	1074.6		538.306	2	28.16
		11	KFLSVLERQ	1118.64		560.33	2	31.04
		12	LISYSYMVR	1130.58		566.297	2	36.48
		13	YLEDGGLERK	1178.59		590.304	2	70.87
		14	ENLGQGWMTQK	1290.6		646.309	2	40.81
	46	IPI00016457.4	Gene_Symbol=CRAT Isoform 1 of Carnitine O-acetyltransferase	70.9	9.3	18.1	55	495.4	12
		1	VSEDVYR	866.413		434.214	2	23.8
		2	LAHYLEK	872.476		437.245	2	24.32
		3	TAYLQYR	913.466		457.74	2	22.89
		4	ALLQSHPR	920.519		461.266	2	28.8
		5	FNITPEIK	960.528		481.271	2	28.27
		6	QDTVSNFSK	1024.48		513.249	2	36.16
		7	LIEGVLDFK	1032.59		517.3	2	35.93
		8	SPMVPLPMPK	1095.58		548.798	2	34.03
		9	SASMDSLTFVK	1184.57		593.295	2	51.3
		10	QDFVDLQGQLR	1317.67		659.841	2	58.23
		11	AMDDSSVTEHQK	1346.58		674.296	2	63.48
		12	SHVAGQMLHGGGSR	1392.67		465.23	3	45.65
	47	IPI00554660.1	Gene_Symbol=PIPOX Peroxisomal sarcosine oxidase	44	9.4	29.7	63	493.6	11
		1	TIQANLSR	901.498		451.756	2	33.12
		2	ILYELSMK	995.536		498.775	2	29.2
		3	QTGLLLLGMK	1072.63		537.323	2	26.93
		4	QLGGIVRDGEK	1170.64		586.325	2	20.06
		5	AYLEDFYTR	1176.55		589.28	2	42.4
		6	LTPSYDLAPFR	1278.66		640.338	2	29.37
		7	KAYLEDFYTR	1304.64		653.328	2	29.06
		8	VVEINPGLLVTVK	1379.84		690.927	2	72.97
		9	TDIGDVQILSSFVR	1548.81		775.415	2	62.16
		10	VSYHHGNHADPEER	1646.72		549.913	3	49.8
		11	GEVGLLDNSGGVIYAYK	1753.89		877.951	2	63.03
	48	IPI00236554.1	Gene_Symbol=MPO Isoform H14 of Myeloperoxidase	73.8	10.2	15.4	45	475.4	11
		1	SPTLGASNR	901.462		451.738	2	31.1
		2	LFEQVMR	937.469		469.742	2	47.5
		3	KYLPTYR	939.518		470.766	2	20.68
		4	NGFPVALAR	943.524		472.769	2	35.33
		5	RSPTLGASNR	1057.56		529.789	2	41.66
		6	QALAQISLPR	1095.64		548.827	2	62.41
		7	IANVFTNAFR	1151.61		576.812	2	20.52
		8	VVLEGGIDPILR	1279.75		640.883	2	60.14
		9	NNIFMSNSYPR	1357.61		679.812	2	45.46
		10	FPTDQLTPDQER	1445.68		723.847	2	63.92
		11	QNQIAVDEIRER	1469.76		490.926	3	28.42
	49	IPI00011416.2	Gene_Symbol=ECH1 Delta(3,5)-Delta(2,4)-dienoyl-CoA isomerase, mitochondrial	35.8	9.2	30.2	58	473.6	10
		1	AVVISGAGK	800.476		401.245	2	34.42
		2	ISWYLR	836.454		419.235	2	35.68
		3	VNLLYSR	863.487		432.751	2	44.36
		4	SPVAVQSTK	915.503		458.759	2	40.66
		5	YQETFNVIER	1297.63		649.823	2	40.69
		6	SVQATTENKELK	1346.7		674.361	2	48.69
		7	MMADEALGSGLVSR	1435.68		718.848	2	97.73
		8	EVDVGLAADVGTLQR	1541.8		771.91	2	77.83
		9	KMMADEALGSGLVSR	1563.77		522.266	3	23.25
		10	VIGNQSLVNELAFTAR	1730.93		866.474	2	30.25
	50	IPI00419263.3	Gene_Symbol=PECI Peroxisomal 3,2-trans-enoyl-CoA isomerase	39.6	9.6	24.5	75	472	10
		1	ISKEVIR	843.518		422.766	2	34.5
		2	IMFNRPK	904.495		453.254	2	23.86
		3	AKNNAVLLR	997.603		499.809	2	37.81
		4	ATEMLIFGK	1008.53		505.273	2	49.43
		5	ATEMLIFGKK	1136.63		569.32	2	46.64
		6	DFENSMNQVK	1210.53		606.272	2	42.83
		7	LLKKDPGNEVK	1239.72		620.867	2	35.04
		8	NAINTEMYHEIMR	1620.74		811.376	2	57.32
		9	ASQKDFENSMNQVK	1624.75		813.385	2	55.6
		10	STGFETLVVTSEDGITK	1782.89		595.304	3	38.07
	51	IPI00887022.1	Gene_Symbol=HRNR similar to hornerin	190.5	10.2	12.9	33	469	12
		1	SGSGWSSSR	909.394		455.705	2	39.05
		2	SSSRGPYESR	1124.52		563.268	2	39.34
		3	GSGSGQSPSYGR	1138.5		570.258	2	77.34
		4	HGSGSGQSPSPSR	1239.56		620.788	2	27.88
		5	HGAGSGQSLSHGR	1249.59		625.804	2	24.31
		6	QSSSYGQHESASR	1422.61		475.212	3	33.44
		7	QSSSYGPHGYGSGR	1438.62		480.548	3	39.14
		8	HGSGSGQSSSYGPYR	1525.65		509.559	3	24.25
		9	GPYESGSGHSSGLGHR	1583.71		528.91	3	38.27
		10	HGSSSGSSSSYGQHGSGSR	1807.75		603.59	3	34.98
		11	GPYESGSGHSSGLGHQESR	1927.84		643.621	3	42
		12	QSLGHGQHGSGSGQSPSPSR	1946.89		649.972	3	48.96
	52	IPI00018206.3	Gene_Symbol=GOT2 Aspartate aminotransferase, mitochondrial	47.4	9.8	23.5	42	460.4	11
		1	IGASFLQR	890.497		446.255	2	30.4
		2	KAEAQIAAK	928.534		465.275	2	48.63
		3	NMGLYGER	938.428		470.221	2	34.95
		4	MNLGVGAYR	979.491		490.753	2	37.13
		5	EFSIYMTK	1017.48		509.75	2	21.97
		6	KQWLQEVK	1057.59		529.804	2	21.29
		7	DAGMQLQGYR	1137.52		569.769	2	55.67
		8	IAAAILNTPDLR	1266.73		634.373	2	53.44
		9	IAAAILNTPDLRK	1394.82		698.42	2	33
		10	FVTVQTISGTGALR	1448.8		725.408	2	65.76
		11	ASAELALGENSEVLK	1529.79		765.905	2	58.16
	53	IPI00885050.1	Gene_Symbol=DHRS4 Isoform 4 of Dehydrogenase/reductase SDR family member 4	23.9	9.9	28.3	73	460.1	8
		1	RDPLANK	812.45		407.232	2	24.25
		2	TALLGLTK	815.512		408.763	2	35.98
		3	AVVPEMEK	901.458		451.736	2	25.47
		4	TLAIELAPR	982.581		492.298	2	59.3
		5	AVVPEMEKR	1057.56		529.787	2	37.07
		6	LAQDGAHVVVSSR	1337.71		446.909	3	87.75
		7	RLAQDGAHVVVSSR	1493.81		498.943	3	49.17
		8	VALVTASTDGIGFAIAR	1660.91		831.466	2	62.92
	54	IPI00414384.1	Gene_Symbol=HSDL2 Isoform 1 of Hydroxysteroid dehydrogenase-like protein 2	45.4	8.9	22.2	45	458.6	9
		1	DGANIVIAAK	970.545		486.28	2	63.47
		2	LMNQMNAR	976.458		489.237	2	40.28
		3	LQLQPKPR	978.597		490.306	2	25.65
		4	LDLMMNVNTR	1205.59		603.803	2	43.86
		5	DEQQISAAVEK	1216.59		609.304	2	22.2
		6	IVKDSLSDDVVK	1316.72		439.913	3	47.46
		7	RLDLMMNVNTR	1361.69		681.853	2	34.7
		8	KVESTGAVPEFKEEK	1676.86		559.961	3	85.38
		9	LLGTIYTAAEEIEAVGGK	1833.97		917.994	2	40.83
	55	IPI00215760.3	Gene_Symbol=FMO5 Dimethylaniline monooxygenase [N-oxide-forming] 5	60.2	9.2	17.8	54	441.6	12
		1	QVFLSTR	849.471		425.743	2	30.97
		2	AQEEIDKR	987.499		494.757	2	29.45
		3	TDDIGGLWR	1031.5		516.76	2	36.62
		4	KAILTTDDR	1031.56		516.788	2	44.19
		5	FQENPEEGR	1104.48		553.25	2	32.48
		6	FKGQYFHSR	1168.58		585.297	2	35.79
		7	AILTTDDRIR	1172.65		587.333	2	30.48
		8	DYKNPEGFTGK	1254.59		628.302	2	31.84
		9	KAILTTDDRIR	1300.75		434.589	3	30.25
		10	IAVIGGGVSGLSSIK	1356.8		679.407	2	45.5
		11	DYKNPEGFTGKR	1410.69		471.237	3	23.99
		12	ALSQHPTLNDDLPNR	1689.84		564.288	3	39.9
	56	IPI00554648.3	Gene_Symbol=KRT8 Keratin, type II cytoskeletal 8	53.7	5.4	15.5	45	440.5	11
		1	FASFIDK	826.423		414.218	2	22.38
		2	FLEQQNK	905.461		453.738	2	47.38
		3	YEDEINKR	1065.51		533.762	2	25.9
		4	AQYEDIANR	1078.5		540.26	2	20.61
		5	FASFIDKVR	1081.59		541.803	2	51.42
		6	EQIKTLNNK	1086.6		544.309	2	24.98
		7	LSELEAALQR	1128.61		565.315	2	57.77
		8	NKYEDEINK	1151.55		576.78	2	25.37
		9	TKTEISEMNR	1207.59		604.801	2	27.54
		10	LALDIEIATYR	1276.7		639.359	2	62.56
		11	NKYEDEINKR	1307.65		436.889	3	63.35
	57	IPI00296645.3	Gene_Symbol=MTTP Microsomal triglyceride transfer protein large subunit	102.5	9.2	14	36	440.2	11
		1	KLILGGLEK	969.622		485.818	2	24.83
		2	VTYQAHQDK	1088.53		545.27	2	30.19
		3	EMVAHNYDR	1133.49		567.754	2	21.51
		4	SDSSIILQER	1146.59		574.301	2	54.41
		5	KYLQPDNLSK	1204.65		603.33	2	50.45
		6	MLSASGDPISVVK	1302.69		652.35	2	36.61
		7	LTYSTEVLLDR	1308.69		655.355	2	59.92
		8	DVNVENVNQQR	1313.63		657.824	2	48.44
		9	SGSSSAYTGYIER	1376.62		689.318	2	62.75
		10	SGFTTPNQVLGVSSK	1520.78		761.399	2	35.68
		11	NPDGDDDQLIQITMK	1701.79		851.902	2	37.57
	58	IPI00796526.1	Gene_Symbol=EHHADH 15 kDa protein	15.2	10.2	65.5	68	424.3	10
		1	GIVISFAR	861.507		431.761	2	42.17
		2	MITSVLEK	919.505		460.759	2	33.19
		3	MITSVLEK	935.5	Methionine Oxidation	468.757	2	24.25
		4	WSTPSGASWK	1105.52		553.766	2	21.22
		5	ALQYAFFAER	1214.61		608.312	2	51.47
		6	ARIPVIAVDSDK	1282.72		642.37	2	31.82
		7	AVQAAVQYPYEVGIK	1634.87		818.443	2	47.34
		8	IPVIAVDSDKNQLATANK	1896.03		633.017	3	51.14
		9	TASARPVSSVGVVGLGTMGR	1901.02		634.679	3	32.18
		10	ARIPVIAVDSDKNQLATANK	2123.17		708.731	3	67.59
	59	IPI00641737.1	Gene_Symbol=HP Haptoglobin	46.7	6.3	19.8	61	422.5	9
		1	NPANPVQR	894.467		448.241	2	40.7
		2	GSFPWQAK	919.455		460.734	2	24.55
		3	ILGGHLDAK	922.524		462.269	2	35.03
		4	VGYVSGWGR	979.488		490.751	2	64.05
		5	VTSIQDWVQK	1202.63		602.322	2	54.81
		6	HYEGSTVPEKK	1273.63		425.551	3	46.79
		7	TEGDGVYTLNNEK	1438.66		720.337	2	58.56
		8	TEGDGVYTLNDKK	1438.69		720.355	2	47.95
		9	LRTEGDGVYTLNDKK	1707.88		570.3	3	26.4
	60	IPI00871762.1	Gene_Symbol=BAAT Bile acid Coenzyme A: amino acid N-acyltransferase (Glycine N-choloyltransferase), isoform CRA_a	46.2	6.4	13.2	96	422.4	7
		1	WYVAPGVTR	1047.55		524.782	2	36.18
		2	HLIPDVTSQL	1121.61		561.812	2	49.19
		3	AHAEQAIGQLK	1164.63		583.32	2	55.74
		4	KHLIPDVTSQL	1249.7		625.859	2	58.02
		5	AHAEQAIGQLKR	1320.73		441.249	3	70.19
		6	LYDLELIVNNK	1332.73		667.372	2	57.18
		7	DVMNRPFQVQVK	1459.76		730.888	2	45.51
	61	IPI00027223.2	Gene_Symbol=IDH1 Isocitrate dehydrogenase [NADP] cytoplasmic	46.6	6.6	22	61	422	11
		1	SQFEAQK	836.403		419.209	2	20.3
		2	DAAEAIKK	844.465		423.24	2	38.83
		3	IWYEHR	902.44		452.228	2	24.65
		4	NILGGTVFR	975.55		488.783	2	39.72
		5	ATDFVVPGPGK	1086.57		544.293	2	42.38
		6	LIDDMVAQAMK	1233.61		617.813	2	59.86
		7	LIDDMVAQAMK	1249.6	Methionine Oxidation	625.81	2	22.04
		8	TVEAEAAHGTVTR	1340.67		671.342	2	86
		9	ISGGSVVEMQGDEMTR	1694.76		848.387	2	39.69
		10	DATNDQVTKDAAEAIKK	1816.92		606.646	3	28.08
		11	KISGGSVVEMQGDEMTR	1822.86		608.626	3	20.42
	62	IPI00219673.6	Gene_Symbol=GSTK1 Glutathione S-transferase kappa 1	25.5	9.3	31.9	75	416.7	7
		1	DFLSVMLEK	1080.55		541.284	2	32.18
		2	KGLYMANDLK	1151.6		576.808	2	39.9
		3	DSGNKPPGLLPR	1249.68		417.566	3	53.54
		4	MELLAHLLGEK	1252.68		627.35	2	55.25
		5	AGMSAEQAQGLLEK	1431.7		716.86	2	90.11
		6	AGMSAEQAQGLLEK	1447.7	Methionine Oxidation	724.857	2	56.37
		7	NEDITEPQSILAAAEK	1727.86		864.938	2	60.93
	63	IPI00797038.1	Gene_Symbol=PCK2 mitochondrial phosphoenolpyruvate carboxykinase 2 isoform 1 precursor	70.7	8.7	16.4	48	415.5	11
		1	TDPKDVAR	900.466		451.241	2	27.17
		2	ETPIGLVPK	952.559		477.287	2	34.64
		3	DFVEHSAR	959.446		480.73	2	32.02
		4	TVIVTPSQR	999.571		500.793	2	55.92
		5	EGALDLSGLR	1029.55		515.78	2	47.22
		6	RLEGEDSAR	1031.5		516.757	2	59.64
		7	HGVFVGSAMR	1059.53		530.771	2	38.38
		8	DFWEQEVR	1107.5		554.757	2	28.39
		9	TLIGHVPDQR	1134.61		568.315	2	35.22
		10	EVLAELEALER	1270.68		636.346	2	46.88
		11	SYLTEQVNQDLPK	1533.77		767.892	2	37.39
	64	IPI00550377.3	Gene_Symbol=ACBD5 Isoform 3 of Acyl-CoA-binding domain-containing protein 5	58.9	5	14.3	40	406.6	9
		1	MQHLSEGTK	1029.49		515.753	2	29.08
		2	LETLTALQAK	1086.63		544.321	2	25.84
		3	GGETDEFSNVR	1209.53		605.771	2	67.7
		4	RGGETDEFSNVR	1365.63		683.821	2	38.19
		5	LQEDMQNVLQR	1372.68		687.345	2	84.67
		6	SVHETRFEAAVK	1372.71		687.362	2	29.41
		7	LQKLETLTALQAK	1455.87		486.296	3	20.83
		8	RGGETDEFSNVRR	1521.73		508.25	3	24.11
		9	STEEVKPIDENLGQTGK	1843.92		615.646	3	44.84
	65	IPI00007765.5	Gene_Symbol=HSPA9 Stress-70 protein, mitochondrial	73.6	5.8	15.2	42	405.9	9
		1	LVGMPAKR	870.511		436.263	2	20.27
		2	VLENAEGAR	957.488		479.751	2	39.07
		3	KDSETGENIR	1147.55		574.781	2	47.16
		4	QAASSLQQASLK	1230.66		616.336	2	25.47
		5	DAGQISGLNVLR	1241.67		621.844	2	50.51
		6	VQQTVQDLFGR	1289.67		645.844	2	40.32
		7	ASNGDAWVEAHGK	1340.61		671.314	2	44.45
		8	TTPSVVAFTADGER	1449.71		725.864	2	59.25
		9	MKETAENYLGHTAK	1591.77		531.596	3	40.62
	66	IPI00445114.1	Gene_Symbol=ECH1 cDNA FLJ44603 fis, clone BRACE1000475, highly similar to Delta3,5- delta2,4-dienoyl-CoA isomerase, mitochondrial	21.4	5.3	36	49	404.4	7
		1	VNLLYSR	863.487		432.751	2	44.36
		2	SPVAVQSTK	915.503		458.759	2	40.66
		3	SVQATTENKELK	1346.7		674.361	2	48.69
		4	MMADEALGSGLVSR	1435.68		718.848	2	97.73
		5	NQSLVNELAFTAR	1461.76		731.887	2	71.89
		6	EVDVGLAADVGTLQR	1541.8		771.91	2	77.83
		7	KMMADEALGSGLVSR	1563.77		522.266	3	23.25
	67	IPI00217871.4	Gene_Symbol=ALDH4A1 Delta-1-pyrroline-5-carboxylate dehydrogenase, mitochondrial	61.7	9.1	17.6	45	398	10
		1	LLEEHSR	882.456		442.236	2	37.34
		2	AIEAALAAR	884.508		443.261	2	47.73
		3	AADMLSGPR	916.444		459.229	2	56.35
		4	QVAQNLDR	942.488		472.252	2	20.14
		5	NFHFVHR	955.478		478.746	2	24.17
		6	WTSPQVIK	957.528		479.771	2	27.45
		7	SSPSLTILAGGK	1129.63		565.825	2	21.15
		8	NAAGNFYINDK	1225.57		613.794	2	50.73
		9	SADVESVVSGTLR	1318.67		660.342	2	75.52
		10	STGSIVGQQPFGGAR	1460.74		731.377	2	37.44
	68	IPI00178744.4	Gene_Symbol=ACADVL Isoform 2 of Very long-chain specific acyl-CoA dehydrogenase, mitochondrial	72.8	9.8	15.5	22	397.9	11
		1	GILLFGTK	847.517		424.766	2	31.19
		2	SFAVGMFK	885.442		443.728	2	26.88
		3	ITAFVVER	933.528		467.771	2	54.07
		4	GGVVTSNPLGF	1046.54		524.277	2	36
		5	TPVTDPATGAVK	1155.61		578.814	2	29.48
		6	IFEGTNDILR	1176.61		589.315	2	33.32
		7	IHNFGLIQEK	1197.65		599.833	2	29.36
		8	ALEQFATVVEAK	1304.7		653.358	2	44.58
		9	GIVNEQFLLQR	1315.72		658.871	2	23.83
		10	TPVTDPATGAVKEK	1412.75		707.384	2	40.26
		11	SLSEGHPTAQHEK	1419.67		710.845	2	48.95
	69	IPI00218407.6	Gene_Symbol=ALDOB Fructose-bisphosphate aldolase B	39.4	9	25.5	40	376.8	8
		1	LDQGGAPLAGTNK	1240.64		621.328	2	39.95
		2	ALQASALAAWGGK	1242.67		622.344	2	50.93
		3	IKVENTEENRR	1386.72		463.248	3	26.08
		4	ETTIQGLDGLSER	1417.7		709.86	2	55.71
		5	AANKEATQEAFMK	1437.69		480.238	3	46.12
		6	ELSEIAQSIVANGK	1457.77		729.894	2	72.84
		7	GILAADESVGTMGNR	1489.72		745.867	2	72.72
		8	AANKEATQEAFMKR	1593.79		532.273	3	20.6
	70	IPI00745872.2	Gene_Symbol=ALB Isoform 1 of Serum albumin	69.3	5.9	14.3	51	371.6	10
		1	LSQRFPK	874.502		438.259	2	28.23
		2	YLYEIAR	926.486		464.25	2	29.22
		3	FQNALLVR	959.555		480.785	2	52.9
		4	QTALVELVK	999.596		500.806	2	30.21
		5	LVAASQAALGL	1012.59		507.303	2	57.57
		6	LDELRDEGK	1073.54		537.776	2	23.02
		7	KQTALVELVK	1127.69		564.853	2	37.62
		8	LVNEVTEFAK	1148.61		575.311	2	48.02
		9	FKDLGEENFK	1225.6		613.807	2	33.71
		10	KVPQVSTPTLVEVSR	1638.93		547.317	3	29.41
	71	IPI00021440.1	Gene_Symbol=ACTG1 Actin, cytoplasmic 2	41.8	5.2	19.5	59	367	9
		1	AGFAGDDAPR	975.441		488.727	2	53.83
		2	DLTDYLMK	997.479		499.747	2	24.88
		3	GYSFTTTAER	1131.52		566.767	2	60.51
		4	EITALAPSTMK	1160.61		581.313	2	36.9
		5	HQGVMVGMGQK	1170.56		586.289	2	43.48
		6	EITALAPSTMK	1176.61		589.31	2	20.84
		7	DSYVGDEAQSK	1197.51		599.765	2	35.95
		8	AVFPSIVGRPR	1197.7		599.856	2	30.6
		9	DSYVGDEAQSKR	1353.62		677.815	2	33.11
	72	IPI00010190.3	Gene_Symbol=DECR2 Isoform 1 of Peroxisomal 2,4-dienoyl-CoA reductase	30.8	10.4	29.8	35	365.1	9
		1	AAVDAMTR	833.407		417.711	2	49.02
		2	VTASPLQR	870.492		436.253	2	29.56
		3	IAEIFMR	878.468		440.241	2	39.67
		4	LGGPQASLSTK	1057.58		529.796	2	58.02
		5	GLPDFASFSAK	1138.57		570.29	2	22.31
		6	GQALQVHAGSAK	1165.62		583.818	2	65.26
		7	RLGGPQASLSTK	1213.68		607.847	2	22.26
		8	VAFITGGGSGIGFR	1337.71		669.863	2	31.09
		9	TVMDIDTSGTFNVSR	1641.77		821.889	2	67.84
	73	IPI00024990.6	Gene_Symbol=ALDH6A1 Methylmalonate-semialdehyde dehydrogenase [acylating], mitochondrial	57.8	9.5	18.1	40	360.8	10
		1	AISFVGSNK	921.492		461.754	2	29.69
		2	RVQANMGAK	973.513		487.764	2	27.05
		3	AGEYIFER	983.471		492.743	2	59.4
		4	VPGATMLLAK	999.579		500.796	2	25.13
		5	EGASILLDGR	1029.55		515.78	2	47.22
		6	DMDLYSYR	1061.45		531.731	2	41.19
		7	TLADAEGDVFR	1192.57		597.293	2	55.71
		8	QGIQFYTQLK	1224.65		613.333	2	24.8
		9	YQQLIKENLK	1275.72		638.867	2	26.81
		10	SSFRGDTNFYGK	1377.63		689.824	2	24.48
	74	IPI00329033.7	Gene_Symbol=FMO3 Dimethylaniline monooxygenase [N-oxide-forming] 3	60	8.9	16.4	57	356	10
		1	SGSWVMSR	908.417		455.216	2	32.99
		2	SNDIGGLWK	988.498		495.256	2	26.65
		3	NNEIILFK	989.555		495.785	2	45.04
		4	GVFPPLLEK	998.58		500.298	2	26.33
		5	FSDHAEEGR	1046.44		524.228	2	53.47
		6	NAILTQWDR	1115.57		558.794	2	43.82
		7	TAEQVMISSR	1120.55		561.284	2	54.72
		8	LVGPGQWPGAR	1136.61		569.312	2	23.85
		9	SRNNEIILFK	1232.69		617.351	2	24.85
		10	DYKEPGVFNGKR	1408.71		470.577	3	24.31
	75	IPI00011107.2	Gene_Symbol=IDH2 Isocitrate dehydrogenase [NADP], mitochondrial	50.9	9.6	14.4	54	343	7
		1	FAQMLEK	865.437		433.725	2	21.33
		2	ATDFVADR	893.424		447.719	2	37.54
		3	IWYEHR	902.44		452.228	2	24.65
		4	NILGGTVFR	975.55		488.783	2	39.72
		5	GKLDGNQDLIR	1227.66		614.836	2	50.59
		6	LIDDMVAQVLK	1243.68		622.85	2	53.32
		7	TIEAEAAHGTVTR	1354.68		678.349	2	80.96
	76	IPI00295363.2	Gene_Symbol=OTC Ornithine carbamoyltransferase, mitochondrial	39.9	9.4	22	44	330.7	8
		1	LAEQYAK	821.428		411.722	2	28.82
		2	SLGMIFEK	923.479		462.746	2	45.74
		3	QSDLDTLAK	989.503		495.759	2	44.29
		4	GYEPDASVTK	1065.5		533.756	2	34.42
		5	GEYLPLLQGK	1116.62		559.317	2	40.6
		6	FGMHLQAATPK	1199.61		600.814	2	37.93
		7	VLSSMADAVLAR	1231.66		616.837	2	72.37
		8	SLVFPEAENRK	1288.68		645.347	2	51.68
	77	IPI00218896.3	Gene_Symbol=ADH1A Alcohol dehydrogenase 1A	39.8	9.5	18.9	43	327.4	7
		1	LVADFMAK	893.468		447.741	2	26.79
		2	AAVLWELK	928.538		465.277	2	54.29
		3	IDAASPLEK	942.502		472.259	2	24.48
		4	KPIQEVLK	953.591		477.803	2	33.64
		5	IIAVDINKDK	1127.66		564.835	2	31.01
		6	INEGFDLLHSGK	1328.67		443.898	3	63.3
		7	NDVSNPQGTLQDGTSR	1687.78		844.897	2	58.68
	78	IPI00022793.5	Gene_Symbol=HADHB Trifunctional enzyme subunit beta, mitochondrial	51.3	10	14.3	28	313.1	7
		1	LVMAAANR	844.459		423.237	2	48.36
		2	LAAAFAVSR	904.513		453.264	2	67.06
		3	AALTGLLHR	950.566		476.291	2	26.65
		4	NVVVVDGVR	955.545		478.78	2	53.25
		5	LEQDEYALR	1135.55		568.783	2	34.98
		6	DFMYVSQDPK	1228.54		615.279	2	36.46
		7	DNGIRPSSLEQMAK	1544.76		515.928	3	24.71
	79	IPI00029717.1	Gene_Symbol=FGA Isoform 2 of Fibrinogen alpha chain	69.7	9.1	14.8	33	307.6	8
		1	QLEQVIAK	927.539		464.777	2	26.65
		2	GDFSSANNR	966.416		484.215	2	30.54
		3	ALTDMPQMR	1061.5		531.757	2	32.77
		4	GSESGIFTNTK	1139.55		570.78	2	66.8
		5	LVTSKGDKELR	1244.71		623.362	2	28.42
		6	TVIGPDGHKEVTK	1379.74		690.878	2	23.41
		7	GGSTSYGTGSETESPR	1571.67		786.842	2	61.56
		8	MADEAGSEADHEGTHSTK	1871.76		624.927	3	37.4
	80	IPI00790271.1	Gene_Symbol=DAO Putative uncharacterized protein DKFZp686F04272	37.5	7.1	16.1	48	305.6	7
		1	VDAPWMK	845.411		423.712	2	40.56
		2	DPLLQPGR	894.492		448.253	2	35.49
		3	LEREQLR	942.525		472.27	2	26
		4	VESFEEVAR	1064.51		533.264	2	40.25
		5	KVESFEEVAR	1192.61		597.312	2	47.7
		6	HFILTHDPER	1263.64		632.825	2	41.8
		7	YHSVLQPLDIK	1311.72		656.867	2	42.5
	81	IPI00303476.1	Gene_Symbol=ATP5B ATP synthase subunit beta, mitochondrial	56.5	5.1	15.9	51	304.2	7
		1	IGLFGGAGVGK	974.555		488.285	2	43.83
		2	ADKLAEEHSS	1085.5		543.757	2	37.58
		3	VVDLLAPYAK	1087.63		544.821	2	30.92
		4	TIAMDGTEGLVR	1261.63		631.824	2	49.06
		5	IMNVIGEPIDER	1384.7		693.359	2	40.75
		6	FTQAGSEVSALLGR	1434.75		718.382	2	61.43
		7	LVLEVAQHLGESTVR	1649.91		825.965	2	40.66
	82	IPI00007084.2	Gene_Symbol=SLC25A13 Solute carrier family 25, member 13 (Citrin), isoform CRA_a	74.3	9.4	10.2	21	301.1	7
		1	RADPAELR	926.493		464.254	2	23
		2	ILREEGPK	940.534		471.275	2	32.73
		3	MTLADIER	947.475		474.745	2	40.94
		4	LTVNDFVR	962.519		482.267	2	58.43
		5	LAVATFAGIENK	1232.68		617.346	2	39.98
		6	LQVAGEITTGPR	1240.68		621.347	2	67.66
		7	TVELLSGVVDQTK	1387.76		694.885	2	75.52
	83	IPI00789477.1	Gene_Symbol=LTF cDNA FLJ58679, highly similar to Lactotransferrin	73.1	9.3	10.8	14	301	7
		1	DSAIGFSR	851.414		426.714	2	44.25
		2	VPSHAVVAR	934.535		468.275	2	53.98
		3	KSEEEVAAR	1017.51		509.762	2	32.61
		4	FQLFGSPSGQK	1194.6		598.309	2	41.01
		5	SDTSLTWNSVK	1236.6		619.307	2	51.91
		6	LKQVLLHQQAK	1304.79		653.404	2	42.59
		7	LRPVAAEVYGTER	1459.78		487.601	3	34.62
	84	IPI00328156.9	Gene_Symbol=MAOB Amine oxidase [flavin-containing] B	58.7	7.8	11.9	45	296.7	7
		1	VPLGSVIK	811.517		406.766	2	21.26
		2	IMDLLGDR	931.48		466.747	2	52.09
		3	VLRQPVDR	981.572		491.794	2	20.11
		4	FVGGSGQVSER	1121.55		561.781	2	45.35
		5	IISTTNGGQER	1174.59		588.305	2	46.77
		6	KFVGGSGQVSER	1249.64		625.829	2	43.33
		7	YVDLGGSYVGPTQNR	1624.78		813.401	2	39.23
	85	IPI00218528.1	Gene_Symbol=PKP1 Isoform 1 of Plakophilin-1	80.4	10	11.4	12	294.3	8
		1	LDAEVPTR	899.471		450.743	2	25.69
		2	TYLNLMGK	938.49		470.252	2	20.07
		3	STTNKLETR	1048.55		525.283	2	34.29
		4	SGASLLSNMSR	1121.55		561.783	2	54.97
		5	NLMASQPQLAK	1199.63		600.824	2	42.18
		6	AVQYLSSQDEK	1266.61		634.312	2	53.8
		7	SSQSSTLSHSNR	1289.6		645.807	2	37.83
		8	NMLGTLAGANSLR	1316.69		659.352	2	40.73
	86	IPI00853094.1	Gene_Symbol=POR 71 kDa protein	71.2	5.3	10.6	44	292.2	7
		1	LEQLGAQR	913.498		457.757	2	48.96
		2	ALVPMFVR	931.531		466.773	2	20.35
		3	VYMGEMGR	941.41		471.712	2	24.63
		4	FAVFGLGNK	951.518		476.766	2	45.08
		5	TYEHFNAMGK	1196.53		599.272	2	34.74
		6	NPFLAAVTTNR	1202.64		602.328	2	75.72
		7	DGALTQLNVAFSR	1390.72		696.368	2	42.71
	87	IPI00025753.1	Gene_Symbol=DSG1 Desmoglein-1	113.6	4.8	5.9	12	289.2	6
		1	LADISLGK	815.475		408.744	2	21.44
		2	DGSNVIVTER	1088.55		545.281	2	39.94
		3	EMQDLGGGER	1090.47		546.244	2	60.76
		4	ESSNVVVTER	1118.56		560.286	2	62.94
		5	MTGFELTEGVK	1210.59		606.303	2	44.37
		6	TYVVTGNMGSNDK	1384.63		693.323	2	59.71
	88	IPI00797471.3	Gene_Symbol=KRT80 42 kDa protein	41.6	5.3	15.8	15	289	6
		1	VQALEQR	842.461		422.238	2	30.9
		2	SEIADLNVR	1015.53		508.772	2	66.56
		3	SQLEEQAAR	1030.5		516.26	2	38.03
		4	SLEEAEAYSR	1153.53		577.77	2	58.46
		5	SAEYGSSLQSSR	1270.58		636.297	2	69.31
		6	LALDIEIATYR	1276.7		639.359	2	62.56
	89	IPI00016827.1	Gene_Symbol=SLC27A5 Bile acyl-CoA synthetase	75.3	9	9.1	40	285.7	6
		1	LQAENIR	842.461		422.238	2	30.9
		2	VLVVDPDLR	1024.59		513.303	2	27.51
		3	ADVWETFQQR	1278.6		640.307	2	32.03
		4	VVSQQPFVGYR	1278.67		640.344	2	45.63
		5	IQDAMEVTSTFK	1368.66		685.338	2	56.09
		6	GMPLAHSVLSSGAR	1381.71		461.578	3	64.63
	90	IPI00027701.3	Gene_Symbol=ACADS Short-chain specific acyl-CoA dehydrogenase, mitochondrial	44.3	9.1	14.3	14	284.3	6
		1	LQVIQFK	874.528		438.271	2	26.73
		2	MAFGAPLTK	934.495		468.254	2	24.2
		3	LVIAGHLLR	990.634		496.324	2	53.57
		4	IAMQTLDMGR	1134.55		568.283	2	49.87
		5	LADMALALESAR	1259.65		630.835	2	75.5
		6	AEGDSWVLNGTK	1275.61		638.812	2	54.46
	91	IPI00009532.4	Gene_Symbol=ABAT 4-aminobutyrate aminotransferase, mitochondrial	56.4	9.2	12.6	27	278.5	7
		1	YPQFISR	909.471		455.743	2	33.25
		2	QSLLSVAPK	941.555		471.784	2	25.13
		3	GNYLVDVDGNR	1220.58		611.296	2	41.34
		4	EDLLNNAAHAGK	1251.62		626.818	2	50.32
		5	IFNTWLGDPSK	1276.65		639.33	2	31.93
		6	ALLTGLLDLQAR	1282.76		642.389	2	25.63
		7	REDLLNNAAHAGK	1407.72		470.248	3	37.82
	92	IPI00304082.8	Gene_Symbol=ISOC1 Isochorismatase domain-containing protein 1	32.2	7.8	17.4	25	272.6	5
		1	ASAPESGLLSK	1058.56		530.288	2	32.91
		2	ASAPESGLLSKV	1157.63		579.822	2	42.29
		3	YFGDIISVGQR	1253.64		627.828	2	39.14
		4	GVEVHIVADATSSR	1439.74		480.92	3	63.55
		5	GLGSTVQEIDLTGVK	1515.81		758.916	2	72.49
	93	IPI00025346.3	Gene_Symbol=PEX14 Isoform 1 of Peroxisomal membrane protein PEX14	41.2	4.7	15.1	44	271.8	6
		1	EPLIATAVK	940.559		471.287	2	46.16
		2	IPSWQIPVK	1066.62		534.315	2	22.6
		3	GGDGQINEQVEK	1272.59		637.305	2	49.03
		4	IQELAHELAAAK	1292.71		647.362	2	61.06
		5	RGGDGQINEQVEK	1428.7		715.355	2	30.28
		6	LRRPEGASNESERD	1614.77		539.264	3	37.12
	94	IPI00787584.1	Gene_Symbol=UGT2B7 similar to UDP-glucuronosyltransferase 2B7 precursor	58.8	9.2	13.4	47	268.7	6
		1	ADVWLIR	871.492		436.753	2	49.92
		2	TILDELIQR	1099.62		550.82	2	54.3
		3	ANVIASALAQIPQK	1422.82		712.417	2	42.41
		4	IQHDQPVKPLDR	1444.78		482.6	3	34.5
		5	VINDPSYKENVMK	1535.77		768.89	2	31.98
		6	FDGNKPDTLGLNTR	1546.77		516.598	3	37.39
	95	IPI00872991.1	Gene_Symbol=ADH1C;ADH1B Uncharacterized protein ADH1C (Fragment)	39.7	9.6	14.7	38	266.5	6
		1	LVADFMAK	893.468		447.741	2	26.79
		2	AAVLWEVK	914.523		458.268	2	52.04
		3	IDAASPLEK	942.502		472.259	2	24.48
		4	KPIQEVLK	953.591		477.803	2	33.64
		5	IIAVDINKDK	1127.66		564.835	2	31.01
		6	INEGFDLLHSGK	1328.67		443.898	3	63.3
	96	IPI00719591.2	Gene_Symbol=CYP1A2 Isoform 1 of Cytochrome P450 1A2	58.3	9.9	10.7	27	266.2	7
		1	ELDTVIGR	901.487		451.751	2	37.39
		2	FKAFNQR	909.482		455.749	2	20.89
		3	MMLFGMGK	913.422		457.719	2	26.17
		4	YGDVLQIR	962.519		482.267	2	58.43
		5	ASGNLIPQEK	1055.56		528.788	2	28.94
		6	IGSTPVLVLSR	1140.69		571.351	2	73.04
		7	IQKELDTVIGR	1270.72		636.37	2	43.6
	97	IPI00797917.1	Gene_Symbol=DCXR 26 kDa protein	25.7	9.3	24	17	265	6
		1	GALDMLTK	847.447		424.731	2	33.74
		2	SFEVNLR	863.45		432.732	2	21.96
		3	VMALELGPHK	1093.6		547.805	2	34.45
		4	TQADLDSLVR	1116.58		559.296	2	49.94
		5	GTVQALHATGAR	1180.63		591.323	2	63.85
		6	AVIQVSQIVAR	1182.71		592.361	2	61.03
	98	IPI00027252.6	Gene_Symbol=PHB2 Prohibitin-2	33.3	10.2	20.1	34	264.3	7
		1	AQVSLLIR	898.56		450.287	2	36.28
		2	LGLDYEER	993.477		497.746	2	53.81
		3	QVAQQEAQR	1056.53		529.273	2	33.85
		4	FNASQLITQR	1176.63		589.32	2	43.74
		5	IVQAEGEAEAAK	1214.61		608.314	2	57.5
		6	ESVFTVEGGHR	1216.58		609.299	2	28.78
		7	QKIVQAEGEAEAAK	1470.77		736.392	2	22.54
	99	IPI00024993.4	Gene_Symbol=ECHS1 Enoyl-CoA hydratase, mitochondrial	31.4	9.4	19	20	258.5	7
		1	AFAAGADIK	862.455		432.234	2	35.5
		2	EGMTAFVEK	1010.47		506.244	2	28.39
		3	HWDHLTQVK	1162.59		582.302	2	21.95
		4	EGMTAFVEKR	1166.58		584.295	2	26.75
		5	SLAMEMVLTGDR	1321.64		661.826	2	60.43
		6	NNTVGLIQLNRPK	1465.84		733.926	2	55.35
		7	GKNNTVGLIQLNRPK	1650.95		551.325	3	30.09
	100	IPI00305166.1	Gene_Symbol=SDHA Succinate dehydrogenase [ubiquinone] flavoprotein subunit, mitochondrial precursor	72.6	8	6.8	13	257.8	6
		1	NTVVATGGYGR	1093.55		547.784	2	60.72
		2	TEDGKIYQR	1108.55		555.283	2	30.61
		3	SMQNHAAVFR	1159.56		580.785	2	42.19
		4	HTLSYVDVGTGK	1275.65		638.83	2	32.29
		5	AKNTVVATGGYGR	1292.68		647.35	2	22.86
		6	KHTLSYVDVGTGK	1403.74		468.921	3	34.69
	101	IPI00157908.4	Gene_Symbol=AIFM1 Isoform 3 of Apoptosis-inducing factor 1, mitochondrial	66.3	9.6	10.5	17	252.5	6
		1	GVIFYLR	866.501		434.258	2	28.14
		2	VNAELQAR	899.482		450.748	2	39.2
		3	SATEQSGTGIR	1105.54		553.775	2	57.15
		4	ISGLGLTPEQK	1141.63		571.824	2	42.62
		5	LNDGSQITYEK	1266.61		634.312	2	53.8
		6	VMPNAIVQSVGVSSGK	1571.83		786.926	2	31.59
	102	IPI00024623.3	Gene_Symbol=ACADSB Short/branched chain specific acyl-CoA dehydrogenase, mitochondrial	47.5	6.6	15.7	17	245.8	6
		1	LLTYNAAR	920.508		461.261	2	44.41
		2	YAIGSLNEGR	1078.54		540.278	2	43.3
		3	LLEAGKPFIK	1114.68		558.345	2	30.26
		4	ATYLPQLTTEK	1263.67		632.842	2	44.26
		5	YYASEIAGQTTSK	1417.67		709.844	2	79.48
		6	TRADKEGDYYVLNGSK	1814.88		605.967	3	21.92
	103	IPI00792916.2	Gene_Symbol=PRKCSH protein kinase C substrate 80K-H isoform 2	59.1	4.2	11.2	50	242.1	6
		1	LIELQAGKK	998.612		500.314	2	25.57
		2	NKFEEAER	1021.48		511.749	2	21.93
		3	LWEEQLAAAK	1157.61		579.811	2	36.51
		4	SLEDQVEMLR	1218.59		610.303	2	42.28
		5	ESLQQMAEVTR	1290.62		646.32	2	54.51
		6	TVKEEAEKPER	1314.68		658.347	2	62.63
	104	IPI00020226.2	Gene_Symbol=ACOX3 Isoform 1 of Peroxisomal acyl-coenzyme A oxidase 3	77.6	7	8.4	23	241.7	6
		1	HAALLYR	842.476		422.245	2	25.19
		2	SGSSDFEAR	954.404		478.21	2	27.14
		3	SPGADLSLEK	1015.52		508.767	2	47.92
		4	TATHAVVFAK	1043.58		522.796	2	34.16
		5	FGASLGSLSSGR	1137.58		569.797	2	46.86
		6	NLWGAVLQESK	1243.66		622.836	2	60.39
	105	IPI00004902.1	Gene_Symbol=ETFB Isoform 1 of Electron transfer flavoprotein subunit beta	27.8	9.2	27.8	20	240	7
		1	LGPLQVAR	852.518		427.266	2	39.55
		2	TGVVTDGVK	874.476		438.245	2	32.45
		3	TALAMGADR	904.444		453.229	2	43.35
		4	EIDGGLETLR	1101.57		551.791	2	51.71
		5	VETTEDLVAK	1103.57		552.793	2	28.2
		6	LSVISVEDPPQR	1338.71		670.364	2	28.15
		7	GIHVEVPPAEAER	1402.72		468.58	3	27.82
	106	IPI00793605.1	Gene_Symbol=CALR 37 kDa protein	36.7	4.4	22.4	33	239.7	7
		1	GKNVLINK	884.544		443.28	2	27.03
		2	GLQTSQDAR	974.478		488.247	2	41.73
		3	VHVIFNYK	1018.56		510.287	2	22.29
		4	FYGDEEKDK	1129.49		565.754	2	42.72
		5	GQTLVVQFTVK	1218.7		610.356	2	46.21
		6	EQFLDGDGWTSR	1409.62		705.819	2	38.49
		7	IKDPDASKPEDWDER	1799.83		600.951	3	21.18
	107	IPI00792412.1	Gene_Symbol=PHYH Uncharacterized protein PHYH	38.7	9.5	16.8	25	237.7	6
		1	VHLVMEK	854.468		428.241	2	22
		2	GSLKPHDYPK	1140.59		571.304	2	29.85
		3	FFGAENSVNLK	1224.61		613.315	2	59.54
		4	EVKPLGLTVMR	1241.72		621.866	2	34.5
		5	KEVKPLGLTVMR	1369.81		457.611	3	34.84
		6	GTSQENIEKEVVGIAHK	1837.95		613.659	3	26.74
	108	IPI00644989.2	Gene_Symbol=PDIA6 Isoform 1 of Protein disulfide-isomerase A6	48.1	4.8	15.5	22	237.5	6
		1	TRSDIVSR	932.504		467.26	2	20.78
		2	AATALKDVVK	1014.61		508.311	2	34.74
		3	GESPVDYDGGR	1150.49		576.252	2	30.28
		4	NRPEDYQGGR	1190.54		596.279	2	25.84
		5	TGEAIVDAALSALR	1385.75		462.924	3	83.86
		6	LAAVDATVNQVLASR	1526.84		764.429	2	78.86
	109	IPI00791634.1	Gene_Symbol=PHB Prohibitin variant (Fragment)	29.8	6	25.4	17	236.8	7
		1	EFTEAVEAK	1022.49		512.253	2	20.49
		2	QVAQQEAER	1057.52		529.765	2	41.16
		3	AAIISAEGDSK	1060.54		531.277	2	39.92
		4	QVSDDLTER	1061.5		531.757	2	22.07
		5	FDAGELITQR	1148.58		575.299	2	66.95
		6	DLQNVNITLR	1184.65		593.332	2	25.67
		7	VLPSITTEILK	1212.73		607.374	2	20.57
	110	IPI00289551.2	Gene_Symbol=RDH16 Retinol dehydrogenase 16	35.7	9.6	15.1	32	236.1	5
		1	ELSYFGVK	941.486		471.75	2	24.76
		2	VVNVSSVMGR	1046.55		524.284	2	57.76
		3	TESVAAAAQWVK	1259.65		630.833	2	72.24
		4	GRVVNVSSVMGR	1259.68		630.846	2	30.61
		5	GQTSDRLETVTLDVTK	1761.91		588.31	3	38.93
	111	IPI00021978.1	Gene_Symbol=PEX11B Peroxisomal membrane protein 11B	28.4	11.2	18.5	17	235.5	6
		1	FSAQSQAR	893.436		447.725	2	37.49
		2	LQVLLLAR	924.612		463.313	2	24.42
		3	HGASPELQK	965.493		483.754	2	24.98
		4	QLESHLSLGR	1138.61		570.312	2	24.65
		5	LGNSADALESAK	1174.58		588.299	2	60.98
		6	LGNSADALESAKR	1330.68		666.35	2	62.97
	112	IPI00333619.4	Gene_Symbol=ALDH3A2 Isoform 1 of Fatty aldehyde dehydrogenase	54.8	8.9	9.5	28	230.8	4
		1	ILSLLEGQK	999.596		500.806	2	30.21
		2	IAFGGETDEATR	1265.59		633.802	2	93.03
		3	YIAPTVLTDVDPK	1430.77		716.391	2	42.97
		4	NVDEAINFINER	1432.69		717.355	2	64.62
	113	IPI00296535.1	Gene_Symbol=HACL1 2-hydroxyacyl-CoA lyase 1	63.7	7.7	8.7	24	230.5	6
		1	PDSNFAER	934.414		468.215	2	51.23
		2	TVLQNYLPR	1102.61		552.314	2	35.18
		3	NAKQPLLIIGK	1193.75		597.882	2	22.52
		4	GAAYAHAEESIK	1245.6		623.807	2	58.98
		5	GAAYAHAEESIKK	1373.69		687.855	2	39.4
		6	PDSNFAERSEEQVSGAK	1849.84		617.622	3	23.15
	114	IPI00022314.1	Gene_Symbol=SOD2 Superoxide dismutase [Mn], mitochondrial	24.7	9.1	20.3	19	226.3	4
		1	YQEALAK	821.428		411.722	2	28.82
		2	GELLEAIKR	1027.6		514.808	2	53.31
		3	GDVTAQIALQPALK	1423.8		712.91	2	74.31
		4	HHAAYVNNLNVTEEK	1737.84		580.288	3	38.68
	115	IPI00477227.3	Gene_Symbol=KRT78 Isoform 1 of Keratin, type II cytoskeletal 78	56.8	5.7	14.4	15	222.7	8
		1	FLEQQNK	905.461		453.738	2	47.38
		2	DVDGVFLSK	978.502		490.259	2	20.34
		3	TQETQEIR	1003.49		502.754	2	20.04
		4	QLEQLQGER	1099.56		550.788	2	31.19
		5	MELEGKLEALR	1287.69		644.851	2	31.5
		6	ATLENDFVVLKK	1375.77		688.894	2	30.72
		7	FLEQQNKVLETK	1475.8		492.94	3	28.73
		8	YQELQVSAQLHGDR	1642.81		548.61	3	20.34
	116	IPI00301491.1	Gene_Symbol=UGT2B4 UDP-glucuronosyltransferase 2B4	60.5	9.4	11.6	27		221.1	6
		1	ADIWLIR	885.507		443.761	2	29.84
		2	ANVIASALAK	956.565		479.29	2	50.36
		3	FSPGYAIEK	1010.51		506.261	2	23.75
		4	TILDELVQR	1085.61		543.812	2	57.18
		5	IHHDQPVKPLDR	1453.78		727.898	2	22.56
		6	FDGNKPDTLGLNTR	1546.77		516.598	3	37.39
	117	IPI00794549.1	Gene_Symbol=SHMT2 Serine hydroxymethyltransferase 2 (Mitochondrial), isoform CRA_h	44.6	10.3	15	10	215.5	6
		1	SAITPGGLR	870.492		436.253	2	29.56
		2	LGAPALTSR	884.508		443.261	2	47.73
		3	AMADALLER	988.501		495.258	2	55.92
		4	LIIAGTSAYAR	1134.64		568.328	2	28.2
		5	HADIVTTTTHK	1222.63		612.323	2	20.73
		6	SFLLKDSETSQR	1409.72		705.865	2	70.49
	118	IPI00011229.1	Gene_Symbol=CTSD Cathepsin D	44.5	6.1	13.3	12	213	5
		1	VGFAEAAR	819.424		410.719	2	51.61
		2	QVFGEATK	878.45		440.232	2	28.83
		3	VSTLPAITLK	1041.64		521.829	2	25.08
		4	FDGILGMAYPR	1238.61		620.313	2	37.84
		5	DPDAQPGGELMLGGTDSK	1786.8		894.41	2	69.67
	119	IPI00886738.1	Gene_Symbol=ACSM2B similar to putative protein product of HYST1046 isoform 1	64.3	9.6	10.9	17	212.1	6
		1	AQTGLDIR	872.472		437.243	2	27.99
		2	SMMGAPIVYR	1123.55		562.784	2	35.27
		3	SVTAPYKYPR	1180.62		591.32	2	28.66
		4	ADDIINSSGYR	1209.56		605.789	2	51.29
		5	IGPSEVENALMK	1286.65		644.335	2	42.64
		6	MAEHSYSSLGLK	1321.63		661.824	2	26.25
	120	IPI00290078.5	Gene_Symbol=KRT4 keratin 4	63.9	9.4	7.7	18	211.5	6
		1	FASFIDK	826.423		414.218	2	22.38
		2	TEEREQIK	1031.52		516.77	2	26.79
		3	AQYEEIAQR	1106.54		554.275	2	47.05
		4	VQFLEQQNK	1132.59		567.301	2	23.86
		5	LALDIEIATYR	1276.7		639.359	2	62.56
		6	VRTEEREQIK	1286.69		644.355	2	28.89
	121	IPI00654755.3	Gene_Symbol=HBB Hemoglobin subunit beta	16	6.9	36.7	24	211.4	5
		1	SAVTALWGK	931.513		466.764	2	37.24
		2	VHLTPEEK	951.503		476.759	2	25.2
		3	VVAGVANALAHK	1148.67		575.341	2	27.7
		4	VNVDEVGGEALGR	1313.66		657.837	2	87.89
		5	EFTPPVQAAYQK	1377.69		689.854	2	33.35
	122	IPI00104341.3	Gene_Symbol=EPHX2 Epoxide hydrolase 2	64.7	6.1	9.2	33	211.1	6
		1	FLLDTLK	848.501		425.258	2	29.14
		2	WLDSDAR	861.398		431.706	2	39.78
		3	GPLNWYR	904.456		453.235	2	35.26
		4	TEEALALPR	998.54		500.277	2	52.82
		5	GLLNDAFQK	1004.53		503.271	2	28.97
		6	YQIPALAQAGYR	1349.71		675.862	2	25.08
	123	IPI00008483.1	Gene_Symbol=MAOA Amine oxidase [flavin-containing] A	59.6	8.8	6.3	40	209.6	4
		1	FVGGSGQVSER	1121.55		561.781	2	45.35
		2	IMDLLGDQVK	1130.6		566.307	2	40.94
		3	IFSVTNGGQER	1206.6		604.307	2	45.9
		4	KFVGGSGQVSER	1249.64		625.829	2	43.33
	124	IPI00293564.5	Gene_Symbol=HMGCL Hydroxymethylglutaryl-CoA lyase, mitochondrial	34.3	9.7	20.6	31	209.2	5
		1	GFEAAVAAGAK	990.513		496.264	2	75.84
		2	VKIVEVGPR	995.613		498.813	2	25.35
		3	AAQSANISVR	1015.54		508.778	2	54.44
		4	DGLQNEKNIVSTPVK	1640.87		821.446	2	31.3
		5	LIDMLSEAGLSVIETTSFVSPK	2336.22		779.747	3	22.27
	125	IPI00410714.5	Gene_Symbol=HBA2;HBA1 Hemoglobin subunit alpha	15.2	9.4	33.1	30	207.9	4
		1	MFLSFPTTK	1070.55		536.281	2	24.23
		2	VLSPADKTNVK	1170.66		586.338	2	36.29
		3	FLASVSTVLTSK	1251.71		626.861	2	46.36
		4	VGAHAGEYGAEALER	1528.73		510.583	3	51.15
	126	IPI00028064.1	Gene_Symbol=CTSG Cathepsin G	28.8	12.1	18.4	26	207.6	7
		1	RGTDTLR	817.441		409.728	2	23.79
		2	HPQYNQR	941.447		471.731	2	28.6
		3	IFGSYDPR	953.461		477.737	2	29.57
		4	SSGVPPEVFTR	1174.6		588.307	2	24.18
		5	ENTQQHITAR	1196.59		599.303	2	53.1
		6	AIRHPQYNQR	1281.67		641.842	2	22.96
		7	RENTQQHITAR	1352.69		677.353	2	25.39
	127	IPI00646304.4	Gene_Symbol=PPIB Peptidyl-prolyl cis-trans isomerase B	23.7	9.9	19.9	29	205.6	4
		1	IGDEDVGR	859.404		430.709	2	35.53
		2	VLEGMEVVR	1030.55		516.281	2	51.57
		3	TVDNFVALATGEK	1363.7		682.857	2	59.82
		4	DTNGSQFFITTVK	1456.72		729.367	2	58.69
	128	IPI00294398.1	Gene_Symbol=HADH Isoform 1 of Hydroxyacyl-coenzyme A dehydrogenase, mitochondrial	34.3	9.4	15	13	205.2	6
		1	TGEGFYK	800.37		401.193	2	23.35
		2	AGDEFVEK	893.413		447.714	2	34.82
		3	KTGEGFYK	928.465		465.241	2	21.46
		4	GIEESLRK	930.513		466.264	2	26.99
		5	TFESLVDFSK	1171.58		586.796	2	37.67
		6	GDASKEDIDTAMK	1379.62		460.882	3	39.96
	129	IPI00007219.1	Gene_Symbol=CYP2C9 Cytochrome P450 2C9	55.6	9.1	9	30	203.4	6
		1	FSLMTLR	866.468		434.242	2	37.46
		2	VQEEIER	901.451		451.733	2	33.44
		3	GIFPLAER	901.502		451.758	2	24.54
		4	GFGIVFSNGK	1024.53		513.275	2	40.88
		5	GFGIVFSNGKK	1152.63		577.322	2	30.68
		6	SIEDRVQEEAR	1330.65		666.332	2	36.41
	130	IPI00786942.1	Gene_Symbol=ALDH7A1 similar to antiquitin	59.2	9.1	10.4	13	202.3	5
		1	QVGLMVQER	1058.55		530.285	2	36.55
		2	QGLSSSIFTK	1066.57		534.29	2	23.35
		3	MIGGPILPSER	1168.63		585.322	2	44.6
		4	GAPTTSLISVAVTK	1343.77		672.891	2	59.87
		5	QASVADYEETVKK	1466.73		734.371	2	37.97
	131	IPI00216099.2	Gene_Symbol=DSC1 Isoform 1A of Desmocollin-1	100	5.1	4.8	9	194.7	4
		1	ALDPEISSGEGLR	1342.67		672.344	2	43.88
		2	VQDQDLPNTPHSK	1477.72		739.866	2	31.17
		3	VTATDLDEPDTLHTR	1682.81		561.944	3	57.12
		4	MKVQDQDLPNTPHSK	1736.85		579.957	3	36.21
	132	IPI00797300.1	Gene_Symbol=GPD1 35 kDa protein	35.1	6.5	12.6	10	194.4	4
		1	LQGPETAR	870.456		436.235	2	28.74
		2	ANATGISLIK	986.576		494.295	2	36.59
		3	LISEVIGER	1014.57		508.293	2	35.33
		4	KLTEIINTQHENVK	1665.9		556.309	3	61.63
	133	IPI00005682.3	Gene_Symbol=HSD11B1 Corticosteroid 11-beta-dehydrogenase isozyme 1	32.4	9.3	18.2	22	193	5
		1	KVIVTGASK	901.56		451.787	2	37.93
		2	EMAYHLAK	961.469		481.742	2	29.69
		3	MGAHVVVTAR	1039.56		520.787	2	50.18
		4	AVSGIVHMQAAPK	1307.7		654.859	2	42.63
		5	VAYPMVAAYSASK	1356.67		679.345	2	32.54
	134	IPI00010810.1	Gene_Symbol=ETFA Electron transfer flavoprotein subunit alpha, mitochondrial	35.1	9.5	13.5	24	191.6	4
		1	SPDTFVR	820.408		411.211	2	45.96
		2	SDRPELTGAK	1072.55		537.283	2	39
		3	VLVAQHDVYK	1170.64		586.328	2	38.36
		4	GTSFDAAATSGGSASSEK	1629.71		815.864	2	86.87
	135	IPI00647161.1	Gene_Symbol=REEP6 Receptor expression-enhancing protein 6	20.7	9.4	21.2	28	190.9	5
		1	IMNDLSGR	904.444		453.229	2	43.35
		2	ALDAAAGITR	957.524		479.77	2	71.81
		3	VEHFLEQR	1056.54		529.275	2	24.82
		4	NVKPSQTPQPK	1222.67		612.341	2	32.48
		5	QRVEHFLEQR	1340.69		447.905	3	24.73
	136	IPI00219018.7	Gene_Symbol=GAPDH Glyceraldehyde-3-phosphate dehydrogenase	36	9.3	13.7	6	189.4	4
		1	VGVNGFGR	804.424		403.219	2	42.59
		2	AGAHLQGGAKR	1064.58		533.299	2	25.15
		3	VVDLMAHMASKE	1329.64		665.83	2	69.72
		4	GALQNIIPASTGAAK	1410.78		706.4	2	51.9
	137	IPI00001539.8	Gene_Symbol=ACAA2 3-ketoacyl-CoA thiolase, mitochondrial	41.9	9.3	10.8	8	187.5	3
		1	ITAHLVHELR	1187.68		594.846	2	48.61
		2	DFTATDLSEFAAK	1414.66		708.337	2	67.87
		3	TNVNGGAIALGHPLGGSGSR	1833.94		612.322	3	36.59
	138	IPI00411387.1	Gene_Symbol=ACSL5 cDNA FLJ52792, highly similar to Long-chain-fatty-acid--CoA ligase 5	72.1	6.5	8.6	24	186.2	6
		1	IQDSLGGR	844.44		423.228	2	32.92
		2	ALVLIGNVEK	1054.64		528.327	2	30.08
		3	EAILEDLQK	1057.57		529.79	2	22.7
		4	TMYEVFQR	1072.5		537.258	2	20.53
		5	IYDKVQNEAK	1206.62		604.32	2	30.81
		6	LAQGEYIAPEK	1217.63		609.822	2	49.14
	139	IPI00218899.5	Gene_Symbol=ADH4 Alcohol dehydrogenase 4	40.2	9.4	11.3	21	186	4
		1	IDDDANLER	1059.48		530.749	2	43.39
		2	IIGIDINSEK	1100.61		551.312	2	36
		3	SPASDQQLMEDK	1347.6		674.807	2	60.24
		4	ISEAFDLMNQGK	1351.64		676.83	2	46.36
	140	IPI00003482.1	Gene_Symbol=DECR1 2,4-dienoyl-CoA reductase, mitochondrial	36	10.1	12.8	21	184.8	4
		1	FFSPLQK	865.47		433.742	2	22.1
		2	FNVIQPGPIK	1111.64		556.827	2	38.92
		3	VAFITGGGTGLGK	1176.65		589.333	2	64.25
		4	ATAEQISSQTGNK	1333.65		667.832	2	59.5
	141	IPI00291006.1	Gene_Symbol=MDH2 Malate dehydrogenase, mitochondrial precursor	35.5	9.8	15.7	18	184	6
		1	KGEDFVK	821.428		411.722	2	28.82
		2	VSSFEEK	824.392		413.203	2	20.66
		3	HGVYNPNK	927.456		464.736	2	26.35
		4	ANTFVAELK	991.534		496.774	2	38.48
		5	MISDAIPELK	1115.59		558.802	2	45.57
		6	VNVPVIGGHAGK	1146.65		574.333	2	32.43
	142	IPI00828205.1	Gene_Symbol=IGHM IGHM protein	65	6.4	7.2	19	183.8	5
		1	VSVFVPPR	899.523		450.769	2	37.54
		2	DGFFGNPR	908.414		455.215	2	27.93
		3	QIQVSWLR	1028.58		515.296	2	30.95
		4	QVGSGVTTDQVQAEAK	1616.8		809.408	2	67.34
		5	EGKQVGSGVTTDQVQAEAK	1930.96		644.661	3	20.06
	143	IPI00099595.2	Gene_Symbol=HSD17B6 Hydroxysteroid 17-beta dehydrogenase 6	35.9	9.6	12	21	182.9	3
		1	IVNVSSILGR	1056.63		529.322	2	50.78
		2	TGMTNMTQSLER	1367.62		684.816	2	68.32
		3	GQTSDRLETVTLDVTK	1761.91		588.31	3	38.93
	144	IPI00431405.2	Gene_Symbol=C5orf33 Isoform 2 of UPF0465 protein C5orf33	45.9	9.6	13.7	6	182	5
		1	GSSYSGLLER	1067.52		534.769	2	47.25
		2	QGNLSLPLNR	1110.61		556.315	2	27.87
		3	YAELSEEDLK	1195.56		598.788	2	28.14
		4	SEASGPQLLPVR	1252.68		627.347	2	25.75
		5	VATQAVEDVLNIAK	1469.81		735.913	2	52.94
	145	IPI00645425.1	Gene_Symbol=CRYZ crystallin, zeta isoform c	20.4	6.8	24.5	14	180.3	4
		1	GTIEINPR	898.487		450.251	2	24.63
		2	DLSLLSHGGR	1053.56		527.786	2	45.06
		3	ILGTAGTEEGQK	1202.61		602.314	2	59.71
		4	VAEAHENIIHGSGATGK	1689.84		564.288	3	39.9
	146	IPI00007188.5	Gene_Symbol=SLC25A5 ADP/ATP translocase 2	32.9	10.3	16.1	32	176.8	5
		1	MMMQSGR	839.345		420.68	2	24.64
		2	GAWSNVLR	901.477		451.746	2	28.94
		3	QIFLGGVDKR	1131.64		566.828	2	26.09
		4	LLLQVQHASK	1135.67		568.843	2	33.96
		5	DFLAGGVAAAISK	1218.66		610.338	2	63.19
	147	IPI00759715.1	Gene_Symbol=FH Isoform Cytoplasmic of Fumarate hydratase, mitochondrial	50.2	7.1	11.6	28	175.3	5
		1	LHDALDAK	881.461		441.738	2	27.03
		2	SKEFAQIIK	1062.61		532.311	2	31.6
		3	AIEMLGGELGSK	1203.62		602.816	2	50.52
		4	IPVHPNDHVNK	1268.66		635.339	2	34.17
		5	AAAEVNQDYGLDPK	1489.7		745.86	2	31.96
	148	IPI00021062.1	Gene_Symbol=CRYAA Alpha-crystallin A chain	19.9	5.8	22	12	174.6	4
		1	FVIFLDVK	979.574		490.794	2	41.6
		2	TLGPFYPSR	1036.53		519.274	2	35.03
		3	HFSPEDLTVK	1171.59		586.801	2	29.65
		4	TVLDSGISEVR	1174.62		588.317	2	68.36
	149	IPI00007282.1	Gene_Symbol=CYP2E1 Cytochrome P450 2E1	56.8	9.1	8.3	16	172.2	6
		1	IPAIKDR	811.492		406.753	2	48.93
		2	FSLTTLR	836.476		419.245	2	38.92
		3	YGLLILMK	949.567		475.791	2	27.49
		4	MVVMHGYK	963.467		482.741	2	29.3
		5	RFSLTTLR	992.577		497.295	2	27.71
		6	GDLPAFHAHR	1119.56		560.786	2	27.09
	150	IPI00220362.5	Gene_Symbol=HSPE1 10 kDa heat shock protein, mitochondrial	10.9	9.4	25.5	22	170.7	3
		1	GGEIQPVSVK	1012.56		507.285	2	36.42
		2	GKGGEIQPVSVK	1197.67		599.844	2	52.35
		3	VLQATVVAVGSGSK	1314.75		658.383	2	81.95
	151	IPI00410584.4	Gene_Symbol=LONP2 Peroxisomal Lon protease homolog 2	94.6	7	5.8	8	168.8	5
		1	MTIPLLVR	941.573		471.794	2	23.73
		2	VLEYLAVR	961.56		481.787	2	46.77
		3	TYVGSMPGR	966.459		484.237	2	20.24
		4	SDVAMTGEITLR	1291.64		646.83	2	53.1
		5	LQILDAVSLEER	1384.76		693.386	2	57.55
	152	IPI00011937.1	Gene_Symbol=PRDX4 Peroxiredoxin-4	30.5	5.8	17.7	33	168.3	5
		1	SVDETLR	818.413		410.214	2	21.43
		2	GLFIIDDK	919.501		460.758	2	36.27
		3	LVQAFQYTDK	1211.62		606.817	2	25.17
		4	QITLNDLPVGR	1224.68		613.349	2	46.16
		5	VSVADHSLHLSK	1291.69		646.852	2	39.31
	153	IPI00847727.1	Gene_Symbol=AMACR Alpha-methylacyl-CoA racemase	42.3	6.7	9.7	21	163.8	4
		1	SSLWEAPR	944.472		473.243	2	45.52
		2	SDVLLEPFR	1074.57		538.293	2	21.55
		3	LQLGPEILQR	1165.68		583.848	2	37.6
		4	SLVLDLKQPR	1167.7		584.856	2	59.11
	154	IPI00031131.4	Gene_Symbol=C20orf3 Isoform 1 of Adipocyte plasma membrane-associated protein	46.5	5.8	9.9	29	161.6	4
		1	LFSQETVMK	1081.55		541.782	2	32.36
		2	LLEYDTVTR	1108.58		555.295	2	30.83
		3	LENGEIETIAR	1243.64		622.828	2	44.61
		4	LLLSSETPIEGK	1285.71		643.865	2	53.79
	155	IPI00216279.1	Gene_Symbol=GATM Isoform Cytoplasmic of Glycine amidinotransferase, mitochondrial	44.9	6.7	9.5	26	161.2	5
		1	HLAPDYR	870.435		436.225	2	25.28
		2	GTLQSYLD	895.429		448.721	2	26.45
		3	RPDPIDWSLK	1225.65		613.83	2	22.2
		4	VMVDANEVPIQK	1341.7		671.856	2	53.27
		5	VMVDANEVPIQK	1357.69	Methionine Oxidation	679.854	2	33.98
	156	IPI00002745.1	Gene_Symbol=CTSZ Cathepsin Z	33.8	6.9	10.6	9		158.8	3
		1	VGDYGSLSGR	1009.48		505.749	2	56.25
		2	IVTSTYKDGK	1110.59		556.303	2	39.18
		3	NVDGVNYASITR	1307.65		436.889	3	63.35
	157	IPI00038356.4	Gene_Symbol=ARG1 Isoform 3 of Arginase-1	25.3	9.4	17.8	16	157.9	5
		1	DIVYIGLR	947.544		474.779	2	35.5
		2	TIGIIGAPFSK	1102.64		552.326	2	26.17
		3	GGVEEGPTVLR	1112.58		557.299	2	44.31
		4	GGVEEGPTVLRK	1240.68		621.347	2	67.66
		5	DVDPGEHYILK	1284.64		643.325	2	31.41
	158	IPI00513827.3	Gene_Symbol=ACADM Putative uncharacterized protein DKFZp686M24262	50.2	8.9	12.6	15	156.1	5
		1	NTYYASIAK	1029.51		515.764	2	33.11
		2	AAWEVDSGRR	1145.56		573.786	2	20.05
		3	ENVLIGDGAGFK	1218.62		610.319	2	34.03
		4	KGDEYIINGQK	1263.65		632.831	2	45.31
		5	TRPVVAAGAVGLAQR	1464.85		489.291	3	23.57
	159	IPI00003865.1	Gene_Symbol=HSPA8 Isoform 1 of Heat shock cognate 71 kDa protein	70.9	5.2	6.7	45	155.8	4
		1	ITITNDKGR	1016.56		509.288	2	20.52
		2	DAGTIAGLNVLR	1198.67		600.341	2	59.41
		3	VEIIANDQGNR	1227.62		614.818	2	40.14
		4	MKEIAEAYLGK	1251.65		626.834	2	35.69
	160	IPI00096066.2	Gene_Symbol=SUCLG2 Succinyl-CoA ligase [GDP-forming] subunit beta, mitochondrial	46.5	6.1	9.5	20	155	4
		1	SQAADQITK	960.488		481.251	2	24.05
		2	VMVAEALDISR	1202.63		602.325	2	72.85
		3	LEGTNVQEAQK	1215.61		608.813	2	29.2
		4	INFDDNAEFR	1239.55		620.784	2	28.92
	161	IPI00006722.1	Gene_Symbol=PEX16 Isoform 1 of Peroxisomal membrane protein PEX16	38.6	10.2	12.2	21	146.8	4
		1	HWGAPQQR	978.478		490.245	2	29.59
		2	GFSYLLAGR	982.524		492.269	2	45.4
		3	TLQNTPSLHSR	1252.65		627.334	2	49.12
		4	HPAATAQLETAVR	1363.72		682.868	2	34.05
	162	IPI00374151.1	Gene_Symbol=PRDX3 peroxiredoxin 3 isoform b	25.8	7.9	16.8	17	145.9	4
		1	SVEETLR	832.429		417.222	2	22.47
		2	GTAVVNGEFK	1020.52		511.269	2	36.81
		3	HLSVNDLPVGR	1205.65		603.833	2	45.12
		4	GLFIIDPNGVIK	1284.74		643.38	2	41.45
	163	IPI00015911.1	Gene_Symbol=DLD Dihydrolipoyl dehydrogenase, mitochondrial	54.1	8.6	8.1	9	145.5	4
		1	GIEMSEVR	919.443		460.729	2	45.37
		2	EANLAASFGK	1006.51		504.262	2	21.2
		3	ADGGTQVIDTK	1103.55		552.781	2	41.38
		4	AKTNADTDGMVK	1249.6		625.806	2	37.55
	164	IPI00010349.1	Gene_Symbol=AGPS Alkyldihydroxyacetonephosphate synthase, peroxisomal	72.9	7.2	6.5	15	143.7	4
		1	KGQIELTGK	972.56		487.288	2	49.7
		2	IRPVPEYQK	1128.63		565.322	2	29.19
		3	FGGLAAGEDNGQR	1290.6		646.305	2	42.1
		4	TIISLDTSQMNR	1377.69		689.854	2	51.46
	165	IPI00398985.3	Gene_Symbol=FABP5L1 similar to Fatty acid-binding protein, epidermal	15.1	7.7	22.2	8	143.7	4
		1	ELGVGIALR	926.555		464.285	2	26.34
		2	FEETTADGR	1024.45		513.231	2	38.85
		3	ELGVGIALRK	1054.65		528.332	2	48.99
		4	NLTIKTESTLK	1246.71		624.365	2	29.51
	166	IPI00290301.1	Gene_Symbol=CYP2C8 Cytochrome P450 2C8	55.8	9.7	6.5	16	143.5	4
		1	FSLTTLR	836.476		419.245	2	38.92
		2	RFSLTTLR	992.577		497.295	2	27.71
		3	VQEEIDHVIGR	1293.67		647.841	2	31.18
		4	EALIDNGEEFSGR	1435.66		718.837	2	45.73
	167	IPI00032875.1	Gene_Symbol=ETFDH Electron transfer flavoprotein-ubiquinone oxidoreductase, mitochondrial	68.5	7.9	6.8	13	143.3	4
		1	ELWVIDEK	1030.53		516.274	2	24.07
		2	GIATNDVGIQK	1114.6		558.307	2	40.48
		3	GAPLNTPVTEDR	1268.64		635.326	2	24.57
		4	NLSIYDGPEQR	1290.62		646.318	2	54.17
	168	IPI00845339.1	Gene_Symbol=HSPA1A;HSPA1B cDNA FLJ54392, highly similar to Heat shock 70 kDa protein 1	70	5.4	6.4	19	142.6	4
		1	ITITNDKGR	1016.56		509.288	2	20.52
		2	LLQDFFNGR	1108.57		555.291	2	30.77
		3	DAGVIAGLNVLR	1196.69		599.352	2	51.13
		4	VEIIANDQGNR	1227.62		614.818	2	40.14
	169	IPI00292763.3	Gene_Symbol=CROT Peroxisomal carnitine O-octanoyltransferase	70.1	6.7	7.2	12	142	5
		1	IFQNEGR	862.43		432.223	2	20.33
		2	FQSGIGEK	864.434		433.225	2	31.06
		3	VLNDINQAK	1013.55		507.783	2	31.64
		4	DSIMNYFR	1044.47		523.242	2	22.62
		5	VGNTPLDMNQFR	1390.67		696.34	2	38.55
	170	IPI00465138.4	Gene_Symbol=CYP3A4 Cytochrome P450 3A4	57.3	9.1	8.9	22	140.1	4
		1	SLLSPTFTSGK	1136.61		569.311	2	39.13
		2	EAETGKPVTLK	1171.64		586.828	2	31.26
		3	DVEINGMFIPK	1261.64		631.826	2	28.3
		4	LQEEIDAVLPNK	1367.73		684.872	2	41.37
	171	IPI00022891.3	Gene_Symbol=SLC25A4 ADP/ATP translocase 1	33	10.3	12.8	13	138	4
		1	MMMQSGR	839.345		420.68	2	24.64
		2	GAWSNVLR	901.477		451.746	2	28.94
		3	LLLQVQHASK	1135.67		568.843	2	33.96
		4	DFLAGGVAAAVSK	1204.65		603.33	2	50.45
	172	IPI00883772.1	Gene_Symbol=GAA acid alpha-glucosidase preproprotein	105.3	5.6	4.4	11	137.6	4
		1	STFAGHGR	831.399		416.707	2	24.39
		2	VTSEGAGLQLQK	1229.66		615.838	2	57.12
		3	LDVMMETENR	1236.55		619.281	2	32.83
		4	QQPMALAVALTK	1269.71		635.863	2	23.24
	173	IPI00455315.4	Gene_Symbol=ANXA2 Isoform 1 of Annexin A2	38.6	8.5	10.9	10	137	4
		1	SEVDMLK	820.4		411.207	2	20.95
		2	QDIAFAYQR	1110.55		556.28	2	31.31
		3	TPAQYDASELK	1221.59		611.801	2	31.36
		4	TNQELQEINR	1243.62		622.815	2	53.38
	174	IPI00736686.2	Gene_Symbol=- similar to kidney-specific protein	91.1	9.9	5	7	136.9	4
		1	AQTGLDIR	872.472		437.243	2	27.99
		2	SMMGAPIVYR	1123.55		562.784	2	35.27
		3	SIITSDSLAPR	1158.62		580.32	2	47.34
		4	MAEHSYSSLGLK	1321.63		661.824	2	26.25
	175	IPI00219713.1	Gene_Symbol=FGG Isoform Gamma-A of Fibrinogen gamma chain	49.5	5.7	9.2	22	136.6	4
		1	VGPEADKYR	1033.52		517.767	2	47.43
		2	VELEDWNGR	1116.52		559.268	2	30.48
		3	TSTADYAMFK	1133.51		567.76	2	30.31
		4	YLQEIYNSNNQK	1512.72		757.37	2	28.42
	176	IPI00291643.3	Gene_Symbol=SPRYD4 SPRY domain-containing protein 4	23.1	6.5	18.4	6	135.5	4
		1	VALNVER	799.455		400.735	2	30.03
		2	IGVADVDMSR	1061.52		531.766	2	46.18
		3	YGLVGLEPTK	1075.59		538.803	2	26.1
		4	VGLLLEYEAQK	1261.69		631.854	2	33.23
	177	IPI00217966.7	Gene_Symbol=LDHA Isoform 1 of L-lactate dehydrogenase A chain	36.7	9.3	9	17	135.3	3
		1	LVIITAGAR	912.576		457.295	2	45.04
		2	VTLTSEEEAR	1133.56		567.786	2	46
		3	QVVESAYEVIK	1263.67		632.842	2	44.26
	178	IPI00021890.1	Gene_Symbol=HSD17B8 Estradiol 17-beta-dehydrogenase 8	27	6.1	15.3	7	135.3	3
		1	AGVIGLTQTAAR	1156.66		579.336	2	50.87
		2	VGNVGQTNYAASK	1307.65		436.889	3	63.35
		3	SALALVTGAGSGIGR	1328.74		665.378	2	47.04
	179	IPI00103467.4	Gene_Symbol=ALDH1B1 Aldehyde dehydrogenase X, mitochondrial	57.2	6.4	7.9	7	135.3	5
		1	VTLELGGK	815.475		408.744	2	21.44
		2	RVTLELGGK	971.576		486.796	2	36.53
		3	KIEEVVER	1000.56		501.285	2	33.36
		4	VLGYIQLGQK	1117.65		559.832	2	20.26
		5	LAPALATGNTVVMK	1384.77		693.395	2	38.62
	180	IPI00329552.2	Gene_Symbol=MOSC2 Isoform 1 of MOSC domain-containing protein 2, mitochondrial	38	10.2	10.4	15	134.6	4
		1	VGDPVYR	804.413		403.214	2	33.77
		2	IFGLDIK	804.475		403.245	2	22.21
		3	LVQFETNMK	1108.56		555.287	2	50.02
		4	APDMDQLVLPSK	1312.67		657.341	2	28.64
	181	IPI00878218.1	Gene_Symbol=ATP5O ATP synthase (Fragment)	23.2	10.5	19.2	11	132.2	4
		1	VAQILKEPK	1024.63		513.322	2	26.18
		2	SFLSQGQVLK	1105.61		553.814	2	31.66
		3	YATALYSAASK	1144.58		573.296	2	42.51
		4	VAASVLNPYVK	1159.66		580.837	2	31.84
	182	IPI00024911.1	Gene_Symbol=ERP29 Endoplasmic reticulum protein ERp29	29	7.5	14.9	13	132.1	4
		1	KGAEKEEL	902.471		452.243	2	21.59
		2	QGQDNLSSVK	1074.53		538.272	2	21.64
		3	SLNILTAFQK	1133.64		567.83	2	48.7
		4	MSDGKKEELQK	1291.64		646.83	2	53.1
	183	IPI00645805.4	Gene_Symbol=IVD Isovaleryl-CoA dehydrogenase, mitochondrial	46.3	9.3	8.5	8	130.8	4
		1	GITAFIVEK	976.559		489.287	2	33.18
		2	QYVYNVAK	983.508		492.761	2	21.05
		3	TDLAAVPASR	999.535		500.775	2	49.83
		4	FLQEHLAPK	1081.59		541.803	2	51.42
	184	IPI00419802.4	Gene_Symbol=HIBCH Isoform 1 of 3-hydroxyisobutyryl-CoA hydrolase, mitochondrial	43.5	9.2	8.3	17	130.8	3
[truncated: 615 more rows]
