# Supplementary material for: The Proteome of Human Liver Peroxisomes: Identification of Five New Peroxisomal Constituents by a Label-Free Quantitative Proteomics Survey
Source: PLoS One. 2013 Feb 27;8(2):e57395. doi: 10.1371/journal.pone.0057395 (PMC3583843; doi:10.1371/journal.pone.0057395)
Supplement: Table S6 — Peptide abundances as calculated by DeCyder MS 2.0. Intensities given are log2 values of peptide intensities. (XLSX) [file pone.0057395.s013.xlsx]

## Sheet: Table S6
									Replicate 1										Replicate 2										Replicate 3
	IPI Number	Protein Name	Peptide	ID Score		MH+ (Da)	Mass stdev (Da)		fraction 4	fraction 5	fraction 6	fraction 7	fraction 8	fraction 9	fraction 10	fraction 11	fraction 12		fraction 4	fraction 5	fraction 6	fraction 7	fraction 8	fraction 9	fraction 10	fraction 11	fraction 12		fraction 4	fraction 5	fraction 6	fraction 7	fraction 8	fraction 9	fraction 10	fraction 11	fraction 12
	IPI00000690	ISOFORM 1 OF APOPTOSIS-INDUCING FACTOR 1, MITOCHONDRIAL PRECURSOR.	LNDGSQITYEK	50.44		1267.62	0.00356217						12.2624	12.253	14.7856		15.5091						12.9317		15.0788	13.1484	15.6448					13.0197		12.4184	13.8974	15.3791
	IPI00000690	ISOFORM 1 OF APOPTOSIS-INDUCING FACTOR 1, MITOCHONDRIAL PRECURSOR.	LNDGSQITYEK	48.09		1264.65	0.00451767		17.2486	17.5425	16.8678	17.0444	16.3261	16.355	15.2454				17.3528	17.553	16.9472	17.5058	16.5399	16.0675	15.5371				17.0161	17.5148	16.8755		15.2482	13.8578	15.1698	14.7742
	IPI00000690	ISOFORM 1 OF APOPTOSIS-INDUCING FACTOR 1, MITOCHONDRIAL PRECURSOR.	LNDGSQITYEK	43.85		1264.65	0.00152159							14.8233											14.9788							16.5589
	IPI00000690	ISOFORM 1 OF APOPTOSIS-INDUCING FACTOR 1, MITOCHONDRIAL PRECURSOR.	ISGLGLTPEQK	36.05		1142.65	0.00611897								15.3078	15.8418	15.6609								15.3819	16.0658	15.5106									14.3505	14.3614
	IPI00000792	QUINONE OXIDOREDUCTASE.	ILGTAGTEEGQK	47.46		1203.63	0.0030388			12.0838	13.1034	13.0142	12.798	13.1511	13.5439		14.9784				13.1906	13.8229	12.3769	13.4053	14.3017	15.794	15.0774
	IPI00000792	QUINONE OXIDOREDUCTASE.	ILGTAGTEEGQK	25.48		1203.63	0.00222653									15.7581								13.25							15.6037		14.3124			14.0883	13.77
	IPI00000792	QUINONE OXIDOREDUCTASE.	DLSLLSHGGR	47.6		1054.57	0.00253126							13.3997	14.04	15.8568	14.9221								14.0088	15.8009	14.9195								12.1775	13.9396	13.5215
	IPI00000792	QUINONE OXIDOREDUCTASE.	VAEAHENIIHGSGATGK	36.65		1690.86	0.00675768			12.2832		13.0067		13.3773		16.3131						13.2838		13.6687			15.5367							12.5532	13.1283	15.3093	14.3982
	IPI00000792	QUINONE OXIDOREDUCTASE.	VAEAHENIIHGSGATGK	36.44		1690.87																														13.166
	IPI00000792	QUINONE OXIDOREDUCTASE.	GTIEINPR	24.54		899.498	0.000896845								13.661		14.7007										12.7098
	IPI00000874	PEROXIREDOXIN-1.	GLFIIDDK	34.1		918.55	0.000226115				14.3379										14.4061										13.2575
	IPI00000874	PEROXIREDOXIN-1.	GLFIIDDK	34.1		920.516	0.00423798			15.0361	15.4492	15.1103	14.9474	14.6475	14.8389	15.3476	13.6614			14.8883	15.3773	14.9576	14.8079	14.5453	14.9153	15.3169	13.5129			12.6535	13.5885	12.4564				12.3839
	IPI00000874	PEROXIREDOXIN-1.	QITVNDLPVGR	46.93		1209.6	0.00609434			15.4956			17.5525	19.4779	16.9379								17.9055		18.3196
	IPI00000874	PEROXIREDOXIN-1.	QITVNDLPVGR	46.93		1211.68	0.00313463			16.0851	15.7312	16.3946	15.8584	15.9995	16.244	14.8966	15.1142			16.0972	16.2202	16.4026	16.3653	16.1198	16.2935	15.5955	14.9534			14.5672	15.5133	15.0857	14.5265		14.2489	15.4601	12.8727
	IPI00000874	PEROXIREDOXIN-1.	QITVNDLPVGR	30.71		1209.62	0.017731			14.9805	17.7903	18.6601	14.8575	14.9047	14.8497	14.3543				15.4298	18.0114	18.7651	15.519	15.393	15.4603	18.4204				14.0327	17.0815	17.5539	16.1989	18.2484	15.4627	18.0254
	IPI00000874	PEROXIREDOXIN-1.	QITVNDLPVGR	30.32		1209.63	0.0182458					14.9215				17.9781				15.2829	16.0319			19.7563		15.6606				14.6595	16.2109	14.8976	13.5652	14.2704	12.1551	14.8398
	IPI00001539	3-KETOACYL-COA THIOLASE, MITOCHONDRIAL.	DFTATDLSEFAAK	59.19		1415.68	0.00299516									15.5499	13.9164				13.8189				13.8614	15.8576	14.0676				13.3022					15.0577	13.2219
	IPI00001539	3-KETOACYL-COA THIOLASE, MITOCHONDRIAL.	ITAHLVHELR	44.24		1188.69	0.00389674								14.9094	16.2456	15.8747				14.2479		13.9925		14.8249	16.9437	15.7417				13.3512	12.9451	12.1112	12.8497	13.6015	15.6068
	IPI00001539	3-KETOACYL-COA THIOLASE, MITOCHONDRIAL.	TNVNGGAIALGHPLGGSGSR	32.83		1834.97	0.00132545																												12.6846		13.771
	IPI00001539	3-KETOACYL-COA THIOLASE, MITOCHONDRIAL.	TNVNGGAIALGHPLGGSGSR	31.56		1834.96	0.00296395								15.8527	14.9928	16.0825								16.3583	16.1187	15.9655								14.1341	16.8672	14.5272
	IPI00002186	BREFELDIN A-INHIBITED GUANINE NUCLEOTIDE-EXCHANGE PROTEIN 2.	ILADKEVK	22.91		915.567	0.000900401						13.9034			15.9147
	IPI00002186	BREFELDIN A-INHIBITED GUANINE NUCLEOTIDE-EXCHANGE PROTEIN 2.	ILADKEVK	22.91		914.571	0.0019236			14.3211	15.0214	14.8849	14.6759		14.7199					13.7833	14.7243	14.5128	14.5388		14.3083		13.1378				12.2217
	IPI00002370	CYTOCHROME P450 4F3.	AEGGLWLR	37.43		901.496	0.00761932						13.492	13.4792	14.1682	14.2194	12.8081			11.9116	11.668	11.9763	13.1734	13.2624	13.8699	14.0775	12.418										14.5212
	IPI00002370	CYTOCHROME P450 4F3.	TLPSQGVDDFLQAK	23.17		1518.79	0.00291911				13.8027				12.2117						14.247	13.7971	13.4144		13.9285						15.1342	13.6222	12.905	12.3429	12.5256	14.426
	IPI00002372	ATP-binding cassette sub-family D member 3	EKQTVHSVFRK	33.55		1358.77	0.0185971				15.3413		13.9952				13.2563				15.5039		14.3263			14.1616
	IPI00002372	ATP-binding cassette sub-family D member 3	DQVIYPDGREDQK	63.28		1562.75	0.00192791			15.4913		13.3845			14.1561						13.8559	14.7966
	IPI00002372	ATP-binding cassette sub-family D member 3	DQVIYPDGREDQK	53.44		1562.75	0.00556734			17.3092	15.597	16.9739		16.0181		15.6256				17.6469	18.2304	17.2208	17.9523	16.3109	16.1594	16.0079				17.2512	17.5678	17.1347	16.321	15.8299	15.2787	15.5541
	IPI00002372	ATP-binding cassette sub-family D member 3	ITELMQVLK	49.43		1074.62	0.0086512			19.0733	19.3701	19.0737	18.0495	17.486	17.4077	17.9598				18.9047	19.5542	18.9937	18.0029	17.4914	17.3387	17.1505				17.8261	18.4769	17.5097	16.4901	16.0824	14.7236	15.8916
	IPI00002372	ATP-binding cassette sub-family D member 3	QITEDTVEFGS	42.88		1225.57	0.00248376		13.2776	18.9257	18.4726	18.4744	17.3766	17.5689	17.7271	14.8961	15.2176		13.2423	18.9336	18.1866	18.7708	18.5662	17.6598	17.7384	16.1331	15.0065			17.2243	18.2259	17.1429	16.4117	15.5719	15.522	15.032	12.9194
	IPI00002372	ATP-binding cassette sub-family D member 3	MGNLDNR	39.49		819.38	0.00223415			16.3279		16.3175		15.5637		14.9118				16.1099		16.0954		15.3387	14.9178		11.7789			13.6476		13.4128		11.4964
	IPI00002372	ATP-binding cassette sub-family D member 3	ITELMQVLK	38.2		1074.63	0.00206578			14.3892										14.5262		14.4047								12.6788	14.1846				15.502
	IPI00002372	ATP-binding cassette sub-family D member 3	GISDLVLK	37.91		844.519	0.00227392			15.9305	15.0777	15.4588	15.1305	15.0288	14.8687	13.7406				15.601	14.5527	15.1052	15.073	14.7295	15.0714	13.2014	12.4255			15.4047	14.8832	15.1308	14.5687	14.2226	13.5869	13.7674	11.6047
	IPI00002372	ATP-binding cassette sub-family D member 3	MGNLDNR	36.78		819.38	0.000677305				17.0585		16.259		15.3783		12.5194				16.8881		16.1882			14.9164
	IPI00002372	ATP-binding cassette sub-family D member 3	ALGLHGKK	36.09		823.517	0.000832422			14.2394		14.6044		13.8031		13.3825				14.0154		14.3772		13.4434
	IPI00002372	ATP-binding cassette sub-family D member 3	DQVIYPDGR	35.45		1062.53	0.008305			16.2267	16.9582	16.2011	15.8521	15.172	14.955	14.7011				16.0854	16.7465	16.0567	15.6679	15.0298	14.8893	14.4311				14.8174	15.2924	14.4438	13.998	13.5045
	IPI00002372	ATP-binding cassette sub-family D member 3	SGKPPLQNNEK	32.67		1211.64	0.00226114			15.3789		15.2121		14.2848		13.7581				15.5062		15.3959		14.7561	14.2555						15.5058		14.4244		13.2689
	IPI00002372	ATP-binding cassette sub-family D member 3	IANPDQLLTQDVEK	31.26		1583.84	0.00226519																		12.8913					12.5929	15.4934	13.9389
	IPI00002372	ATP-binding cassette sub-family D member 3	TMVSQQEK	29.9		950.465	0.00149547			16.7144		16.8409		15.6217		15.1009				16.6258		16.6785		15.4913	14.935					15.8913	16.1396	16.0271	14.6806	14.4857	12.9753	13.9405
	IPI00002372	ATP-binding cassette sub-family D member 3	KSGKPPLQNNEK	28.75		1339.74	0.00363823													13.3836		13.5346		12.8586							14.089		12.7507
	IPI00002372	ATP-binding cassette sub-family D member 3	DLNFEVR	27.69		892.458	0.00219997			18.1154	18.4034	17.7259	17.4355	16.7457	16.6591	15.9985				17.9797	18.12	17.4493	17.3739	16.553	16.7659	15.8697				16.9867	16.6357	16.0272	15.9639	14.8748	15.0659	13.4654
	IPI00002372	ATP-binding cassette sub-family D member 3	DLNHGKYER	25.34		1131.56	0.00555197			15.4185		15.4628		14.3446		14.8659	12.6978			15.7343		15.6738		14.5781	14.4219					14.6549		15.391	14.4889	14.3794		14.7033
	IPI00002459	ANNEXIN VI ISOFORM 2.	DAFVAIVQSVK	46.49		1176.66	0.00475344				13.6931	12.9005			12.2907						13.5488	12.8664			13.1246						12.2833
	IPI00002520	SERINE HYDROXYMETHYLTRANSFERASE, MITOCHONDRIAL PRECURSOR.	AMADALLER	52.74		989.511	0.00789139							13.1068	13.9934	15.0121	14.778						12.3752	13.3718	13.794	15.1876	14.5772			12.945	13.0458	12.8855
	IPI00002520	SERINE HYDROXYMETHYLTRANSFERASE, MITOCHONDRIAL PRECURSOR.	HADIVTTTTHK	26.2		1223.64	0.00565974									13.3864											13.3388										11.9812
	IPI00002745	CATHEPSIN Z PRECURSOR.	IVTSTYKDGK	39.04		1111.6	0.00249121									15.3837									14.4733		14.3141								13.0787		12.9554
	IPI00002745	CATHEPSIN Z PRECURSOR.	NVDGVNYASITR	67.16		1308.66	0.0039629							13.6199		16.6545								16.2648		16.7994						14.0652	14.202	16.0148	17.2565	15.9563
	IPI00002745	CATHEPSIN Z PRECURSOR.	VGDYGSLSGR	47.03		1010.5	0.0100786					16.1744	16.2774	17.5924		16.7215	15.3924					15.9918		17.464	15.5514	17.0346	15.1428						13.8588	15.445	13.4787	14.9238	13.3368
	IPI00002745	CATHEPSIN Z PRECURSOR.	VGDYGSLSGR	43.98		1010.49									15.5181
	IPI00003269	HYPOTHETICAL PROTEIN LOC345651.	HQGVMVGMGQK	43.38		1171.58	0.00390884				15.3305		14.8088		15.0565		13.9675				15.2308		15.0193		15.0196	16.4423
	IPI00003269	HYPOTHETICAL PROTEIN LOC345651.	HQGVMVGMGQK	40.25		1171.58	0.00447212			13.9612		15.0424		15.2186		16.6549				14.4638		15.1083		15.2397			14.0075			13.61	14.4275	14.1324	13.8353	14.0382	13.9875	15.1182	12.7117
	IPI00003269	HYPOTHETICAL PROTEIN LOC345651.	HQGVMVGMGQK	29.94		1169.59	0.00276466					14.6964				16.0528					15.0256	13.245		14.2821		15.5611										15.1375
	IPI00003269	HYPOTHETICAL PROTEIN LOC345651.	DLTDYLMK	26.59		998.491	0.0010484			14.7471	15.1871	15.1532	14.9544	15.2927	15.3678	16.2696	14.1617			14.5877	15.1749	14.9116	14.7774	15.1503	15.5563	16.1286	13.9345			13.2712	14.1052	13.4002	12.9937	13.4536	13.6144	14.4982	12.291
	IPI00003362	78 kDa glucose-regulated protein precursor	DAGTIAGLNVMR	67.03		1217.64	0.00425238			17.5634	18.7593	18.5053	18.1827	17.6513	17.8891	19.1826	17.0819			17.5891	14.1366	18.2939	18.2244	17.6633	18.1115	18.8081	16.7416			16.3346	17.3609	16.8081	16.4971	15.6955	16.3599	15.241	15.8354
	IPI00003362	78 kDa glucose-regulated protein precursor	TKPYIQVDIGGGQTK	65.56		1604.88	0.00440838			17.7799	19.6436	18.4087		16.5266	16.4012	17.6441				17.8913	19.7999	18.2675	16.9154	16.4106	17.0097	18.041				17.7052		17.4504	16.0979	16.137	15.6812	15.7614	13.8716
	IPI00003362	78 kDa glucose-regulated protein precursor	NQLTSNPENTVFDAK	64.37		1677.82	0.00414793																							15.6882	13.6229	16.1943	15.9746	15.1105	15.738		14.2939
	IPI00003362	78 kDa glucose-regulated protein precursor	TWNDPSVQQDIK	51.45		1430.7	0.00653931										14.2646								14.396		15.3881			16.4619	13.9074	16.7968	16.926	16.4531	16.5849	17.2637	15.2542
	IPI00003362	78 kDa glucose-regulated protein precursor	NGRVEIIANDQGNR	51		1555.8	0.00484459			15.4746	16.3157	15.9803	15.7949	15.0222	15.9537	16.1953	15.1893			15.4253	16.3708	16.0823	16.1277	15.0769	16.074	15.9115	15.2744			14.2526		14.9588		13.9238		15.3641
	IPI00003362	78 kDa glucose-regulated protein precursor	MKETAEAYLGK	48.72		1240.63	0.0022935			14.1538	14.9922	14.9308	15.0306	14.6099	14.9794		13.7632			14.7941	15.2918	15.4004	15.2433	15.0833	15.186	15.4779	13.9996			14.1958	15.8875	15.0675	14.7096	14.5909	14.5515	15.6484
	IPI00003362	78 kDa glucose-regulated protein precursor	MKETAEAYLGKK	47.84		1368.73	0.00322757													14.3639										14.0143	15.1313	14.7101	14.3664	14.3762	14.3673		13.1877
	IPI00003362	78 kDa glucose-regulated protein precursor	ITITNDQNR	46.57		1074.56	0.00376494			15.9415		16.6424		16.3474		17.3971				15.8817		16.5787		16.3135			15.7847		12.7061	14.7927	15.7743	15.4646	15.2816	14.9058	15.1286	15.9005	13.9319
	IPI00003362	78 kDa glucose-regulated protein precursor	MKETAEAYLGKK	46.03		1368.73	0.00183355							15.5273		16.4311															14.2973		13.1375		12.7323
	IPI00003362	78 kDa glucose-regulated protein precursor	MKETAEAYLGKK	44.45		1368.72	0.00155028			15.7362	16.8963	16.5892	16.5447	16.09	16.5365	16.5952	15.6641			15.7958	16.9703	16.63	16.6038	16.149	16.4551	17.2402	15.5924			14.7732		15.3546		14.882		16.2336
	IPI00003362	78 kDa glucose-regulated protein precursor	EFFNGKEPSR	44.23		1210.59	0.00244639			15.483	16.1684	16.1618		15.7158		16.1041	15.5172			15.5197	16.2088	16.2122	16.3327	15.7483	16.2436	16.9762	15.2004			14.5774	16.0396	15.2332	14.8108	14.6186	14.8306	16.1029	14.0117
	IPI00003362	78 kDa glucose-regulated protein precursor	VYEGERPLTK	43.54		1191.64	0.000608094				16.2873		16.085		16.0201		14.9679				16.6211		16.2464		16.2931	17.4643
	IPI00003362	78 kDa glucose-regulated protein precursor	ELEEIVQPIISK	37.95		1397.8	0.00515125			14.3244	15.9919	14.755	14.1735		13.6353	13.7081	12.5883			14.466	16.3165	15.1229	14.3771		14.5679	14.6267	12.8689			14.0962	15.7817	14.2681	13.2464	12.4198	12.5264	13.5643
	IPI00003362	78 kDa glucose-regulated protein precursor	NKITITNDQNR	36.61		1316.7	0.00140934				13.5598		13.0118		13.1326						13.781		13.3993			14.3284
	IPI00003362	78 kDa glucose-regulated protein precursor	SQIFSTASDNQPTVTIK	35.51		1836.95																													13.4935
	IPI00003362	78 kDa glucose-regulated protein precursor	EFFNGKEPSR	34.3		1210.59							15.9909
	IPI00003362	78 kDa glucose-regulated protein precursor	VYEGERPLTK	34.27		1191.64	0.00149274			15.7603		16.3732		16.3178		17.0949				15.8374		16.5338		16.3495			15.2415			14.8029	16.1517	15.4576	15.312	15.0246	15.3623	16.1795	14.3591
	IPI00003362	78 kDa glucose-regulated protein precursor	NKITITNDQNR	33.34		1316.7	0.00376405					12.6663		12.49		13.843				12.75		13.7349		12.9417	13.3338							13.1097				12.9302
	IPI00003362	78 kDa glucose-regulated protein precursor	TKPYIQVDIGGGQTK	31.76		1604.88																															13.7166
	IPI00003362	78 kDa glucose-regulated protein precursor	LKERIDTR	30.47		1031.6											12.9296
	IPI00003362	78 kDa glucose-regulated protein precursor	LKERIDTR	30.47		1031.55	0.00178404								13.3107	15.2811	13.589								13.6594	15.0791	13.3857									12.9114
	IPI00003362	78 kDa glucose-regulated protein precursor	ITITNDQNR	28.65		1074.55	0.00679036			14.3526	16.6366	15.2732	16.5474	15.3544	16.37	16.6088	15.5113		14.4725	14.5209	14.8752	15.356	16.5458	15.4573	16.5225	17.2763	14.9917			13.6904	14.8911	14.4571	14.3419	14.5006	14.559	15.5515
	IPI00003362	78 kDa glucose-regulated protein precursor	EFFNGKEPSR	26.98		1210.59	0.00100219				16.4411	16.3207	16.3572		16.6261	16.3745				15.6961	16.3291	16.3831	16.5424	15.8943
	IPI00003362	78 kDa glucose-regulated protein precursor	KKELEEIVQPIISK	25.74		1653.99	0.00226537			14.0811	15.9452	14.4268	13.8925		13.4512		13.2158			14.1113	16.026	14.6813	13.7301			14.3078					14.2674
	IPI00003362	78 kDa glucose-regulated protein precursor	VLEDSDLK	25.36		918.484	0.00474972			13.9793	15.1227	14.8896	14.9967	14.1224	14.7568	14.9873	14.0653			14.036	14.958	14.592	14.9035	14.0712	14.6634	15.1119	13.8438			12.2283		12.9378
	IPI00003362	78 kDa glucose-regulated protein precursor	VEIIANDQGNR	44.04		1228.63	0.0123131				15.5742		16.3675		17.3487		17.2018						17.0981		17.4496	15.6455
	IPI00003482	2,4-DIENOYL-COA REDUCTASE, MITOCHONDRIAL PRECURSOR.	VAFITGGGTGLGK	58.99		1177.67	0.00121355			14.5227	15.9136	16.3745		16.9746	17.0807	17.4955	17.8373				16.065	16.339	16.4498	17.0559	17.0793	17.9012	17.734					15.0951		14.585	15.1241	16.9141	15.8952
	IPI00003482	2,4-DIENOYL-COA REDUCTASE, MITOCHONDRIAL PRECURSOR.	ATAEQISSQTGNK	54.57		1334.66	0.00395998								15.2207		16.4629						14.1059		15.1605	15.9147						12.6786				14.9908
	IPI00003482	2,4-DIENOYL-COA REDUCTASE, MITOCHONDRIAL PRECURSOR.	ATAEQISSQTGNK	45.81		1334.66	0.00239879									15.7187											16.2335				12.9594		12.7725		14.4338		15.59
	IPI00003482	2,4-DIENOYL-COA REDUCTASE, MITOCHONDRIAL PRECURSOR.	FNVIQPGPIK	43.62		1112.66	0.00178266			14.7113	15.9346	15.8898	15.6936	15.9992	16.4645	16.615	17.0208			14.499	15.8837	15.706	15.4345	15.8235	16.1408	18.6637	16.9181			13.0127	14.6189	14.0678	13.8422	14.4012	14.6563	16.7174	15.3599
	IPI00003482	2,4-DIENOYL-COA REDUCTASE, MITOCHONDRIAL PRECURSOR.	FNVIQPGPIK	34.49		1112.65										18.5447
	IPI00003482	2,4-DIENOYL-COA REDUCTASE, MITOCHONDRIAL PRECURSOR.	FNVIQPGPIK	30.14		1110.66	0.000685826				15.9294											15.5283
	IPI00003579	SARCOSINE DEHYDROGENASE.	IEGIQNMPNVR	53.87		1270.65	0.0118213										14.8214								15.311		14.6939						14.0985
	IPI00003836	UDP-glucuronosyltransferase 2B10 precursor	IQHDQPVKPLDR	31.92		1445.79	0.00154486				16.618		16.2383		16.266		14.4196				16.6175		16.1912			17.2182
	IPI00003836	UDP-glucuronosyltransferase 2B10 precursor	IQHDQPVKPLDR	27.92		1445.79	0.00406144			15.5749		16.3277		16.1413		17.1036				15.7167		16.4847		16.3133			14.776			14.3665	15.7331	15.1344	14.8564	14.7589	14.8669	15.7981
	IPI00003836	UDP-glucuronosyltransferase 2B10 precursor	IQHDQPVKPLDR	27.5		1445.8	0.00816605																		16.4203							15.1428
	IPI00003865	ISOFORM 1 OF HEAT SHOCK COGNATE 71 KDA PROTEIN.	MKEIAEAYLGK	26.18		1252.67	0.00606666					13.3438	13.3737		13.7338								13.8549		14.1915	13.3279				13.3031		13.843				14.3046
	IPI00003865	ISOFORM 1 OF HEAT SHOCK COGNATE 71 KDA PROTEIN.	DAGTIAGLNVLR	50.06		1199.68	0.00287819			13.3795	14.5872	14.4048	14.1767	13.3113	14.0882	15.0626				13.3804	14.6659	14.0416	13.6135	13.1432	13.9681	15.0542					13.13	12.4359				12.9367
	IPI00003865	ISOFORM 1 OF HEAT SHOCK COGNATE 71 KDA PROTEIN.	DAGTIAGLNVLR	40.41		1197.65	0.0114088									16.0323					14.8886	14.9142		12.8316		14.8574					13.9637
	IPI00003865	ISOFORM 1 OF HEAT SHOCK COGNATE 71 KDA PROTEIN.	DAGTIAGLNVLR	25.73		1197.63	0.00508316									13.3269										14.2469
	IPI00003929	GLUTATHIONE S-TRANSFERASE A3.	AILNYIASK	39.91		992.569	0.00821302			15.4685	16.494	16.2676			15.7077						16.3119	15.8211
	IPI00004902	ISOFORM 1 OF ELECTRON TRANSFER FLAVOPROTEIN SUBUNIT BETA.	EIDGGLETLR	44.71		1102.58	0.00268545			13.7891	15.1544	15.0066	14.7816	15.2179	15.8673	17.4905	16.9066			13.911	15.1384	14.9482	14.779	15.1566	15.7199	17.703	16.5961				13.9415	13.0387	12.7772	13.0093	14.0883	15.4461	15.2414
	IPI00004902	ISOFORM 1 OF ELECTRON TRANSFER FLAVOPROTEIN SUBUNIT BETA.	LGPLQVAR	39.45		853.529	0.00212546						13.8613	13.3706	15.0229	15.8366	16.2079								14.8923	12.6157	15.9038									12.6299	13.037
	IPI00004902	ISOFORM 1 OF ELECTRON TRANSFER FLAVOPROTEIN SUBUNIT BETA.	TALAMGADR	32.03		905.454	0.00217049				15.604		13.6204		15.3281	15.4966	15.7016								14.6482	15.6081	15.5172									12.5219
	IPI00004902	ISOFORM 1 OF ELECTRON TRANSFER FLAVOPROTEIN SUBUNIT BETA.	TGVVTDGVK	28.86		875.503	0.0108767				14.0294		13.922		14.5297		15.1538				13.7457		13.9727		14.4782	15.7981
	IPI00004902	ISOFORM 1 OF ELECTRON TRANSFER FLAVOPROTEIN SUBUNIT BETA.	GIHVEVPPAEAER	26.29		1403.74	0.00146678			12.3885	12.404			13.4434	15.3297	14.2877								13.4691	15.0583	13.843
	IPI00004902	ISOFORM 1 OF ELECTRON TRANSFER FLAVOPROTEIN SUBUNIT BETA.	VETTEDLVAK	23.49		1103.52											13.6821
	IPI00004902	ISOFORM 1 OF ELECTRON TRANSFER FLAVOPROTEIN SUBUNIT BETA.	VETTEDLVAK	23.49		1104.59	0.0109284					15.0308		13.8566	13.6701	15.0346	14.3924								13.5994	15.416	14.4686									13.4543	13.0857
	IPI00005038	Ribonuclease UK114	APGAIGPYSQAVLVDR	54.21		1613.88	0.00359601			13.2721										14.0076			13.0868							14.7406	16.0861	14.8564	13.7981
	IPI00005038	Ribonuclease UK114	AAYQVAALPK	60.44		1028.61	0.000779887						14.9849																						15.1789		11.8988
	IPI00005038	Ribonuclease UK114	AAYQVAALPK	60.44		1031.6	0.0020435			18.3005	19.0605	17.9839	17.3664	15.736	16.6253	16.0913	15.9147		12.2839	18.2556	19.078	18.005	17.4047	15.8277	16.6142	16.1083	15.6134			16.7416	17.1885	16.2314	15.4809	13.8573	14.5338	13.9034	13.7689
	IPI00005038	Ribonuclease UK114	AAYQVAALPK	58.13		1028.62	0.00296977			14.0524	14.949	16.5751		14.6637	16.5988	17.3273	18.0503			14.8888	15.4994	16.2262	15.1786	15.2446	16.553	17.3088	17.9701				14.3417	14.1298	13.4935	13.1554	15.2603	15.6978	16.669
	IPI00005040	MEDIUM-CHAIN SPECIFIC ACYL-COA DEHYDROGENASE, MITOCHONDRIAL PRECURSOR.	KGDEYIINGQK	40.44		1264.64	0.019034			13.9821		14.06			14.7368		15.5848				15.1925	14.2535	13.4776		14.3014		15.6802
	IPI00005040	MEDIUM-CHAIN SPECIFIC ACYL-COA DEHYDROGENASE, MITOCHONDRIAL PRECURSOR.	KGDEYIINGQK	40.44		1262.6	0.00523956			15.5534	16.8336	16.4267	16.2591	15.5735	15.6412		15.1767			15.8483	17.0909	16.6207	16.2185	15.6374	15.4362					14.856		15.424
	IPI00005040	MEDIUM-CHAIN SPECIFIC ACYL-COA DEHYDROGENASE, MITOCHONDRIAL PRECURSOR.	KGDEYIINGQK	30.6		1263.61	0.0109209																				15.0815					13.1067
	IPI00005040	MEDIUM-CHAIN SPECIFIC ACYL-COA DEHYDROGENASE, MITOCHONDRIAL PRECURSOR.	ENVLIGDGAGFK	27.4		1219.65	0.00558861			16.2781	17.4983	18.1477	18.3454	14.5784	15.3319	15.7667	16.1108			16.3997	17.7951	18.7554	18.8597	14.9452	15.6546	16.5549	15.9206			15.0477	17.2344	17.3499	17.1417	18.0848	16.2497	18.1701	12.4306
	IPI00005040	MEDIUM-CHAIN SPECIFIC ACYL-COA DEHYDROGENASE, MITOCHONDRIAL PRECURSOR.	NTYYASIAK	26.76		1030.53	0.000135703										15.9787																				14.2136
	IPI00005040	MEDIUM-CHAIN SPECIFIC ACYL-COA DEHYDROGENASE, MITOCHONDRIAL PRECURSOR.	TRPVVAAGAVGLAQR	26.04		1465.87	0.00297371				13.5953			14.6812	14.5846	15.9796	15.7356				13.2659			14.5677	14.5158	15.8563	15.346
	IPI00005158	LON PROTEASE HOMOLOG, MITOCHONDRIAL PRECURSOR.	YSNENLDLAR	49.09		1194.58	0.0040419										13.3321								12.6824	12.2533
	IPI00005682	Corticosteroid 11-beta-dehydrogenase isozyme 1	MGAHVVVTAR	50.08		1040.57	0.0025038			15.8554		16.2446				16.6397				15.8622		16.4401								14.8522	15.9727	15.2426	14.7244	14.0578	14.5822	14.9542	13.0892
	IPI00005682	Corticosteroid 11-beta-dehydrogenase isozyme 1	AVSGIVHMQAAPK	39.72		1308.71	0.00863565			14.9064	14.1138	14.3232	14.0943		14.4852		13.3958			15.7025	14.4391	15.2521	15.2418	14.2254	14.9543		13.8492			16.3681	16.557	15.2265	14.5386		13.9902	14.0467
	IPI00005682	Corticosteroid 11-beta-dehydrogenase isozyme 1	MGAHVVVTAR	37.09		1040.56	0.00842793				16.5335										16.6482		15.8689		15.8941	16.6773
	IPI00005682	Corticosteroid 11-beta-dehydrogenase isozyme 1	KVIVTGASK	26.63		902.57	0.0015459			14.5861		15.1262		14.2673		15.214				14.5123		15.138		14.0733	14.6519		13.1345				14.0725	13.6645	12.8741		12.2974	12.9978
	IPI00005859	KERATIN-75.	EQIKTLNNK	24.89		1087.61	0.000373569
	IPI00005859	KERATIN-75.	FASFIDKVR	47.53		1082.6
	IPI00005859	KERATIN-75.	FASFIDKVR	45.75		1082.6	0.0172737
	IPI00005859	KERATIN-75.	FASFIDKVR	43.92		1082.59	0.0148239
	IPI00005859	KERATIN-75.	FASFIDKVR	35.9		1082.6	0.0151193																							13.7267
	IPI00005859	KERATIN-75.	FASFIDKVR	28.17		1082.6
	IPI00005859	KERATIN-75.	LALDVEIATYR	61.6		1263.7	0.0064539									15.1876										15.5471
	IPI00005859	KERATIN-75.	FLEQQNK	44.89		906.471	0.00209415													13.3103
	IPI00005859	KERATIN-75.	FLEQQNK	33.74		906.473	0.000234479
	IPI00005859	KERATIN-75.	FLEQQNK	33.44		904.463	0.00958692				13.9798	13.9253		16.517	13.3658	15.6322					12.1835	13.6664	14.1147	16.3725	13.2672	14.1485								13.4815		11.8812
	IPI00005859	KERATIN-75.	FLEQQNK	33.44		906.459	0.0174008			13.2993		13.226	13.6579	13.1874	12.8287	13.7919				12.0065		13.6758	13.3918	12.9297	12.8914	15.0537
	IPI00005859	KERATIN-75.	FLEQQNKVLETK	23.3		1476.82	0.00153344
	IPI00005859	KERATIN-75.	NLDLDSIIAEVK	67.77		1329.73	0.00120358
	IPI00005859	KERATIN-75.	NLDLDSIIAEVK	49.23		1326.79	0.00157301		14.9738	17.0759	17.0743	17.2172	14.4581	17.0988	17.1882	16.3897	17.1009		15.391	15.5217	16.6804	15.6388	16.7119	15.6354	17.293	17.1877	15.8046
	IPI00005859	KERATIN-75.	YEELQVTAGR	73.26		1165.59	0.00183546
	IPI00005859	KERATIN-75.	YEELQVTAGR	54.77		1165.58	0.0136171										13.0899									15.8335	12.2842
	IPI00005859	KERATIN-75.	YEELQVTAGR	32.52		1164.51	0.012713
	IPI00005859	KERATIN-75.	SRAEAESWYQTK	54.82		1455.7	0.0111235																		15.3008	15.6089									15.8958
	IPI00005859	KERATIN-75.	AEAESWYQTK	50.43		1212.56	0.00176095
	IPI00005859	KERATIN-75.	SRAEAESWYQTK	40.14		1455.69	0.00339606
	IPI00005859	KERATIN-75.	VRAEEREQIK	31.73		1257.69	0.00940671																			14.0381
	IPI00005918	Alpha-methylacyl-CoA racemase	SLVLDLKQPR	58.97		1168.71	0.00283375			15.4036	13.6343	14.5412	15.8461	14.5261	14.7631	13.7729				16.2472	15.0244	15.5236	16.006	15.018	14.8557	14.0672				16.0835	17.0843	16.0521	15.1146	14.1029	13.1651	13.5114
	IPI00005918	Alpha-methylacyl-CoA racemase	LQLGPEILQR	35.77		1166.69	0.00188773			17.4407	18.802	17.4989	16.2838	15.5562	14.353	16.1799				17.6295	18.8157	17.5752	16.3843	15.7165	15.883	15.9565				16.5352	17.7119	16.2874	14.8652	14.0829	13.1512	14.3294
	IPI00005918	Alpha-methylacyl-CoA racemase	SSLWEAPR	45.4		945.487	0.00791822			16.3225	16.8522	16.2648	15.6777	15.0169	14.5435		12.023			16.1675	16.5549	15.9917	15.6427	14.8855	14.5047					12.3266	15.1157	12.3047	13.9168		12.2606
	IPI00006211	VAMP-associated protein B-C	GPFTDVVTTNLK	60.1		1291.7	0.00454799			15.08	16.388	15.41	14.5359							15.1711	16.7567	15.5515	14.9915							14.4155	16.0642	14.8438	13.7277			15.5704
	IPI00006211	VAMP-associated protein B-C	IISTTASKTETPIVSK	29.26		1675.96	0.00243467																									13.3397	13.3836
	IPI00006211	VAMP-associated protein B-C	IISTTASKTETPIVSK	23.58		1671.95																											15.3701
	IPI00006663	Aldehyde dehydrogenase, mitochondrial precursor	RVTLELGGK	31.39		972.589	0.00110932								12.8529	14.2486	14.009								12.7509	14.2169	13.9749
	IPI00006663	Aldehyde dehydrogenase, mitochondrial precursor	LADLIER	29.28		829.482	0.00232628			13.2124	13.5946	13.5762	13.8886	14.0976	15.1429	15.8653	16.3526			12.4606		12.7371	13.5186	13.9149	14.8901	15.663	16.1096								12.0806	13.2959	13.8097
	IPI00006663	Aldehyde dehydrogenase, mitochondrial precursor	VIQVAAGSSNLK	77.75		1186.69	0.00162899								15.7969	17.1244	16.6342				14.8518			15.1601	15.6807	17.5063	16.3478				13.8326	12.457		12.9095	13.453	15.8346	14.7865
	IPI00006663	Aldehyde dehydrogenase, mitochondrial precursor	LGPALATGNVVVMK	58.93		1369.8	0.00312729			13.4157	13.2855				15.2083		15.9584			14.3726	14.2216	14.6115	14.3666		15.8447	15.5664	16.0395			14.2432	16.2772	14.8328	13.715	13.808	14.7571	16.5267	15.3864
	IPI00006663	Aldehyde dehydrogenase, mitochondrial precursor	VIQVAAGSSNLKR	43.82		1342.79	0.00301275			16.349	17.2087	16.9921	16.8111	16.1563	18.2254	17.8376	19.4116			16.4063	17.4377	16.9407	16.9894	16.3116	18.132	18.543	19.2668			15.4258	16.513	15.9997	15.481	15.1557		17.6831
	IPI00006663	Aldehyde dehydrogenase, mitochondrial precursor	ELGEYGLQAYTEVK	43.6		1599.81	0.0147501																		12.921		13.5221				13.1228					14.6723	12.8654
	IPI00006663	Aldehyde dehydrogenase, mitochondrial precursor	ILGYINTGKQEGAK	36.4		1491.82	0.00483118				15.4037	14.8225	14.8346	14.8003	15.675	16.9516	16.9694			14.2951	15.2433		15.0335	14.9945	15.886	16.827	17.2947				14.5238	16.9431		14.9844		16.6375
	IPI00006663	Aldehyde dehydrogenase, mitochondrial precursor	KILGYINTGKQEGAK	34.07		1619.92	0.0013161																				13.9964										14.3961
	IPI00006663	Aldehyde dehydrogenase, mitochondrial precursor	KILGYINTGK	33.1		1106.67	0.00224848					12.9106		13.9328	14.3166	15.7025	15.477			12.1855	13.2288	13.0925	12.5825	13.9688	14.3306	16.2699	15.159								12.4691	14.524	13.9684
	IPI00006663	Aldehyde dehydrogenase, mitochondrial precursor	VIQVAAGSSNLKR	31.11		1342.79	0.00232578													16.4053							14.8351			15.4312	16.5527	16.0067			16.7917		17.9741
	IPI00006663	Aldehyde dehydrogenase, mitochondrial precursor	TEQGPQVDETQFKK	30.77		1634.81	0.00699109			14.57	13.8671	15.1542	13.1581	15.1885	13.8705	17.5933	15.0147			14.4405	15.3521	15.1643	15.2654	15.1278	13.855	15.9182	16.6471							13.7498	14.8107	16.0997	15.7911
	IPI00006663	Aldehyde dehydrogenase, mitochondrial precursor	AAFQLGSPWR	30.29		1132.6	0.00455423									14.0595										13.7315
	IPI00006663	Aldehyde dehydrogenase, mitochondrial precursor	KILGYINTGKQEGAK	29.24		1619.92	0.00271309			13.4393	15.4505	14.5153	14.6569	14.4874	15.2701	17.1695	16.0636			13.3957	15.5354	14.5031	14.3904	14.591	15.3308	17.5429	15.7595				13.2725	12.8578			13.4508	15.4093
	IPI00006663	Aldehyde dehydrogenase, mitochondrial precursor	TVTVKVPQK	26.74		999.623	0.000185858								14.9712		16.0997
	IPI00006663	Aldehyde dehydrogenase, mitochondrial precursor	ANNSTYGLAAAVFTK	72.62		1527.79	0.00342546										14.0249								13.8098		14.3128				13.8369	12.3687			12.7545	15.2835	13.7965
	IPI00006663	Aldehyde dehydrogenase, mitochondrial precursor	TIEEVVGR	41.44		902.497	0.00654471			13.8777	14.6748	14.5395	14.6653	14.8453	16.1502	17.0105	17.2723			13.6702	14.5015	14.3068	14.5717	14.6562	15.878	16.8992	16.9633			14.8091	15.412				12.715	14.226
	IPI00006663	Aldehyde dehydrogenase, mitochondrial precursor	FKTIEEVVGR	34.9		1177.67	0.00142153				14.6552		14.9759	14.7468	16.4698	15.4248	17.2181						15.6308	15.0508	16.7098	16.4656	17.2791
	IPI00006663	Aldehyde dehydrogenase, mitochondrial precursor	FKTIEEVVGR	23.98		1175.62	0.0122377			14.4299			15.5691	15.6436	16.8758								17.3105		16.9831
	IPI00006722	Peroxisomal membrane protein PEX16	TLQNTPSLHSR	57.57		1253.67	0.00459032			15.5659		15.8624		15.647						15.5856		15.9172			14.1477					14.1443	15.4071	14.15	13.7317
	IPI00006722	Peroxisomal membrane protein PEX16	TLQNTPSLHSR	45.22		1253.67	0.0013479				15.3019										15.7162					12.4686
	IPI00006722	Peroxisomal membrane protein PEX16	TLQNTPSLHSR	45.22		1251.62	0.00269471							18.0226		17.0712					16.2459		16.2015	17.7347	15.0229	17.2617						15.1332		16.1438		15.4473
	IPI00006722	Peroxisomal membrane protein PEX16	GFSYLLAGR	32.73		983.535	0.00234114		13.8663	15.0437	13.9363	13.2552							13.8588	14.8576	13.7504	13.3987		13.011					12.2367	13.4618
	IPI00006722	Peroxisomal membrane protein PEX16	HWGAPQQR	29.5		979.498	0.00154528				15.6867		15.163		14.5129		13.7996				15.565		15.0702			15.7073
	IPI00006722	Peroxisomal membrane protein PEX16	TLQNTPSLHSR	29.23		1251.62	0.00105018				15.6082		15.6404		14.5943
	IPI00006722	Peroxisomal membrane protein PEX16	HPAATAQLETAVR	28.85		1364.73	0.00835915			15.162					13.5979		13.9668			15.3765		15.0212	14.8656	13.8007	14.3814		14.2726			15.2726	16.1115	15.2141	14.6761	13.8805	14.1679	13.8176
	IPI00006722	Peroxisomal membrane protein PEX16	HWGAPQQR	24.5		977.533	0.000521419				15.2276		15.2491		15.0087		14.2784						15.0959			16.0272
	IPI00006865	Vesicle trafficking protein SEC22b	DLQQYQSQAK	35.6		1208.59	0.0117594			12.9191	14.4151	14.1187	13.7563	14.0052	14.2075	14.8538					14.3031	13.7276	13.6744	13.668	14.1	15.2376										12.7071
	IPI00006865	Vesicle trafficking protein SEC22b	VLLTMIAR	33.96		916.57	0.00171483			13.8	14.5358	14.4202			14.5452		13.9029			13.6754	14.223	14.0678	14.1715		14.1713	13.4536	13.533
	IPI00006865	Vesicle trafficking protein SEC22b	VLLTMIAR	32.54		916.567						14.1923
	IPI00006934	Hydroxyacid oxidase 1	NVAETDLSTSVLGQR	94.98		1589.82	0.00280822			18.7232	20.441	18.9184	17.7562	16.5138	16.0965	16.7846	14.4593		13.9496	18.8638	20.3383	18.6423	18.0357	16.5478	14.1165	16.7467	15.6358		13.4429	21.1557	20.1733	20.8992	20.3496	19.0071	18.5156	18.8874	15.4755
	IPI00006934	Hydroxyacid oxidase 1	NVAETDLSTSVLGQR	92.52		1589.82	0.00555474			15.1852		13.3658											15.8979		16.9869
	IPI00006934	Hydroxyacid oxidase 1	NVAETDLSTSVLGQR	85		1589.83	0.00505191			13.7478							13.8145			14.6793		13.6749	13.1432	12.8315	13.205					16.5594	16.1683	16.3441	15.6465	14.222	18.5044	14.177
	IPI00006934	Hydroxyacid oxidase 1	HGLNGILVSNHGAR	80.51		1444.78	0.00612099			19.358		19.2401	19.4741	15.6252	18.2465		15.9317			19.4918	20.9044	19.3395	19.558		17.4837
	IPI00006934	Hydroxyacid oxidase 1	NVAETDLSTSVLGQR	70.33		1589.82	0.006192			12.1578	12.7948									13.3056	14.1425	13.119								13.0769	15.2425	12.8374	12.3823
	IPI00006934	Hydroxyacid oxidase 1	VEVFLDGGVR	68.61		1090.6	0.00112615				20.2344	19.4835	18.6565							19.2731	20.1785	19.3604
	IPI00006934	Hydroxyacid oxidase 1	VEVFLDGGVR	67.04		1090.6	0.00170237			19.3787	15.6119					17.5505				13.7393	13.7236	15.0341	14.6507			15.1259				13.9659	14.7611
	IPI00006934	Hydroxyacid oxidase 1	SGANDEETLADNIAAFSR	66.7		1880.87	0.00591098																14.6057									16.7831
	IPI00006934	Hydroxyacid oxidase 1	SGANDEETLADNIAAFSR	66.58		1880.87	0.00345776			15.0734	16.1254	15.1026	13.4525							16.5561	16.6905	16.073	15.1619		13.9647					16.763	18.2032	16.8341	15.961	14.1091	14.2639	14.157
	IPI00006934	Hydroxyacid oxidase 1	VEVFLDGGVR	63.31		1090.53	0.00813973								16.9555	17.2047	15.1955								15.3551	17.1892	14.5549								13.3059	15.5399	13.6157
	IPI00006934	Hydroxyacid oxidase 1	VEVFLDGGVR	63.31		1090.6	0.00248063			15.6469	15.2705	15.8315	15.1335	17.3328	17.4734	14.9142	15.5079			15.5278	15.9607	16.4293	18.1509	17.4396	17.224	17.8195	15.1199			17.9452	18.3753	17.6778	16.4261	15.639	15.5094	15.8197	13.8669
	IPI00006934	Hydroxyacid oxidase 1	AIFVTVDTPYLGNR	56.89		1565.84	0.00373777			15.1564	15.9494	14.1751	13.0356							15.4874	16.396	15.5058	13.4317		12.4983					14.8269	16.1468	14.7476	12.9958
	IPI00006934	Hydroxyacid oxidase 1	NVAETDLSTSVLGQR	55.03		1589.83	0.00512994													13.4443										13.5878	15.8474	13.6898	12.8765
	IPI00006934	Hydroxyacid oxidase 1	NVAETDLSTSVLGQR	55.03		1589.83	0.00310883													13.6872		13.0501								13.882	16.3011	14.317	14.1391		14.4228
	IPI00006934	Hydroxyacid oxidase 1	AIDPSISWEDIK	54.11		1373.7	0.00368491			16.6219	17.6879	16.1516	15.357		13.8281	13.2252				16.6636	17.8836	16.5979	15.7066	14.8293	14.5838	14.1403				15.9913	17.546	15.9457	14.9399	13.6227	13.408	13.4478
	IPI00006934	Hydroxyacid oxidase 1	HGLNGILVSNHGAR	53.45		1444.78	0.00523562		13.3809	17.0778	21.0311	17.2483	13.6182	16.8802	13.6688	16.78	15.9555		13.717	19.5349	21.0009	19.3722	19.5882	17.0767	14.2234	17.6104	15.084			19.6595	19.6107	19.4691		17.3341		16.8458
	IPI00006934	Hydroxyacid oxidase 1	MAHVDGELATVR	51.1		1298.66				19.7245
	IPI00006934	Hydroxyacid oxidase 1	MAHVDGELATVR	51.1		1298.66	0.00330458			19.532			18.6174		13.0118						18.4557	19.7907			13.1027							13.7549
	IPI00006934	Hydroxyacid oxidase 1	MAHVDGELATVR	50.42		1295.65	0.0167393																	17.8614
	IPI00006934	Hydroxyacid oxidase 1	MAHVDGELATVR	50.42		1298.66	0.00672966		15.7942	18.4532	20.6778	20.32		19.1997	19.5098	17.2334	17.3543		15.8577	21.2814	19.489	20.5643	20.6519	19.1332	19.7511	16.9894	17.4516		14.9033	21.4612	21.6761	21.0844	20.6295	13.6845	19.0753	18.5986	16.5242
	IPI00006934	Hydroxyacid oxidase 1	NVAETDLSTSVLGQR	50.29		1589.82															13.5271
	IPI00006934	Hydroxyacid oxidase 1	NVAETDLSTSVLGQR	50.29		1589.82	0.00699684														13.4195										13.6177
	IPI00006934	Hydroxyacid oxidase 1	NVAETDLSTSVLGQR	49.6		1589.83	0.00569206													12.9633	13.7152									13.1753	15.0922	13.2583
	IPI00006934	Hydroxyacid oxidase 1	VEVFLDGGVRK	48.22		1218.69	0.00310882			18.032	17.5713	17.7422	17.3566	16.5201	16.6597					18.2842	17.8238	18.0383	17.5313	16.517	16.4989	16.1482				17.3106	18.3014	17.0523	15.589	14.5685	14.5176
	IPI00006934	Hydroxyacid oxidase 1	EAVKHGLNGILVSNHGAR	45.87		1872.03	0.00345827				19.3506		17.6061		15.7676						19.9758	15.5741	17.7111			15.5076				17.665	17.578	17.7592		14.5246		14.7944
	IPI00006934	Hydroxyacid oxidase 1	VIDKTLVR	45.21		943.581	0.0175999			14.9708	18.4396	14.6745	17.2847		15.6878		12.945		11.5667	15.0409	18.4053	14.6607	17.3018		15.8081	15.5557	15.78			13.3625	14.335	12.7943
	IPI00006934	Hydroxyacid oxidase 1	GVQDVLEILKEEFR	44.5		1674.91															12.7348
	IPI00006934	Hydroxyacid oxidase 1	GVQDVLEILKEEFR	44.5		1674.92	0.00407269														12.8336										12.5784
	IPI00006934	Hydroxyacid oxidase 1	NVAETDLSTSVLGQR	43.61		1589.83	0.00645968														13.4362										13.3331
	IPI00006934	Hydroxyacid oxidase 1	MAHVDGELATVR	43.47		1298.66	0.00433021		15.3754	20.9223	20.5324	20.0719	20.0275	18.612		17.2267	17.48			21.2816	20.7449	18.5942					17.4639			19.1232	21.6966	20.7365		18.8955		14.2793
	IPI00006934	Hydroxyacid oxidase 1	GVQDVLEILK	40.84		1113.66	0.00230177			13.0313	14.5049	13.3761								13.4246	14.8598	13.4647								12.5161	13.9374
	IPI00006934	Hydroxyacid oxidase 1	NVAETDLSTSVLGQR	40.48		1589.82	0.00106921														13.6695										14.2567
	IPI00006934	Hydroxyacid oxidase 1	NVAETDLSTSVLGQR	40.48		1589.82	0.00623938				12.8114										13.5977	12.6126								12.2455	13.6289	11.8485
	IPI00006934	Hydroxyacid oxidase 1	EAVKHGLNGILVSNHGAR	39.77		1872.02	0.00470145				18.9507		17.2671																	17.5948		13.8185
	IPI00006934	Hydroxyacid oxidase 1	MAHVDGELATVR	39.64		1297.65	0.0184515									13.0986														12.8567					17.7124
	IPI00006934	Hydroxyacid oxidase 1	AVFVGRPIVWGLAFQGEK	38.43		1974.11	0.00419626			12.666	15.1752	13.2402									14.7508										13.1891
	IPI00006934	Hydroxyacid oxidase 1	NVAETDLSTSVLGQR	37.54		1589.82	0.0019826														13.242										13.0512
	IPI00006934	Hydroxyacid oxidase 1	NVAETDLSTSVLGQR	37.54		1589.82	0.0164938														13.2392										13.3483
	IPI00006934	Hydroxyacid oxidase 1	MAHVDGELATVR	37.01		1314.68	0.0129042			12.6835					14.1745					14.1282			13.7438		14.583		12.0509			14.8247	14.9084	15.0555	14.3656	14.3292	13.4892	15.2914
	IPI00006934	Hydroxyacid oxidase 1	VIDKTLVR	36.67		943.594	0.00586001			17.695	12.4343	17.7328	12.3421	16.1174	13.5518	15.4314	14.6593			17.721	12.4931	17.7102	12.2791	16.1282	13.6037	14.2015	13.3121			16.6872	17.4341	16.571	15.9423	14.7316	14.2521	13.8819
	IPI00006934	Hydroxyacid oxidase 1	KNPLAVSKI	35.39		969.614					20.3792
	IPI00006934	Hydroxyacid oxidase 1	KNPLAVSKI	35.02		969.615	0.00121512		14.2284	19.7174	15.8347	19.6007	19.0943	17.4393	17.6777	16.4378	15.234		14.4464	19.6923	20.3663	19.565	19.0722	17.4451	17.5945	16.5646	15.2141		12.8287	18.6193	19.2485	18.2963	17.5089	15.9302	15.85	15.0003
	IPI00006934	Hydroxyacid oxidase 1	SGANDEETLADNIAAFSR	34.65		1880.87																14.939
	IPI00006934	Hydroxyacid oxidase 1	NVAETDLSTSVLGQR	34.16		1589.83	0.00642563														13.6111										14.0406
	IPI00006934	Hydroxyacid oxidase 1	HGLNGILVSNHGAR	32.76		1444.78	0.00531704			16.0265		15.7648								17.1198		17.0634			13.8741						17.015		17.5584		15.8054
	IPI00006934	Hydroxyacid oxidase 1	KNPLAVSK	31.09		856.527	0.000689917				19.0583				16.4197						19.0478		17.7315
	IPI00006934	Hydroxyacid oxidase 1	HGLNGILVSNHGAR	30.1		1444.78	0.00948632			15.8597		15.9877								15.3126		14.9866									15.3275		16.1828		15.8003
	IPI00006934	Hydroxyacid oxidase 1	VEVFLDGGVRK	28.92		1218.69	0.005315								16.3317																				11.7881	14.3215
	IPI00006934	Hydroxyacid oxidase 1	RLTSLPIVAK	28.92		1097.71	0.00199178		13.6239	20.1087	15.4862	20.0548	14.2947	17.6506	18.0412	17.771	15.7461		13.983	20.2364	20.8698	20.097	19.2606	17.7612	18.0612	17.7764	15.5455		12.7852	19.0088	19.8858	18.7388	17.9034	16.538	16.7635	15.949	14.4851
	IPI00006934	Hydroxyacid oxidase 1	HGLNGILVSNHGAR	28.91		1445.77	0.00313955				16.8688		15.3097		14.0049					15.5521	16.8318	15.54	15.3123			14.4055				15.3154	14.8315	14.9268
	IPI00006934	Hydroxyacid oxidase 1	HGLNGILVSNHGAR	27.94		1444.79	0.0035556			15.6323		15.4465		14.2551		14.6793				15.8276	13.2035	15.4663		15.5973	13.0686						14.5609		13.4853		12.8854
	IPI00006934	Hydroxyacid oxidase 1	RLTSLPIVAK	25.67		1097.71	0.00354578				20.9352		19.428									13.9228
	IPI00006934	Hydroxyacid oxidase 1	NPLAVSKI	25.45		841.516	0.00249331			15.0195	15.0633	14.9359	14.4556							14.6296	14.1629	14.3083	14.2397		13.721					12.1563
	IPI00006952	LACTAMASE BETA-2.	EQQILTLFR	35.35		1147.65	0.00323435			12.482	14.2605	13.0255				12.4463				12.2669	14.02	12.3743									13.3612
	IPI00006952	LACTAMASE BETA-2.	IFSNTDPDKK	26.86		1164.59	0.000537075				15.816		14.8005		12.3714						15.7407		14.3871			13.9456
	IPI00006952	LACTAMASE BETA-2.	IFSNTDPDKK	25.67		1164.6	0.00339688			14.4085		14.5889		13.4242		14.0155				14.7385		14.9877		13.9336	12.757					13.6998		13.7888		12.4253		12.2392
	IPI00006952	LACTAMASE BETA-2.	NTPENLHEMAK	24.6		1283.61	0.00257855			15.0587		14.8514		14.3714		14.2485				15.0706		14.8627		14.2521						14.1816	15.0125	13.8881	13.4252	13.0802	12.4683	13.2323
	IPI00006957	ISOFORM 1 OF DEHYDROGENASE/REDUCTASE SDR FAMILY MEMBER 7 PRECURSOR.	IDILVNNGGMSQR	49.52		1416.74	0.00370266																		13.6651					13.3498	14.1715	13.5449	12.9991	13.2282	12.9661	14.2141
	IPI00007052	MITOCHONDRIAL FISSION 1 PROTEIN.	GLLQTEPQNNQAK	52.34		1440.76	0.00244579													14.7119			12.5723		13.4421		12.9657			16.0786	15.4919	15.9853	15.4889	15.4706	14.5003	14.9774	12.0616
	IPI00007084	MITOCHONDRIAL ASPARTATE-GLUTAMATE CARRIER PROTEIN.	TVELLSGVVDQTK	72.44		1388.77	0.00435936								13.1242		14.0099					12.8758	11.8096		13.9117	14.1417	14.1091								12.3482	14.4153	13.3221
	IPI00007084	MITOCHONDRIAL ASPARTATE-GLUTAMATE CARRIER PROTEIN.	LAVATFAGIENK	39.82		1233.69	8.9942e-05										14.0871										13.6493
	IPI00007084	MITOCHONDRIAL ASPARTATE-GLUTAMATE CARRIER PROTEIN.	MTLADIER	26.57		948.485	0.00175672			15.268	15.9947	13.2651	13.3737	13.4776	14.1698	15.1705	14.9345			14.9177	15.7018	12.8378	16.0151	15.6321	14.2415	15.2915	14.7758			13.2872	14.3212	14.0014	13.757	13.3999	13.5728	14.0686	12.4753
	IPI00007084	MITOCHONDRIAL ASPARTATE-GLUTAMATE CARRIER PROTEIN.	LQVAGEITTGPR	67.66		1241.7	0.00565644			13.5222		13.5615	14.5576	14.0598	15.7922	14.2431	16.0889			13.7546		14.3432	14.5353	13.5035	15.9282	15.0593	16.0499				14.2768	13.5836			13.9455	15.4386	14.8001
	IPI00007084	MITOCHONDRIAL ASPARTATE-GLUTAMATE CARRIER PROTEIN.	LQVAGEITTGPR	46.21		1241.7																		14.2633
	IPI00007188	ADP/ATP TRANSLOCASE 2.	GAWSNVLR	40.48		902.491	0.00699184			12.6776	13.5014	13.5775	13.8181	13.9398	15.0143	15.575	14.6814				13.2314		13.5779	13.6065	14.946	15.3231	14.3511				14.0355		12.1774
	IPI00007188	ADP/ATP TRANSLOCASE 2.	GAWSNVLR	26.29		901.452	0.00125831			13.4054	14.0896	13.6975	14.0178	13.8076	14.2723	15.0106	13.8672			13.3831	13.882	13.5311	13.6802	13.5905	14.4123	15.1156	13.179									12.5807
	IPI00007188	ADP/ATP TRANSLOCASE 2.	LLLQVQHASK	31.67		1136.68	0.00142086			14.0405	15.2258	14.7315	14.6917		15.5812	16.3196	15.7525			13.9077	15.4865	14.6126	14.5186		15.716	16.5526	15.9414				14.4234	13.607	13.3165	13.003	14.3852	14.7632
	IPI00007188	ADP/ATP TRANSLOCASE 2.	DFLAGGVAAAISK	68.14		1219.68	0.00299421			14.3997	15.8546	15.2248	15.0001		16.0663	16.8918	16.0773			14.3653	15.8749	14.9128	14.4459		15.7828	17.028	15.8159			13.5916	14.9855	14.0618			14.0251	15.4879	14.6096
	IPI00007219	Cytochrome P450 2C9	GFGIVFSNGKK	35		1153.64	0.00718649			15.4111	16.4342	15.9689		14.6731	16.8198	16.6755	16.7856			15.8318	16.7313	16.4227	16.4356	13.9858	16.6682	15.1776	16.1883			14.2143	15.7772	14.7939	14.0249	14.4642	14.7024	16.3826	14.797
	IPI00007219	Cytochrome P450 2C9	GFGIVFSNGKK	30.58		1153.64	0.00877134						16.1258	15.97										16.4623		14.0435										13.0463
	IPI00007219	Cytochrome P450 2C9	GFGIVFSNGKK	30.58		1153.57	0.0122266						13.593										13.4913		14.454						14.8059
	IPI00007219	Cytochrome P450 2C9	GIFPLAER	24.47		902.513	0.00162534			16.1118	16.8883	16.6033	16.6671	16.2947	16.819	16.6056	15.6022			15.8692	16.5942	16.3955	16.5508	16.0635	16.6734	16.5029	15.3118			13.3634	14.4116	13.5816	13.0777	12.7627	12.7965	13.9223	11.7971
	IPI00007219	Cytochrome P450 2C9	GFGIVFSNGK	41.72		1025.54	0.0160619			12.1265	13.6655	12.98	12.9144			14.8873	12.2834			12.3925	13.6315	12.8026	12.3659	12.7533	13.2846	14.816	12.1528									13.2728
	IPI00007219	Cytochrome P450 2C9	FSLMTLR	35.61		867.479	0.00109967			15.0445	16.2935	15.4522	15.4109	14.9268	15.4031	16.198	13.8673			14.9596	16.1257	15.5162	15.2746	14.7573	15.7721	16.1162	13.3025			13.0982	14.5016	13.4175		12.2764	12.2492	13.722
	IPI00007219	Cytochrome P450 2C9	SIEDRVQEEAR	36.32		1331.66	0.00774867								14.5284		14.2486			12.7797			14.1372		14.7616		14.4968			13.6868	14.8513	14.6651	14.5696	14.4033	14.3748	15.5745	13.8079
	IPI00007219	Cytochrome P450 2C9	VQEEIER	31.9		902.463	0.00612709			14.8084	12.6213	15.4678		15.0807		16.3007				14.8033	12.5826	15.4504		15.0586	14.3922	15.132	14.0888			13.5371	11.7262	13.7566	13.0142	13.0255	12.3725	14.0639
	IPI00007244	ISOFORM H17 OF MYELOPEROXIDASE PRECURSOR.	FPTDQLTPDQER	63.75		1446.7	0.00600987																		13.0209		13.438			12.3209		15.6276	13.873	13.5793	13.4872	15.5744	13.6549
	IPI00007244	ISOFORM H17 OF MYELOPEROXIDASE PRECURSOR.	QALAQISLPR	62.21		1096.66	0.00291271				16.4342	17.2852	17.4061	16.4941	17.0854	16.3832	15.0657				16.2275	17.1918	17.1624	16.2567	16.9877	16.3339	14.5124				14.5295	14.8663	14.5994	13.7099	14.6443	13.1452	12.1654
	IPI00007244	ISOFORM H17 OF MYELOPEROXIDASE PRECURSOR.	VVLEGGIDPILR	56.83		1277.66	0.00345159									14.8634										14.6442										13.4175
	IPI00007244	ISOFORM H17 OF MYELOPEROXIDASE PRECURSOR.	VVLEGGIDPILR	56.83		1280.77	0.00157661				15.5342	15.6099	14.7399	14.3708	14.2248	15.3117					15.8807	15.6328	14.7303	14.5251	15.2103	15.1337					14.7746	14.3799	13.2781	12.8581	12.9903	13.6548
	IPI00007244	ISOFORM H17 OF MYELOPEROXIDASE PRECURSOR.	NNIFMSNSYPR	45.28		1358.62	0.00376674																		14.8022		11.9056				14.8233	15.2882	14.64	14.5558	14.3954	14.5458
	IPI00007244	ISOFORM H17 OF MYELOPEROXIDASE PRECURSOR.	LFEQVMR	45.2		938.475	0.00662689			14.881	15.6946	15.9094	15.465	16.2375	13.356					14.7227	15.5478	15.8803	14.2088	16.0087
	IPI00007244	ISOFORM H17 OF MYELOPEROXIDASE PRECURSOR.	LFEQVMR	44.83		936.444	0.00120504				13.1465	13.0366	13.0941	14.6026		14.2442					13.0961		13.0161	14.6339		14.2541								12.348
	IPI00007244	ISOFORM H17 OF MYELOPEROXIDASE PRECURSOR.	RSPTLGASNR	36.05		1058.58	0.00270736					13.4342		13.3404		12.9077						13.7195		13.4829	13.1462							13.3592	12.8297	13.1135		13.0203
	IPI00007244	ISOFORM H17 OF MYELOPEROXIDASE PRECURSOR.	QNQIAVDEIRER	26.53		1470.77	0.00272389				15.5287	16.2017		16.2106	16.4758	15.6931	13.7161				15.1957	16.0054	16.463	16.0911	16.4655	15.4507	14.0664				14.4446	16.0405	16.2645	16.271	16.1432	15.5238	12.8114
	IPI00007247	PROPIONYL-COA CARBOXYLASE BETA CHAIN, MITOCHONDRIAL PRECURSOR.	SVTNEDVTQEELGGAK	50.99		1676.82	0.00165827																										12.631		14.3935		15.6389
	IPI00007282	Cytochrome P450 2E1	MVVMHGYK	29.68		964.475	0.00378175				14.9315	14.4644		14.5138	14.3004					13.9678	14.8829	14.3852	14.3735	14.3254	13.9675	14.6299								12.438
	IPI00007282	Cytochrome P450 2E1	MVVMHGYK	29.68		962.481	0.00178971			15.7964	16.7773	16.344	16.1671	15.8941	16.1624	16.482	14.4979			15.7611	16.6333	16.3052	16.223	15.8137	16.054	16.6097	14.518			14.2624		14.6001		13.8058		14.4938
	IPI00007282	Cytochrome P450 2E1	GDLPAFHAHR	27.06		1120.57	0.00539386					13.246	13.0445		13.2873	14.5022					13.9029			13.3057	12.7278											13.2204
	IPI00007282	Cytochrome P450 2E1	RFSLTTLR	22.93		993.59	0.00205913			13.1	14.4869	13.8364	13.8668	13.4602	14.0855	14.5643	12.7463			13.3562	14.5385	14.1743	13.8481	13.6297	13.924	14.6417	12.4627			12.4728	13.5351	13.1236	12.7507	12.6218	12.7217	13.4593
	IPI00007282	Cytochrome P450 2E1	FSLTTLR	32.48		837.487	0.00114889			14.9242	14.7763	15.1542	15.238	15.0745	15.6367	15.4098	14.628			14.5916	14.4402	14.829	15.1132	14.7459	15.6109	14.9991	14.3707			13.0213	13.6678	13.2704	13.0336	12.5764	12.9396	13.3043
	IPI00007293	CENTROSOMAL PROTEIN 164KDA.	EENEKSEPK	35.55		1089.52	0.000879395			16.7231	17.638	16.7459		15.9145	15.5099	15.4975				16.9661	17.7023	16.6912	16.3513	16.0367	15.368	15.9872				15.948	16.1345	15.4686	14.6951	14.6009	13.6902	13.8118
	IPI00007293	CENTROSOMAL PROTEIN 164KDA.	EENEKSEPK	25.28		1089.53	0.0236711				16.3128		16.3511
	IPI00007611	ATP SYNTHASE O SUBUNIT, MITOCHONDRIAL PRECURSOR.	YATALYSAASK	39.14		1145.59	0.00390043								14.8577		15.7135					12.9595	13.6637		15.4156	14.9466	15.8734								13.3236	14.6691	14.2044
	IPI00007611	ATP SYNTHASE O SUBUNIT, MITOCHONDRIAL PRECURSOR.	SFLSQGQVLK	35.2		1106.63	0.00218537				14.7602			17.1622	15.1583	17.7532	14.9961						14.145		15.4268	17.0663	14.8074								12.8113	14.664	12.9719
	IPI00007611	ATP SYNTHASE O SUBUNIT, MITOCHONDRIAL PRECURSOR.	QNKLEQVEK	25.22		1115.61	0.000863972									13.904									12.115		12.706
	IPI00007611	ATP SYNTHASE O SUBUNIT, MITOCHONDRIAL PRECURSOR.	VAASVLNPYVK	27.16		1160.68	0.00310423			14.2903	15.3305	15.1542	14.6592		15.7139		16.49			14.198	15.3384	15.0818	14.872	15.1677	16.1634	17.0378	16.2059				14.0069	13.1174	12.7424	13.21	14.0577	15.3274	14.7536
	IPI00007611	ATP SYNTHASE O SUBUNIT, MITOCHONDRIAL PRECURSOR.	VAQILKEPK	26.1		1025.64	0.00121114				12.737	12.8961	12.4827		14.0119		14.5474				12.5237		12.6636		13.9167	15.596	14.5551									13.3848
	IPI00007765	STRESS-70 PROTEIN, MITOCHONDRIAL PRECURSOR.	DAGQISGLNVLR	50.18		1242.69	0.00705653					15.2435			16.2846	16.8832	16.9754				15.6844	15.4028	15.2943	14.8936	16.1275	16.9544	16.6801			13.3111	16.6462	13.7777	13.5451	12.9615	14.5619	15.8418	15.5358
	IPI00007765	STRESS-70 PROTEIN, MITOCHONDRIAL PRECURSOR.	ASNGDAWVEAHGK	41.23		1341.63	0.00227431								13.0827		14.2257								13.5456	14.2866	14.5391									14.5964
	IPI00007765	STRESS-70 PROTEIN, MITOCHONDRIAL PRECURSOR.	MKETAENYLGHTAK	39.27		1592.78	0.00276941			16.6572	14.6948	16.4026	13.3043	15.6092			15.7161			17.2209	14.6447	17.2942		15.7989	15.1118					15.684	16.5479	16.0979	15.5327
	IPI00007765	STRESS-70 PROTEIN, MITOCHONDRIAL PRECURSOR.	KDSETGENIR	43.25		1148.56	0.00272091									14.1016											13.6259									14.0527	12.8427
	IPI00007765	STRESS-70 PROTEIN, MITOCHONDRIAL PRECURSOR.	QAASSLQQASLK	23.5		1231.64	0.00788331			13.0633			13.698	14.0212	13.6015	13.0869				13.4318		14.1456	14.1276	14.1688	13.9253	13.919	16.0054				14.3422	13.4929	12.5151	13.5521		13.7821
	IPI00007765	STRESS-70 PROTEIN, MITOCHONDRIAL PRECURSOR.	VQQTVQDLFGR	39.13		1290.68	0.00837762				14.4004		12.8517		15.1295					13.519	14.5713	14.3123	14.1697		15.755	16.2818				17.4728	17.6373	17.7352			16.4597	16.6812	12.9017
	IPI00007765	STRESS-70 PROTEIN, MITOCHONDRIAL PRECURSOR.	VQQTVQDLFGR	31.83		1289.69	0.00593425						12.4256	14.0164	12.6033		15.5439					13.9676	14.6793	14.7027	14.7989	13.0882					16.3047	16.4163	15.9799	15.5839	15.2026	15.4451
	IPI00007765	STRESS-70 PROTEIN, MITOCHONDRIAL PRECURSOR.	VQQTVQDLFGR	31.83		1290.7	0.0116219				14.456	14.9902	13.4561	14.8624		15.4911	15.629			13.7202	14.6346	15.5251	13.6001	15.3681	15.3958	16.7825	15.4316			13.2205	14.891	13.9172	17.5661	16.914	13.9468	16.4393	14.4816
	IPI00007765	STRESS-70 PROTEIN, MITOCHONDRIAL PRECURSOR.	TTPSVVAFTADGER	59.07		1450.73	0.00290083																				14.2353							15.634			14.7475
	IPI00007765	STRESS-70 PROTEIN, MITOCHONDRIAL PRECURSOR.	VLENAEGAR	45.64		958.497	0.000896572										15.0557									15.4923
	IPI00007765	STRESS-70 PROTEIN, MITOCHONDRIAL PRECURSOR.	VLENAEGAR	45.64		957.556	0.00180201		12.3711		18.9652		17.6725		16.4557		14.3064		12.6216		19.1036		17.74			16.7215				17.102		17.0268		15.5201		14.8747
	IPI00007765	STRESS-70 PROTEIN, MITOCHONDRIAL PRECURSOR.	VLENAEGAR	31.2		958.496	0.00244143					14.7138		14.4318		16.1375								14.3396	14.8653		14.9282									12.7705
	IPI00007797	FATTY ACID-BINDING PROTEIN, EPIDERMAL.	ELGVGIALRK	41.08		1055.66	0.000355396
	IPI00007797	FATTY ACID-BINDING PROTEIN, EPIDERMAL.	NLTIKTESTLK	29.04		1247.73	0.00432511
	IPI00007797	FATTY ACID-BINDING PROTEIN, EPIDERMAL.	FEETTADGR	39.07		1025.46	0.0139895				14.5742										14.5286					12.7153
	IPI00008037	ISOFORM LONG OF LONG-CHAIN-FATTY-ACID--COA LIGASE 5.	LAQGEYIAPEK	47.28		1217.6	0.0058389				16.2124				14.9815	14.7034	15.327					14.5166			14.8404	15.4576	15.376									14.6892
	IPI00008037	ISOFORM LONG OF LONG-CHAIN-FATTY-ACID--COA LIGASE 5.	LAQGEYIAPEK	47.28		1218.65	0.00764993			15.9355	16.5985	16.0955	16.3108	15.7221	15.8194	15.2885	15.065			15.9936	16.3194	16.1334	16.2527	15.9245	14.2667	16.1725	14.7998			15.1755	15.981	15.2202	14.6867	14.3277	14.1992	15.1876
	IPI00008037	ISOFORM LONG OF LONG-CHAIN-FATTY-ACID--COA LIGASE 5.	LAQGEYIAPEK	24.36		1218.64	0.0051943																		15.6854		14.3102
	IPI00008037	ISOFORM LONG OF LONG-CHAIN-FATTY-ACID--COA LIGASE 5.	ALVLIGNVEK	29.95		1055.65	0.00866288			13.5265		14.7943	14.3713	14.2144		15.5081				13.505		14.4658		13.631	14.2035	15.2251	13.1467									12.6968
	IPI00008037	ISOFORM LONG OF LONG-CHAIN-FATTY-ACID--COA LIGASE 5.	IYDKVQNEAK	28.56		1207.64	0.00275456				13.7274		12.7684		12.8953						13.8872		13.0125			13.703						11.5671				12.4268
	IPI00008367	CARBOXYLESTERASE 4-LIKE PROTEIN.	AISESGVALTSVLVK	85.63		1473.86	0.00233146			15.5954	14.5145	14.7354	14.8305	14.3742	15.7608	14.8294	14.7503			16.1082	15.8311	16.4677	16.2085	15.069	16.7244	15.715	14.9277			16.2681	18.0164	16.9255	15.7076	14.567	15.3477	16.8409	13.8057
	IPI00008367	CARBOXYLESTERASE 4-LIKE PROTEIN.	AISESGVALTSVLVK	27.48		1473.86	0.000572028				13.8784										13.9244	12.6364
	IPI00008475	HYDROXYMETHYLGLUTARYL-COA SYNTHASE, CYTOPLASMIC.	LEVGTETIIDK	64.05		1217.67	0.000961376										19.2432										19.3334									15.2933
	IPI00008475	HYDROXYMETHYLGLUTARYL-COA SYNTHASE, CYTOPLASMIC.	LEVGTETIIDK	60.66		1217.67	0.0036844			17.2395	17.5273	17.5581	17.2716	17.4258	18.4846	18.5208	14.4013		12.881	17.2207	17.8329	17.6445	17.1301	17.6559	18.5001	19.0823	14.7521			15.9063	17.0283	16.1258	15.6835	15.974	16.9114	18.7198	18.1182
	IPI00008475	HYDROXYMETHYLGLUTARYL-COA SYNTHASE, CYTOPLASMIC.	LEVGTETIIDKSK	39.76		1432.8																			13.9973
	IPI00008475	HYDROXYMETHYLGLUTARYL-COA SYNTHASE, CYTOPLASMIC.	LEVGTETIIDKSK	31.95		1432.8	0.00759436								15.4038	16.0404	17.0288								15.6925	16.0469	17.277			14.5301		14.6295	14.7185	14.6426	15.6186	16.4189	16.5438
	IPI00008483	AMINE OXIDASE [FLAVIN-CONTAINING] A.	IFSVTNGGQER	43.36		1207.61	0.0108581						17.077		15.904		15.1846						14.2956		15.6408		15.0665							12.9203
	IPI00008483	AMINE OXIDASE [FLAVIN-CONTAINING] A.	IMDLLGDQVK	38.27		1131.61	0.00937375			14.7581	15.7778	15.4776	14.9506	15.2217	15.4102	16.983	15.153			14.5823	15.6109	15.1732	14.8353	14.6094	15.5267	16.9052	15.2149			14.7669	16.3821	15.2166	13.9559	13.8587	14.0604	15.3699	12.2366
	IPI00008483	AMINE OXIDASE [FLAVIN-CONTAINING] A.	IFSVTNGGQER	28.91		1207.61									15.23
	IPI00008483	AMINE OXIDASE [FLAVIN-CONTAINING] A.	KFVGGSGQVSER	47.67		1250.66	0.00310354			14.3704		15.0815		14.8683		16.019				14.5678		15.2631		14.9153	15.1238		14.4846			13.8304		14.3336		13.972		15.1856
	IPI00008483	AMINE OXIDASE [FLAVIN-CONTAINING] A.	FVGGSGQVSER	40.02		1122.56	0.00223662				15.4088		14.8739		14.4639		13.7451				15.3556		14.6721		14.5719	15.7762					13.8138
	IPI00008483	AMINE OXIDASE [FLAVIN-CONTAINING] A.	FVGGSGQVSER	37.31		1122.56	0.00223032			14.4434		14.8193		14.5081		15.7705				14.3987		14.933		14.303			14.0799			13.2512	14.3733	13.5789	13.4258	12.7604	13.1888	14.0886	12.4487
	IPI00008483	AMINE OXIDASE [FLAVIN-CONTAINING] A.	KFVGGSGQVSER	37.05		1250.65	0.0145137				16.1238		15.3823		15.4429		14.8288				16.0206		15.3264			16.5655										13.2633
	IPI00008483	AMINE OXIDASE [FLAVIN-CONTAINING] A.	KFVGGSGQVSER	32.8		1250.65	0.000441444						13.056										12.5737			13.7987
	IPI00008483	AMINE OXIDASE [FLAVIN-CONTAINING] A.	KFVGGSGQVSER	26.59		1250.65	0.0189038				15.8167						14.5196				15.8263																12.4445
	IPI00008529	60S ACIDIC RIBOSOMAL PROTEIN P2.	NIEDVIAQGIGK	63.28		1256.69	0.00270811			13.1723	14.4843	14.0659	12.9988		12.4637	14.7429				13.2952	14.6106	14.0324	13.0012		13.353	14.9027					14.0012	12.7838	11.9689			13.5729
	IPI00008603	ACTIN, AORTIC SMOOTH MUSCLE.	EITALAPSTMK	28.98		1161.63	0.00344475			15.892	15.9683	15.991	16.1882	15.8081	16.5127	16.0434	15.0913			15.9089	15.6324	16.2794	16.381	15.7716	16.8198	16.4419	14.8743			13.9999	15.5092	14.3524	13.973	13.4913	14.2493	14.5076	13.0578
	IPI00008603	ACTIN, AORTIC SMOOTH MUSCLE.	AGFAGDDAPR	52.28		976.453	0.000970646			14.645	15.4205	15.0917	15.4642	15.4433	15.6203	16.2432	14.4978			14.5253	15.3873	15.073	15.3869	15.2986	15.5333	16.328	14.4148			13.2558		13.7891				14.7932
	IPI00008603	ACTIN, AORTIC SMOOTH MUSCLE.	AVFPSIVGRPR	29.35		1198.72	0.00156492			13.0815	14.2495	13.4882	13.4785	12.9084	13.7006	12.7256				13.8349	14.8249	14.2975	14.1443	13.6088	14.9353	14.7651	11.8959			13.012	15.2815	13.7198	12.421	13.0112	12.5972	15.0936
	IPI00008603	ACTIN, AORTIC SMOOTH MUSCLE.	DSYVGDEAQSK	28.8		1198.53	0.00199431			11.9603		12.8957		13.204		14.9444				12.0123	13.5857	13.1539		13.3201	13.8001	14.8839	12.4954					11.8706		11.8279		13.5574
	IPI00008603	ACTIN, AORTIC SMOOTH MUSCLE.	DSYVGDEAQSK	23.83		1198.53	0.00157652				12.7832		13.6816		13.8464								13.5712
	IPI00008603	ACTIN, AORTIC SMOOTH MUSCLE.	DSYVGDEAQSKR	31.58		1354.63	0.00302572			13.3003		13.8643		14.1672		15.4731				13.5612		14.1083		14.3898	14.7898		13.6282			12.8891		13.3428		13.4614		14.537
	IPI00008603	ACTIN, AORTIC SMOOTH MUSCLE.	DSYVGDEAQSKR	26.83		1354.63	0.00127574
	IPI00008603	ACTIN, AORTIC SMOOTH MUSCLE.	DSYVGDEAQSKR	24.71		1354.63	0.00198433				15.5078		14.9067		15.0781		13.7676				15.5172		15.0035			16.2191
	IPI00008905	UDP-glucuronosyltransferase 2B15 precursor	TILEELVQR	52.23		1100.64	0.00119524			15.2753	16.2344	16.0812	15.517	15.3194	15.5106	16.4563	13.9352			15.3092	16.3609	15.953	15.5246	15.2202	15.8157	16.4878	13.6817			14.2901	15.4166	14.9095	14.3637	13.97	14.1581	15.1508	12.4872
	IPI00008905	UDP-glucuronosyltransferase 2B15 precursor	TILEELVQR	46.95		1100.6	0.0280708									15.1464																				13.1374
	IPI00008905	UDP-glucuronosyltransferase 2B15 precursor	GAALSVDIR	29.71		902.505	0.0043994		14.301	15.2892	14.4722	13.5877	13.9474						14.4522	15.29	14.503	13.8594	14.0138		13.1871				11.9633	12.5279	12.1479
	IPI00008934	Hydroxymethylglutaryl-CoA synthase, mitochondrial precursor	VSQDAAPGSPLDK	49.23		1284.65	0.00149483			15.8149		15.9512		16.1668		16.5782	18.1338			15.8573	16.3867	16.1668	16.0769	16.4556	17.1978	17.4318	18.0756			14.9407	15.9271	15.3539	14.9141	15.417	16.085	17.95	17.0036
	IPI00008934	Hydroxymethylglutaryl-CoA synthase, mitochondrial precursor	YTVGLGQTR	45.34		994.538	0.000932247			14.8905	15.6971	15.2816			16.3346	17.461	17.6112			14.7527	15.5631	15.1711	15.1246	14.8607	16.2945	17.1192	17.3985			13.3374	14.2447	13.6464	13.2671	13.2354	14.2391	15.5282	15.5322
	IPI00008934	Hydroxymethylglutaryl-CoA synthase, mitochondrial precursor	LVSSTSDLPKR	40.72		1202.68	0.00574043																				15.6868										14.922
	IPI00008934	Hydroxymethylglutaryl-CoA synthase, mitochondrial precursor	LVSSTSDLPKR	40.72		1201.69	0.00293512			14.6055	15.777	17.2389	14.7797	17.9364	16.9617		14.9433				16.1107	17.5076	15.0545	18.1256	17.51	18.0956	15.8259			13.5329		16.67				16.8707
	IPI00008934	Hydroxymethylglutaryl-CoA synthase, mitochondrial precursor	LVSSTSDLPKR	36.47		1202.7	0.0153485									14.5224	15.5424										13.924										12.906
	IPI00008934	Hydroxymethylglutaryl-CoA synthase, mitochondrial precursor	LEDTYTNKDLDK	29.97		1454.71	0.00158509									16.212	16.5865									16.2932	16.864				15.3484					17.0005	15.962
	IPI00008934	Hydroxymethylglutaryl-CoA synthase, mitochondrial precursor	LVSSTSDLPK	27.64		1046.58	0.0036425				15.843		15.1287		15.6025	17.2482	16.6351				15.7685	14.9599	14.9148		15.5716	17.1944	16.415			13.0733	14.3983	13.4969	13.29	12.8204	14.0091	15.3612
	IPI00008934	Hydroxymethylglutaryl-CoA synthase, mitochondrial precursor	IQNQWK	27.63		816.437	0.00763704				13.6698		13.5128		15.1731		16.1049				13.0381		13.6847		14.8977	16.1216
	IPI00008934	Hydroxymethylglutaryl-CoA synthase, mitochondrial precursor	VSQDAAPGSPLDK	26.73		1284.64	0.00522431				16.2239		15.7816		17.1526	12.9818										13.705										12.8702
	IPI00008934	Hydroxymethylglutaryl-CoA synthase, mitochondrial precursor	ASQDMFDKK	25.49		1069.5	0.00300227			15.502		15.9664		15.9139		18.2533				15.7037		16.2684		16.0929			17.8971			14.6189	15.7446	15.0397	14.7749	14.9684	15.7575	17.1568	16.8206
	IPI00008934	Hydroxymethylglutaryl-CoA synthase, mitochondrial precursor	YTVGLGQTR	23.77		994.537							15.1335
	IPI00009367	Serine--pyruvate aminotransferase	QGIDILYSGSQK	81.11		1308.69	0.00585481		16.8364	20.735	21.4842	19.9596	19.2442	19.4607	20.6153	17.104	19.1426		17.125	21.162	22.0505	20.6477	21.271	20.455	21.6349	17.8229	19.2249		16.2483	22.8989	22.8987	22.6558	22.5617	21.8106	21.2652	21.2707	18.1981
	IPI00009367	Serine--pyruvate aminotransferase	IMAAGGLQMIGSMSK	79.62		1494.76	0.00246581			14.2846	14.8602	14.0336	17.2256	16.4196	17.0621	14.6238	14.6336			16.1603	16.2931	14.9445	18.7427	17.2244	18.0131	15.5629	14.9252			20.0248	21.3511	19.9505	18.2939	16.7983	17.0736	17.1504	14.1839
	IPI00009367	Serine--pyruvate aminotransferase	IMAAGGLQMIGSMSK	75.38		1494.76	0.0014851			15.6042	15.9427	17.4116								19.9211	18.6475	19.4687
	IPI00009367	Serine--pyruvate aminotransferase	QGIDILYSGSQK	74.57		1308.69	0.00205415			17.8164	16.0169	17.5172	16.2905	15.9921	15.4649		13.6385			18.4598	17.2415	17.8111	18.1013	17.2967	16.2436					18.3297	19.2615	18.236	17.7659	16.7442	16.668	16.4173
	IPI00009367	Serine--pyruvate aminotransferase	QGIDILYSGSQK	70.2		1308.69	0.00240271			15.9407	16.6758	15.7523	15.3247							16.5196	16.9625	16.4145	15.373	15.0761	14.5953					15.7995	17.3285	15.6013	14.7964	14.2908
	IPI00009367	Serine--pyruvate aminotransferase	ALNAPPGTSLISFSDK	64.42		1617.86	0.00559344			17.5937	15.0288	14.5337	14.6104		15.1022		13.2731			18.8268	15.512	17.7579	17.4644	14.4495	16.5848		13.8211			19.0498	20.3212	18.7912	17.7617	15.2591	16.0006	14.9401	13.115
	IPI00009367	Serine--pyruvate aminotransferase	QGIDILYSGSQK	62.73		1308.69	0.00206999			17.5671	17.8705				15.366					17.9301	17.0578	17.6247	16.7917	16.1971	17.6655							16.9523
	IPI00009367	Serine--pyruvate aminotransferase	IMAAGGLQMIGSMSK	62.21		1494.77	0.00547255				13.7795									13.9828	14.6361	13.7845								13.1012	15.8076	13.4626
	IPI00009367	Serine--pyruvate aminotransferase	IMAAGGLQMIGSMSK	62.21		1494.77	0.00484703				12.975									13.2366	14.1823	13.5279								12.4511	15.4196	12.4682
	IPI00009367	Serine--pyruvate aminotransferase	IMAAGGLQMIGSMSK	61.04		1494.76	0.00410236			13.3217	13.69	13.3625								14.9141	15.6817	14.5463								14.8584	16.9859	14.559
	IPI00009367	Serine--pyruvate aminotransferase	QGIDILYSGSQK	59.95		1308.69																	16.8054
	IPI00009367	Serine--pyruvate aminotransferase	IMAAGGLQMIGSMSK	56.67		1510.75	0.00495994			12.4114										13.848	12.8047	13.0071	13.2702							14.6759	15.474	14.9646
	IPI00009367	Serine--pyruvate aminotransferase	ESLALIAEQGLENSWR	56.47		1815.93	0.0018872			15.256	16.5524	15.8712	13.6273			12.8946				16.0623	16.7879	15.8738	14.113		13.0635					15.927	17.592	15.7789	14.0991
	IPI00009367	Serine--pyruvate aminotransferase	QGIDILYSGSQK	56.02		1308.69	0.00222318			15.4056	15.7012	15.6777	14.4613							15.6153	16.2252	15.8495	14.7172	16.4184						14.8235	16.5347	14.7456	14.1248
	IPI00009367	Serine--pyruvate aminotransferase	QGIDILYSGSQK	56.02		1308.69	0.00186465			15.3369	15.824	15.4931	14.7174	14.2127	12.7475					15.3226	15.7595	15.3502	14.4023	14.8245	13.642					14.3963	15.8561	14.4767	15.4923	17.2056	14.8145	13.2916
	IPI00009367	Serine--pyruvate aminotransferase	QGIDILYSGSQK	52.12		1308.69	0.00185942			16.0651	16.7083	16.3673	15.9594		14.042					16.3599	16.7823	16.3514	15.1162	14.9365	15.6524					15.357	16.8841	15.2262	15.3953	13.6811	13.3499
	IPI00009367	Serine--pyruvate aminotransferase	EGIQYVFQTR	51.61		1240.64	0.0023322			18.2792	19.1266	18.212	17.2029	16.1289	16.0579	14.9964				18.5044	19.614	18.573	17.2633	16.2947	17.1189	16.5497				17.5266	19.3505	17.3866	15.8299	14.8015	14.8309	15.3431
	IPI00009367	Serine--pyruvate aminotransferase	QGIDILYSGSQK	50.63		1308.69	0.00165574			15.751	16.1402	17.4003	14.837	14.6415	15.1879	14.0356				16.0734	16.9354	17.568	15.8346	19.1606	13.9706	17.3343				15.3537	16.4327	15.0297	14.8246	13.3838	13.6528	13.3479
	IPI00009367	Serine--pyruvate aminotransferase	ALLKPLSIPNQLLLGPGPSNLPPR	48.28		2505.5	0.00611555			15.9296	16.0905	13.7762								16.5942	17.5632	16.5981	14.3379	13.2504	12.9726					15.7558	17.2228	15.7248	13.4214
	IPI00009367	Serine--pyruvate aminotransferase	QGIDILYSGSQK	47		1306.7	0.0106864						15.5982		15.4966		15.8893				17.6764				16.115	16.1051	16.05				18.214	15.7785		15.4418	14.6982	14.9679	14.885
	IPI00009367	Serine--pyruvate aminotransferase	QGIDILYSGSQK	47		1308.69	0.00253192			16.5135	16.8828	16.5064	15.592	14.8395	14.2185					17.2181	17.4537	16.8897	15.9089	15.4516	14.9145	13.8563				16.6559	17.8416	16.1151	16.0431	14.7375	14.578	14.667
	IPI00009367	Serine--pyruvate aminotransferase	IMAAGGLQMIGSMSK	46.98		1494.76	0.00225453			19.2327	17.4481									14.436
	IPI00009367	Serine--pyruvate aminotransferase	QGIDILYSGSQK	46.65		1308.69	0.00167051			14.6689		14.7252	13.8068	13.1884						14.5698	15.3831	14.7393	13.8587	13.5986	12.5069					13.6499	14.8501	13.7348	13.1385
	IPI00009367	Serine--pyruvate aminotransferase	QGIDILYSGSQK	46.65		1308.69	0.00140913		14.6427	15.411	14.7349	13.8115	13.1737		12.8194				14.5818	15.3754	14.8122	13.794	13.425	12.6543					13.799	15.0099	13.7515	13.4895		11.8343
	IPI00009367	Serine--pyruvate aminotransferase	QGIDILYSGSQK	46.61		1308.69	0.00201707			14.8906	15.5716	15.2485									15.9169	15.6336			12.7911						15.5809	14.4186
	IPI00009367	Serine--pyruvate aminotransferase	QGIDILYSGSQK	46.61		1308.69	0.00180454			14.7346	15.5228	15.03	13.9973	13.5157						14.7195	15.3995	15.0398	13.8358	13.565	12.5662					14.3464	15.3137	13.9806	13.8724
	IPI00009367	Serine--pyruvate aminotransferase	QGIDILYSGSQK	46.48		1308.69	0.00234937			16.3503										16.9615	18.0341		16.3838
	IPI00009367	Serine--pyruvate aminotransferase	QGIDILYSGSQK	46.48		1307.69	0.00512949			17.0144				15.3447						17.1406		17.0649		15.4504							17.2527
	IPI00009367	Serine--pyruvate aminotransferase	ALNAPPGTSLISFSDK	46.14		1617.85	0.00892093			12.3916	13.4743									15.7437	14.6241	13.4838								15.0206	17.2329	16.5012	14.9261
	IPI00009367	Serine--pyruvate aminotransferase	ESLALIAEQGLENSWR	45.97		1815.94	0.00459628																							15.7917	12.7126	15.549
	IPI00009367	Serine--pyruvate aminotransferase	QGIDILYSGSQK	45.77		1308.69																	16.6225
	IPI00009367	Serine--pyruvate aminotransferase	QGIDILYSGSQK	44.53		1308.69	0.00168591			15.5694	16.2811	15.8667	14.1053	13.6303	12.6401	13.6145				15.2633	15.9635	15.0879	14.2851	13.6942	13.394					14.202	15.3982	14.323	13.9533	13.5345	12.8565
	IPI00009367	Serine--pyruvate aminotransferase	QGIDILYSGSQK	43.96		1308.69	0.000901138							14.9109						14.9688	15.5672	14.7165								13.5657	14.5664	13.4557	13.0578
	IPI00009367	Serine--pyruvate aminotransferase	QGIDILYSGSQK	42.37		1308.69	0.00401249			17.0976	17.4922	16.8544	15.8839	15.5686	15.3716		14.9635			17.3522	17.7784	17.1654	16.2452	15.7696	15.9936	15.8669	14.3828			16.8628	17.9359	16.5484	16.3075	15.409	15.0315	14.8742	13.7257
	IPI00009367	Serine--pyruvate aminotransferase	EGIQYVFQTR	41.25		1238.62	0.00111156			18.0713										18.2752	19.3872											17.1168
	IPI00009367	Serine--pyruvate aminotransferase	QGIDILYSGSQK	41.2		1307.68	0.00425968															15.8643									15.9414
	IPI00009367	Serine--pyruvate aminotransferase	QGIDILYSGSQK	41.2		1305.64	0.00291363			15.528	16.9174	15.9461	15.3662	14.2609	13.8452	14.6746				16.2995	17.9926	16.8169	16.1561	15.1678	15.4392	15.5441				16.838	17.8953	16.7924	15.5616	14.9452	13.8971	14.6607
	IPI00009367	Serine--pyruvate aminotransferase	EGIQYVFQTR	41.17		1237.6	0.0175362						17.3344	17.0801	15.9551	14.9412							17.3922							14.1422	15.0903	14.2935	13.0222	14.0983		16.2417
	IPI00009367	Serine--pyruvate aminotransferase	QGIDILYSGSQK	37.45		1308.69	0.00248723			15.5552			14.6669									15.8554								14.9652		16.281
	IPI00009367	Serine--pyruvate aminotransferase	QGIDILYSGSQK	37.07		1306.68														16.0854
	IPI00009367	Serine--pyruvate aminotransferase	QGIDILYSGSQK	37.07		1305.66	0.0192511													16.6545	17.5603		16.3865
	IPI00009367	Serine--pyruvate aminotransferase	QGIDILYSGSQK	36.98		1308.69	0.000945448			14.8128	15.526	14.8198	13.9642	13.2932		12.483				14.5665	15.3864	14.8273	14.023	13.4789	12.7571					13.7574	14.7302	13.6679	13.2766
	IPI00009367	Serine--pyruvate aminotransferase	ALLKPLSIPNQLLLGPGPSNLPPR	36.7		2505.5	0.00445456			13.727	13.0862	11.9209								14.7898	15.8185	14.9107								13.8435	15.511	13.6151
	IPI00009367	Serine--pyruvate aminotransferase	QGIDILYSGSQK	35.58		1308.69	0.00170658			14.6931			13.7505							14.6015		14.7411
	IPI00009367	Serine--pyruvate aminotransferase	DMYQIMDEIK	33.68		1285.59	0.00203544			15.7106	17.1825	16.2909	14.4755	13.8955		14.7142				15.7847	17.3441	16.0066	14.4696	13.759	14.611	14.4802				15.2247	16.9266	15.3718	13.7668	12.8251	12.26	13.4148
	IPI00009367	Serine--pyruvate aminotransferase	IMAAGGLQMIGSMSK	32.14		1494.77	0.00778649														13.3525										14.0436
	IPI00009367	Serine--pyruvate aminotransferase	ALNAPPGTSLISFSDK	30.88		1617.86	0.00699515			14.7769										13.7081	13.3207										14.7454
	IPI00009367	Serine--pyruvate aminotransferase	QGIDILYSGSQK	30.25		1308.69	0.00214421													14.6752											14.5954
	IPI00009367	Serine--pyruvate aminotransferase	QGIDILYSGSQK	26.73		1307.68	0.0127304														15.9218	16.35
	IPI00009367	Serine--pyruvate aminotransferase	ALLKPLSIPNQLLLGPGPSNLPPR	26.65		2505.5	0.00639139				13.7993									14.0118	14.8497										14.7212
	IPI00009367	Serine--pyruvate aminotransferase	MYHHTIPVISLYSLR	24.91		1829.98	0.00371326			14.7949	18.1286		14.9223							15.1054	18.2205	14.4928	14.5303			13.6827				15.359	15.138	14.7803
	IPI00009367	Serine--pyruvate aminotransferase	IMAAGGLQMIGSMSK	24.86		1494.77	0.00173296				12.7155									12.7931	13.5982										14.3053
	IPI00009367	Serine--pyruvate aminotransferase	ALLKPLSIPNQLLLGPGPSNLPPR	23.34		2505.5															14.2944
	IPI00009367	Serine--pyruvate aminotransferase	EAAAYLHGR	65.36		987.501	0.00740782		15.2716		22.3581		20.8545		19.5256		16.7043		15.5245		22.4153		20.9502			18.6856										11.7786
	IPI00009367	Serine--pyruvate aminotransferase	EAAAYLHGR	63.24		987.505	0.00274143			21.6562	15.8683	21.4858	14.4976	19.0675	13.3407						16.2701	21.514	15.3628	19.079	19.5473	13.387				20.4996		20.1444
	IPI00009367	Serine--pyruvate aminotransferase	EAAAYLHGR	56.98		987.505	0.00143778			17.836	14.8395	17.3865	13.8853	15.2285		18.5051				21.7429	15.337	17.6825	14.1843	15.5359	13.5489					14.8651	17.4662	14.349	15.5651		14.1929
	IPI00009367	Serine--pyruvate aminotransferase	LQALGLQLFVK	56.5		1229.77	0.00173194		15.7236	16.8407	15.7326								15.613	16.8562	15.7681								14.2787	15.8695	14.1037
	IPI00009367	Serine--pyruvate aminotransferase	EAAAYLHGR	55.02		987.506	0.00145536				16.0712		14.8651		16.414						18.8133		17.261		16.018	15.0267				16.6708		16.2002
	IPI00009367	Serine--pyruvate aminotransferase	EAAAYLHGR	54.2		987.504	0.000295307				18.6164		17.3395
	IPI00009367	Serine--pyruvate aminotransferase	EAAAYLHGR	53.99		987.505							15.1156
	IPI00009367	Serine--pyruvate aminotransferase	IGLLGCNATR	51.33		1017.56	0.00209922					13.114								15.2608	15.5824	15.8535	14.8821	13.347	14.5915				13.1936	16.3146	16.4276	16.7493	15.7418	14.3847	15.5126	13.5529	12.2127
	IPI00009367	Serine--pyruvate aminotransferase	EAAAYLHGR	46.11		985.501	0.00191794			15.9113	15.9696		14.7133								15.9587		14.7385		13.9862					13.5689		13.3157
	IPI00009367	Serine--pyruvate aminotransferase	EAAAYLHGR	46.11		987.506	0.00193419			16.1147	14.3401	15.8	13.1885	13.8557	13.2346	13.9581				17.8743	14.9669	16.0778	13.4783	13.7812	12.8779		16.8864		14.1166	13.2783	21.1419	13.3877	19.3478	17.5757	17.8356	16.9484	15.1364
	IPI00009367	Serine--pyruvate aminotransferase	LPTVTTVAVPAGYDWR	38.17		1745.93	0.00360956			14.3132										15.4692	14.8555	14.2636	12.5896							15.0141	16.2933	14.2335
	IPI00009367	Serine--pyruvate aminotransferase	QHREAAAYLHGR	37.88		1408.73	0.002469				15.6363		14.2528								15.5637		13.8656
	IPI00009367	Serine--pyruvate aminotransferase	EAAAYLHGR	36.61		987.506	0.00125427			14.9483	14.1156	14.2556	13.1313							15.6491	13.863	15.2734	13.1556	13.0118							15.7129	11.6077	13.93
	IPI00009367	Serine--pyruvate aminotransferase	EAAAYLHGR	34.73		986.555										13.3811
	IPI00009367	Serine--pyruvate aminotransferase	EAAAYLHGR	32.72		987.506	0.00109814			14.43	13.896	14.5504	13.3754							15.0262	14.3928	14.7655	13.2318	12.6752						12.2223	14.7088	11.9471	13.1039		12.3607
	IPI00009367	Serine--pyruvate aminotransferase	ENVDRVTEALR	30.79		1301.69	0.00230178				16.3232		16.2978		17.1578						17.177		15.2659
	IPI00009367	Serine--pyruvate aminotransferase	ENVDRVTEALR	30.43		1301.69	0.00205552		16.5561	20.9169	21.5277	20.7563	15.8154	19.4305	19.3618		17.6309				21.2144		20.4046	14.898	19.5199
	IPI00009367	Serine--pyruvate aminotransferase	EAAAYLHGR	29.04		987.504	0.00105997				15.2343		14.3847								15.9861		14.764		14.3734
	IPI00009367	Serine--pyruvate aminotransferase	ENVDRVTEALR	27.5		1301.69	0.00193069			20.965	16.8875	14.3064	20.2499	19.3813	14.1853						14.5241				14.6525
	IPI00009367	Serine--pyruvate aminotransferase	EAAAYLHGR	26		987.503	0.00563631			14.1308	14.6332	14.6229								14.342	14.6591	14.193	14.1602								14.0474		11.6119
	IPI00009367	Serine--pyruvate aminotransferase	ENVDRVTEALR	25.5		1299.66	0.000966688				19.8979									17.8865							15.5863
	IPI00009368	SIDEROFLEXIN-1.	NILLTNEQLESAR	54.07		1500.81	0.00372564										12.4616										13.0135										12.714
	IPI00009368	SIDEROFLEXIN-1.	QAITQVVVSR	34.04		1100.64	0.0183479								15.1914		15.3395										15.5179										16.1864
	IPI00009440	Cytochrome P450 8B1	MSSGQEYLFR	39.52		1217.57	0.00240015														15.7008				16.4662	16.7722					15.6782	14.8536
	IPI00009532	4-AMINOBUTYRATE AMINOTRANSFERASE, MITOCHONDRIAL PRECURSOR.	EDLLNNAAHAGK	42.32		1252.63	0.0043027							13.8603	14.7671	15.1173	14.9108							14.2646	14.8069	16.3552	15.3166							13.8477	13.6394	15.9916
	IPI00009532	4-AMINOBUTYRATE AMINOTRANSFERASE, MITOCHONDRIAL PRECURSOR.	GNYLVDVDGNR	41.18		1221.59	0.00239445			14.8441		15.1692		15.3327	16.6235	15.6283	17.5715						15.6297	15.7684	17.1932	16.0631	17.766						14.5897	15.7044	15.6646	17.6619	16.375
	IPI00009532	4-AMINOBUTYRATE AMINOTRANSFERASE, MITOCHONDRIAL PRECURSOR.	REDLLNNAAHAGK	34.63		1408.73											15.5813
	IPI00009532	4-AMINOBUTYRATE AMINOTRANSFERASE, MITOCHONDRIAL PRECURSOR.	REDLLNNAAHAGK	33.49		1408.73	0.0017003					14.2394		14.3095	15.611	15.8604	15.9597							14.3274	15.2905	16.2795	15.8693									15.3884
	IPI00009532	4-AMINOBUTYRATE AMINOTRANSFERASE, MITOCHONDRIAL PRECURSOR.	YPQFISR	33.36		908.488	0.00135592								14.4161		15.0208			12.4477					13.7663		14.9383
	IPI00009532	4-AMINOBUTYRATE AMINOTRANSFERASE, MITOCHONDRIAL PRECURSOR.	YPQFISR	33.36		910.483	0.00139794							13.0857	14.8318	15.6578	15.9684					12.5643		12.7834	14.7818	15.5681	15.6941								12.4225	13.9078	13.6123
	IPI00009532	4-AMINOBUTYRATE AMINOTRANSFERASE, MITOCHONDRIAL PRECURSOR.	QSLLSVAPK	27.33		942.568	0.00122899		12.9075	13.6512	13.807	13.9651	14.427	15.5204	16.5237	16.5496			12.6322	13.3058	13.4258	13.7846	14.0062	15.3973	16.2253	16.3346							12.1122	13.2453	14.221	14.4245
	IPI00009865	KERATIN, TYPE I CYTOSKELETAL 10.	SLLEGEGSSGGGGR	52.76		1262.6	0.00372343		12.6133	15.5271		15.1166	15.1295	15.1541	13.4372	13.2438	12.9995		12.8287	16.2054		16.0447	13.1125	15.681	13.8342	12.7291	13.2359			16.1758	16.229	16.3893	15.0812	15.0855	14.6901	15.3525	14.3951
	IPI00009865	KERATIN, TYPE I CYTOSKELETAL 10.	SLLEGEGSSGGGGR	26.31		1262.6	0.00227651								15.2526								16.5404		15.4744	14.1883
	IPI00009865	KERATIN, TYPE I CYTOSKELETAL 10.	QSVEADINGLRR	25.16		1357.73	0.00276166			13.4239						13.4178														13.7203						14.3555
	IPI00009865	KERATIN, TYPE I CYTOSKELETAL 10.	LASYLDK	32.96		809.444	0.000632968
	IPI00009865	KERATIN, TYPE I CYTOSKELETAL 10.	LASYLDK	32.96		807.448	0.0172536									12.6513	14.2672										14.0181
	IPI00009865	KERATIN, TYPE I CYTOSKELETAL 10.	LASYLDK	32.23		807.409	0.0133578																			11.8957
	IPI00009865	KERATIN, TYPE I CYTOSKELETAL 10.	LASYLDKVR	50.71		1064.62	0.00151266						14.0827
	IPI00009865	KERATIN, TYPE I CYTOSKELETAL 10.	LASYLDKVR	49.97		1064.62	0.00614447			13.6439										14.4298			14.2944	13.8094		14.4897			12.6422	12.7			12.5907
	IPI00009865	KERATIN, TYPE I CYTOSKELETAL 10.	LASYLDKVR	36.16		1064.61	0.0105654																													12.7877
	IPI00009865	KERATIN, TYPE I CYTOSKELETAL 10.	LASYLDKVR	36.16		1061.55	0.00168102									14.6033										14.5445
	IPI00009865	KERATIN, TYPE I CYTOSKELETAL 10.	VTMQNLNDR	63.62		1090.54	0.00101019						15.8374
	IPI00009865	KERATIN, TYPE I CYTOSKELETAL 10.	VTMQNLNDR	54.51		1090.54	0.00338357
	IPI00009865	KERATIN, TYPE I CYTOSKELETAL 10.	VTMQNLNDR	54.12		1090.53	0.0103955
	IPI00009865	KERATIN, TYPE I CYTOSKELETAL 10.	VTMQNLNDR	46.76		1105.59	0.00577513
	IPI00009865	KERATIN, TYPE I CYTOSKELETAL 10.	VTMQNLNDR	46.76		1106.54	0.0104455									14.4175								12.1399			13.9776										12.2669
	IPI00009865	KERATIN, TYPE I CYTOSKELETAL 10.	VTMQNLNDR	45.45		1090.54	0.00515274		13.3808	16.209				14.9964		16.2735			13.893	16.0924		15.6761	15.8806	14.8018		16.4624			13.4488				13.9338			14.1689
	IPI00009865	KERATIN, TYPE I CYTOSKELETAL 10.	DAEAWFNEK	49.16		1109.49	0.00123728
	IPI00009865	KERATIN, TYPE I CYTOSKELETAL 10.	DAEAWFNEK	48.53		1109.49	0.000948649
	IPI00009865	KERATIN, TYPE I CYTOSKELETAL 10.	DAEAWFNEK	30.88		1109.49	0.00196571
	IPI00009865	KERATIN, TYPE I CYTOSKELETAL 10.	ALEESNYELEGK	81.64		1381.66	0.00563746		14.0444	13.6757									14.2754	13.2299			13.3499		13.8259				13.8088	13.7552	14.9548	13.519	14.2588	14.4605	13.0323	15.4979
	IPI00009865	KERATIN, TYPE I CYTOSKELETAL 10.	SQYEQLAEQNR	53.17		1365.65	0.000196942
	IPI00009865	KERATIN, TYPE I CYTOSKELETAL 10.	VLDELTLTK	50.6		1031.61	0.0019153				14.8668					15.3869				13.9589	14.2073			13.9666		15.1393										12.2959
	IPI00009865	KERATIN, TYPE I CYTOSKELETAL 10.	SQYEQLAEQNRK	47.62		1493.75
	IPI00009865	KERATIN, TYPE I CYTOSKELETAL 10.	LKYENEVALR	42.02		1234.69	0.00485007																							13.409				12.9136		14.3691
	IPI00009865	KERATIN, TYPE I CYTOSKELETAL 10.	SQYEQLAEQNRK	34.49		1493.75	0.00294114			13.4346	13.2772		13.4537			13.8768			12.3108	13.5117	13.3507		13.2926	12.519		13.7347
	IPI00009865	KERATIN, TYPE I CYTOSKELETAL 10.	KDAEAWFNEK	31.12		1237.59	0.00100484
	IPI00009865	KERATIN, TYPE I CYTOSKELETAL 10.	KDAEAWFNEK	28.17		1235.54	0.00179197
	IPI00009866	ISOFORM 1 OF KERATIN, TYPE I CYTOSKELETAL 13.	LEQEIATYR	45.8		1122.59	0.00141119									15.3378	14.7762									15.9681	14.6503									13.8302	13.3371
	IPI00009866	ISOFORM 1 OF KERATIN, TYPE I CYTOSKELETAL 13.	TRLEQEIATYR	53.72		1379.74	0.00974745																													14.9177
	IPI00009866	ISOFORM 1 OF KERATIN, TYPE I CYTOSKELETAL 13.	ALEEANADLEVK	62.83		1301.68	0.00809688		13.5822	17.0786	16.1437	16.2609	15.4775	14.9004	14.5024	18.424	17.6111		16.8235	20.8574	16.4368	20.5465	16.0052	19.4736	15.5768	18.2085	17.7508		15.8368	22.1729	21.3289	22.017	21.8475	21.0181	20.4939	20.5389	17.2955
	IPI00009866	ISOFORM 1 OF KERATIN, TYPE I CYTOSKELETAL 13.	ALEEANADLEVK	60.77		1301.69	0.00947307			16.8702	15.0831	16.2609	14.631	14.1031		18.424			14.6208	17.2289	16.0008	16.3372	15.2451	15.1017	14.1197		13.4837			17.4616	17.5851	17.3447	17.247	14.4406	15.7458		12.691
	IPI00009866	ISOFORM 1 OF KERATIN, TYPE I CYTOSKELETAL 13.	ALEEANADLEVK	30.28		1301.69	0.011703													13.877		14.0331								14.1933	15.7844	14.3606	14.4833	13.7072	13.2664	14.6525
	IPI00009866	ISOFORM 1 OF KERATIN, TYPE I CYTOSKELETAL 13.	ALEEANADLEVK	29.93		1301.68	0.0113933		14.3662			13.8207							15.3911			13.2486							13.7687	15.1707	13.7645	13.6913	12.9906		14.3092
	IPI00009867	KERATIN, TYPE II CYTOSKELETAL 5.	ISISTSGGSFR	68.92		1111.58	9.06714e-05
	IPI00009867	KERATIN, TYPE II CYTOSKELETAL 5.	ISISTSGGSFR	63.85		1111.57	0.0132823									13.7546			12.3851						13.875				11.4639
	IPI00009867	KERATIN, TYPE II CYTOSKELETAL 5.	ISISTSGGSFR	62.4		1111.57	0.0117215
	IPI00009867	KERATIN, TYPE II CYTOSKELETAL 5.	SLYNLGGSKR	37.16		1094.58	0.0227546																														12.4477
	IPI00009867	KERATIN, TYPE II CYTOSKELETAL 5.	SLYNLGGSKR	32.86		1094.62	0.0210961									14.6992										14.8039
	IPI00009867	KERATIN, TYPE II CYTOSKELETAL 5.	NKYEDEINKR	43.29		1308.66	0.0024288
	IPI00009867	KERATIN, TYPE II CYTOSKELETAL 5.	NKYEDEINKR	39.61		1308.67	0.000724075
	IPI00009867	KERATIN, TYPE II CYTOSKELETAL 5.	NKYEDEINKR	38.43		1308.66	0.0012889
	IPI00009867	KERATIN, TYPE II CYTOSKELETAL 5.	NKYEDEINKR	37.17		1308.66	0.00300417							14.1096						13.6996				14.0282													12.1959
	IPI00009867	KERATIN, TYPE II CYTOSKELETAL 5.	NKYEDEINKR	29.39		1308.66	0.00235715						13.7629										13.9046			14.418
	IPI00009867	KERATIN, TYPE II CYTOSKELETAL 5.	NKYEDEINKR	27.31		1308.66
	IPI00009867	KERATIN, TYPE II CYTOSKELETAL 5.	NKYEDEINKR	27.2		1308.66	0.00074794
	IPI00009867	KERATIN, TYPE II CYTOSKELETAL 5.	NKYEDEINKR	23.72		1308.69	0.0285293			13.3744										12.6531	13.002				13.1902		11.9527
	IPI00009867	KERATIN, TYPE II CYTOSKELETAL 5.	VRTEEREQIK	26.12		1287.7	0.00189449
	IPI00009867	KERATIN, TYPE II CYTOSKELETAL 5.	QLDSIVGER	64.23		1016.54	0.0154841			15.0233	15.7698	14.8777	14.6029	13.9948	13.572	14.2098				15.2289	16.0042	14.9499	14.5789	12.878	13.5063	14.1368					15.164			13.1948		12.6716
	IPI00009867	KERATIN, TYPE II CYTOSKELETAL 5.	QLDSIVGER	49.07		1016.54	0.00296259																										13.6108
	IPI00009867	KERATIN, TYPE II CYTOSKELETAL 5.	WTLLQEQGTK	49.58		1203.65	0.00615177			16.0476	16.1592	16.3517	16.067	16.2021	16.6012	16.3026	15.5853		13.6076	14.3759	16.4318	16.5546	16.6656	16.2723	16.6824	16.737	15.4869		12.6045	15.2652	16.3374	13.0601	11.8377	14.0322	15.1532	14.8025	14.4936
	IPI00009867	KERATIN, TYPE II CYTOSKELETAL 5.	WTLLQEQGTK	48.58		1203.65	0.0131658		12.926	14.3184	14.0175	13.8781	13.5055	15.1934	13.4332	14.9037				14.6829	14.4409	14.2669	13.8769	15.513	14.9718	15.4745				14.1467	15.1635	13.6347	12.8433	14.4242	13.9135
	IPI00009867	KERATIN, TYPE II CYTOSKELETAL 5.	WTLLQEQGTK	47.69		1203.64	0.00121886
	IPI00009867	KERATIN, TYPE II CYTOSKELETAL 5.	WTLLQEQGTK	46.42		1203.65	0.00163512
	IPI00009867	KERATIN, TYPE II CYTOSKELETAL 5.	WTLLQEQGTK	42.32		1203.65	0.0114976														15.6061
	IPI00009867	KERATIN, TYPE II CYTOSKELETAL 5.	WTLLQEQGTK	28.88		1203.64	0.00214095
	IPI00009867	KERATIN, TYPE II CYTOSKELETAL 5.	WTLLQEQGTK	23.92		1203.64
	IPI00009867	KERATIN, TYPE II CYTOSKELETAL 5.	AQYEEIANR	46.72		1093.54	0.0185795														13.5206
	IPI00009867	KERATIN, TYPE II CYTOSKELETAL 5.	SRTEAESWYQTK	43.58		1485.7	0.00142405
	IPI00009867	KERATIN, TYPE II CYTOSKELETAL 5.	TEAESWYQTK	25.37		1242.57
	IPI00009867	KERATIN, TYPE II CYTOSKELETAL 5.	YEELQQTAGR	70.34		1194.58	0.00498223			14.6422	15.7558	15.5779	15.4431	15.9232	15.1003	16.4671	13.4931			14.9757	15.8594	15.5927	15.4051	15.5928	15.4818	17.0487	13.5057			13.8259		14.7509		14.9146		15.6947
	IPI00009867	KERATIN, TYPE II CYTOSKELETAL 5.	YEELQQTAGR	57.9		1192.62	0.0221681																	13.2117
	IPI00009867	KERATIN, TYPE II CYTOSKELETAL 5.	YEELQQTAGR	55.34		1192.63
	IPI00009867	KERATIN, TYPE II CYTOSKELETAL 5.	YEELQQTAGR	29.11		1194.58	0.00270854																								15.1386		14.5126		14.1901		12.7509
	IPI00009867	KERATIN, TYPE II CYTOSKELETAL 5.	YEELQQTAGR	29.1		1194.6	0.0022854								14.938								15.1938
	IPI00009867	KERATIN, TYPE II CYTOSKELETAL 5.	TTAENEFVMLK	34.51		1282.64	0.00302886																									16.7944
	IPI00009867	KERATIN, TYPE II CYTOSKELETAL 5.	NTKHEISEMNR	24.45		1358.65
	IPI00009867	KERATIN, TYPE II CYTOSKELETAL 5.	NKLAELEEALQK	57.39		1385.77	0.0101355																							13.9878		13.9643	13.3847	12.7875
	IPI00009867	KERATIN, TYPE II CYTOSKELETAL 5.	GLGVGFGSGGGSSSSVK	66.72		1439.73	0.00727957
	IPI00009867	KERATIN, TYPE II CYTOSKELETAL 5.	SFSTASAITPSVSR	57.47		1410.73	0.00562763																										13.9623	14.1169
	IPI00009867	KERATIN, TYPE II CYTOSKELETAL 5.	SGGGGGGGFGR	48.26		865.393	0.000787898
	IPI00009867	KERATIN, TYPE II CYTOSKELETAL 5.	TSFTSVSR	32.52		884.474	0.0161458			12.3681	13.5278					13.3082				12.6171	13.2461
	IPI00009867	KERATIN, TYPE II CYTOSKELETAL 5.	QSSVSFR	22.9		810.415	0.000382324
	IPI00009896	Epoxide hydrolase 1	KGFNSVATAR	73.61		1050.57	0.00134732			14.7348		15.5101		15.6729		16.6033				15.1014		15.8016		15.7497			13.1482			13.8216	15.1262	14.5458	14.2797	14.8501	14.6131	15.6463	11.7475
	IPI00009896	Epoxide hydrolase 1	KGFNSVATAR	64.18		1050.57	0.00162168				15.8516		15.3005		15.693		12.7099				15.9983		15.3961		15.8232	16.8034
	IPI00009896	Epoxide hydrolase 1	FLSVLERQ	41.96		991.565	0.00353478					17.6869			17.3804	18.0082				15.8443		17.2253			17.3846	17.8636				14.7747	15.7905
	IPI00009896	Epoxide hydrolase 1	FLSVLERQ	41.96		989.514	0.00248359			16.3034	17.2451	17.1535	16.8294	17.339	16.8708	17.7295	15.7515			15.944	17.0216	16.722	16.4646	17.6801	16.8644	17.5867	15.6048			14.3675	15.3291	15.0535	14.7948	15.3104	14.8359	13.0458	12.435
	IPI00009896	Epoxide hydrolase 1	FLSVLERQ	39.17		991.563	0.00152951			16.8727	17.9109	13.0718	17.344	17.4062	12.1456	14.3047	16.2562			16.491	17.6482	12.8421	16.9901	17.2296	12.9562	13.8783	16.1015			14.4163	15.5311	15.3501	15.0674		15.0571	15.6693	14.051
	IPI00009896	Epoxide hydrolase 1	FLGLTER	38.65		835.472	0.000882212			14.5257	14.878	14.4229	14.4812	14.8927	15.2759	15.6823	14.6891			14.2256	14.4611	13.9983	14.3149	14.6396	15.3464	15.5457	14.606			12.6727	12.6553		11.8222	12.3922	12.5399	12.863	11.9021
	IPI00009896	Epoxide hydrolase 1	VFYSLMR	37.69		915.481	0.000968986			15.448	16.2673	15.7411	15.5011	15.8837	16.2953	16.9442	15.0492			15.4539	16.0523	15.741	15.7833	15.8849	16.7145	16.997	14.8501			14.8945	14.9909	15.0815	14.741	14.7615	14.9569	15.5947	13.216
	IPI00009896	Epoxide hydrolase 1	LISYSYMVR	35.96		1131.59	0.00217807			15.7716	17.6174	16.6823	15.7853	15.656	15.9884	17.2357	14.189			16.0027	17.9405	16.7676	15.8298	15.7526	16.1146	17.1352	13.8385
	IPI00009896	Epoxide hydrolase 1	ENLGQGWMTQK	35.68		1291.64	0.00126299				16.263											16.6095		15.4686		14.4345					16.552
	IPI00009896	Epoxide hydrolase 1	YLEDGGLER	31.63		1051.51	0.00177412			16.6463	17.5081	17.2463		17.6143	17.5793	18.6169	16.2601			16.6359	17.5983	17.0406	17.4474	17.5554	17.7612	18.7442	16.2592			15.3741	16.4684	15.9032	15.8554	16.1969	16.1741	17.0825	14.9931
	IPI00009896	Epoxide hydrolase 1	GFNSVATAR	28.73		922.478	0.00100992				15.3691					16.3426					15.304	15.1274	14.7653	14.9626	16.2266	16.1514
	IPI00009896	Epoxide hydrolase 1	YLEDGGLER	28.66		1051.51	0.000322141					17.3999									17.3654
	IPI00009904	Protein disulfide-isomerase A4 precursor	IDATSASVLASR	77.64		1190.6	0.0172988					16.2541	16.0818									16.598	15.5281
	IPI00009904	Protein disulfide-isomerase A4 precursor	IDATSASVLASR	77.64		1190.65	0.00646034		13.5578	16.9417	16.6533	16.9349	16.8486	15.6282	16.7436	15.6224	16.4371			17.0557	16.8	17.2106	17.0093	15.8303	16.944	16.1234	16.4532			15.8126	17.004	15.8106	15.3262	14.0074	15.2469	15.2555	15.0916
	IPI00009904	Protein disulfide-isomerase A4 precursor	KGQAVDYEGSR	67.87		1209.59	0.00296785			13.4676		14.5161		13.565		14.9408				13.4658		14.6313		13.8326	14.4957		13.189			13.0016		13.9997		13.2681		14.7061
	IPI00009904	Protein disulfide-isomerase A4 precursor	MDATANDVPSDR	57.42		1291.56	0.00346162			15.7989	16.5259	16.4264	16.6756	16.1495	16.5905	15.6907	15.3984			16.0253	16.37	16.727	16.8843	16.2375	16.4322	16.5871	15.5035			15.0359		15.9812		15.3604		16.6825
	IPI00009904	Protein disulfide-isomerase A4 precursor	IDATSASVLASR	51.7		1189.61	0.010248							15.5887	17.5195	16.8764	17.0869							15.4793		17.1208	16.8847								15.7552		15.3065
	IPI00009904	Protein disulfide-isomerase A4 precursor	FDVSGYPTIK	46.57		1126.59	0.0126515				16.5342	16.2108			14.5784					14.131			14.9854			15.6735					14.3496	13.6229				13.9311
	IPI00009904	Protein disulfide-isomerase A4 precursor	TFDSIVMDPK	46.28		1152.57	0.00385382			16.0015	16.8511	16.678	16.4736	16.2384	16.6082	17.3973	15.4477			16.076	16.9536	16.7923	16.5654	16.3611	16.533	17.5989	14.8553			14.3925	15.9091	15.1932	14.4205	14.3886	14.642	15.751	13.8163
	IPI00009904	Protein disulfide-isomerase A4 precursor	VDATAETDLAK	45.87		1133.57	0.00840772			15.897	15.5171	16.6437	16.6355	16.1245	16.5537		15.123				16.2566		16.9191		16.5395	17.4654	15.1487
	IPI00009904	Protein disulfide-isomerase A4 precursor	KGQAVDYEGSR	44.41		1209.59	0.001239								14.858		13.9065				15.4004		15.0946			15.7803
	IPI00009904	Protein disulfide-isomerase A4 precursor	VDATAETDLAKR	43.87		1289.68	0.00184527			14.8374		15.9405		14.9673		15.4288	14.6672			15.0367	16.3618	16.0543	15.8925	15.077	15.7487	16.2663	14.7083			14.2839	15.5138	15.019	14.6527	13.899	14.3966	15.184	13.4688
	IPI00009904	Protein disulfide-isomerase A4 precursor	GQAVDYEGSR	43.47		1081.5	0.00232935			12.0836		13.495		12.5467		14.0565				12.2287		13.284		12.8759	13.2585		12.0834				12.4864	12.113	11.7547
	IPI00009904	Protein disulfide-isomerase A4 precursor	FDVSGYPTIK	42.87		1126.59	0.0040509			15.2327	17.0495	15.0031	16.0577	15.5609	14.5242	17.0678	13.8577			15.4384	17.1551	16.3827	15.9901		15.7116	16.9953	13.6561			13.7572	15.8302	14.5672	14.0793	14.0628	13.7476	15.1602	11.8826
	IPI00009904	Protein disulfide-isomerase A4 precursor	VSQGQLVVMQPEK	41.22		1442.78	0.00486811								12.5648		15.6119						12.2488		14.6426		16.3169			16.5982	13.4103	16.8372	17.0657	16.0907	16.8799	16.6459	15.7444
	IPI00009904	Protein disulfide-isomerase A4 precursor	QLEPVYNSLAK	38.4		1261.69	0.00268381			16.0136	15.1606	15.3111	16.6647	14.9154	17.0295		16.4841			16.5783	15.6993	16.3349	17.0862	15.577	17.2853	14.4646	16.4572			15.7236	17.164	16.4361	15.9702	15.1968	15.8616	16.5191	15.1746
	IPI00009904	Protein disulfide-isomerase A4 precursor	VDATAETDLAKR	37.31		1289.68	0.000467176				15.5763		14.7918		15.2325
	IPI00009904	Protein disulfide-isomerase A4 precursor	YALPLVGHR	34.79		1025.6	0.0123891			14.7253	16.2727	15.6745	15.6942	15.345	16.143	17.0026				14.6998	16.1966	15.5499	15.4513	15.2566	15.7523	17.3259				13.6669	14.2441	13.609	13.4621	12.8324	13.5403	14.2021
	IPI00009904	Protein disulfide-isomerase A4 precursor	GQAVDYEGSR	34.54		1078.53	0.00106024				14.0809		13.8716		13.6601		12.4471				14.1176		13.8683		13.969	15.0134
	IPI00009904	Protein disulfide-isomerase A4 precursor	FIEEHATK	33.46		974.506	0.0120705			14.524		15.2721	15.1735	14.7511		12.02				14.6009	16.4132	15.3757	15.1877	14.4058	15.0628		14.2575			13.3798		14.2544		13.1855		14.5286
	IPI00009904	Protein disulfide-isomerase A4 precursor	TFDSIVMDPK	31.42		1150.58	0.00271027				16.2189	15.9539	16.097								16.3056		15.9644
	IPI00009904	Protein disulfide-isomerase A4 precursor	KLAPEYEK	28.29		977.534	0.00176952			13.7112		14.8957		14.6961		15.8134				13.9654		14.9905		14.7208	14.8332		13.9622					13.2247		12.6278		13.9263
	IPI00009904	Protein disulfide-isomerase A4 precursor	TQEEIVAK	27.29		917.497	0.000665918				15.4958		15.4058		15.0864		14.2754				15.5931		15.2688			15.7266
	IPI00009904	Protein disulfide-isomerase A4 precursor	FIEEHATK	24.92		974.497	0.000121987									15.9744								14.6965
	IPI00010180	ISOFORM 1 OF LIVER CARBOXYLESTERASE 1 PRECURSOR.	EGYLQIGANTQAAQK	72.52		1591.82	0.00156725																				16.5514			13.9563					15.2344		14.1372
	IPI00010180	ISOFORM 1 OF LIVER CARBOXYLESTERASE 1 PRECURSOR.	TPEELQAER	69.31		1072.54	0.0152865				18.8234		18.5194		18.6845		17.9272									19.6158
	IPI00010180	ISOFORM 1 OF LIVER CARBOXYLESTERASE 1 PRECURSOR.	TPEELQAER	69.31		1072.53	0.00387055				17.1591				17.9589	15.0198					18.7276		18.5169	17.9037	18.6156	19.1067	17.9114
	IPI00010180	ISOFORM 1 OF LIVER CARBOXYLESTERASE 1 PRECURSOR.	TPEELQAER	60.91		1072.54	0.00836591			17.9029		18.6754		18.7072		19.7524				17.9445	17.8913	18.7282	15.6639	18.6255	14.8677	16.1424	17.8659			17.2725	18.1134	17.8409	17.6268	17.744	17.7341	18.6374
	IPI00010180	ISOFORM 1 OF LIVER CARBOXYLESTERASE 1 PRECURSOR.	EGYLQIGANTQAAQK	59.29		1591.82																		13.7547
	IPI00010180	ISOFORM 1 OF LIVER CARBOXYLESTERASE 1 PRECURSOR.	TPEELQAER	56.72		1073.54	0.00198233					16.9004				17.9786									16.4086						16.5547				16.1753	16.8215
	IPI00010180	ISOFORM 1 OF LIVER CARBOXYLESTERASE 1 PRECURSOR.	FWANFAR	35.35		911.457	0.00125243			15.0562	16.951	15.8141	15.493	14.7227	15.3164	16.3531	13.9155			15.0514	16.9415	15.8125	15.4491	14.7251	15.9309	16.4995	13.0804			13.5154	15.0275	13.8231	11.9677	12.4239	11.491	14.089
	IPI00010180	ISOFORM 1 OF LIVER CARBOXYLESTERASE 1 PRECURSOR.	EGYLQIGANTQAAQK	34.69		1591.82	0.00610871			15.1518	15.6639	15.5591	15.3863	15.3909	15.3511	16.582	15.1364		12.4889	15.1377	16.3102	15.9562	15.56	15.2844	15.6947	16.4417	16.6806			18.0662	14.9667	16.8473	18.5849	17.9266	19.4253	17.3301	18.1521
	IPI00010180	ISOFORM 1 OF LIVER CARBOXYLESTERASE 1 PRECURSOR.	KAVEKPPQTEHIEL	34.35		1617.8	0.0062893																							15.1059		15.3603	15.244		13.6903
	IPI00010180	ISOFORM 1 OF LIVER CARBOXYLESTERASE 1 PRECURSOR.	KAVEKPPQTEHIEL	34.35		1618.88	0.0190709			17.4667	19.5688	18.5385		16.2293	17.2519	17.8142	16.3653			17.6506	19.849	18.5894	18.0211	17.3016	17.9468	18.0521	16.2228			16.6426	17.9806	17.2701	16.8319	16.4727	16.4263	17.6413	14.9332
	IPI00010180	ISOFORM 1 OF LIVER CARBOXYLESTERASE 1 PRECURSOR.	EGASEEEIR	31.53		1019.47	0.00424434			16.1827	13.3663	16.9419		16.4609		17.6522				16.2332	13.3627	16.8918		16.4457			15.9904				15.8917	12.4097	15.2886	14.7591	15.3837	12.8455	14.5221
	IPI00010180	ISOFORM 1 OF LIVER CARBOXYLESTERASE 1 PRECURSOR.	EGASEEEIR	31.48		1017.48	0.000592187				16.0128		15.4068		15.5157						15.8268		15.4975			16.4397
	IPI00010180	ISOFORM 1 OF LIVER CARBOXYLESTERASE 1 PRECURSOR.	EGASEEEIR	31.48		1019.47	0.0016032				16.9891		16.8181		16.8866		15.969				17.0577		16.7831		16.8169	17.645				14.9562		15.4555
	IPI00010180	ISOFORM 1 OF LIVER CARBOXYLESTERASE 1 PRECURSOR.	TPEELQAER	26.31		1072.53	0.00240014									15.6733				14.4264		14.983		15.8782			14.0416				14.0444				13.2858	14.4073	16.9595
	IPI00010180	ISOFORM 1 OF LIVER CARBOXYLESTERASE 1 PRECURSOR.	TEEELLETTLK	74.14		1305.69	0.00696999			17.273	17.7751	17.5672	16.8345	16.2463	16.0022	15.1536	15.5899			17.5162	17.941	17.6666	17.2295	16.3725	16.8569	16.5432	15.3224			21.9186	21.8156	16.7469	16.4563	15.1896	15.7338	16.2177	14.6237
	IPI00010180	ISOFORM 1 OF LIVER CARBOXYLESTERASE 1 PRECURSOR.	QKTEEELLETTLK	62.13		1561.84	0.00325316			16.8115	18.2893	17.6218	17.1325	15.9888	16.8003	18.1599	15.5869			16.7319	18.2203	17.2309	16.8804	15.7301	17.3566	17.5655	16.0756			18.1872	17.8353	18.6254	18.2758	17.2525	17.8959	17.0844	16.3985
	IPI00010180	ISOFORM 1 OF LIVER CARBOXYLESTERASE 1 PRECURSOR.	FLSLDLQGDPR	65.53		1260.66	0.00413441				18.2501		16.5659		16.4747	18.1433					18.6728	17.364	16.6671		17.3753	18.41				16.3255	17.8381	14.4628		15.5611		17.3594
	IPI00010180	ISOFORM 1 OF LIVER CARBOXYLESTERASE 1 PRECURSOR.	TAMSLLWK	48.29		949.522	0.00234406			16.0148	17.6944	16.6958	16.196	15.3026	16.04	17.336	14.5902			16.0648	17.648	16.6427	16.1113	15.2196	16.6044	17.3656	14.1537			15.0535	16.361	15.251	14.0476	13.2318	13.7625	15.5845
	IPI00010180	ISOFORM 1 OF LIVER CARBOXYLESTERASE 1 PRECURSOR.	YLGGTDDTVKKK	31.29		1324.72	0.00266135			14.8466		15.4423		14.3941		15.4025				14.8907		15.4074		14.3928	15.0938		13.6255			14.136		14.6619		13.1302		14.3116
	IPI00010180	ISOFORM 1 OF LIVER CARBOXYLESTERASE 1 PRECURSOR.	YLGGTDDTVKKK	29.3		1324.72	0.000472574														16.3761		15.9314			16.1254
	IPI00010180	ISOFORM 1 OF LIVER CARBOXYLESTERASE 1 PRECURSOR.	YLGGTDDTVKKK	27.83		1324.71																				15.2522
	IPI00010180	ISOFORM 1 OF LIVER CARBOXYLESTERASE 1 PRECURSOR.	YLGGTDDTVKKK	26.98		1324.72	0.00329411					14.4396				14.5523				14.0996		14.5837		13.6404							14.6137		13.8728		13.2094
	IPI00010180	ISOFORM 1 OF LIVER CARBOXYLESTERASE 1 PRECURSOR.	YLGGTDDTVK	25.87		1068.53	0.00155607			17.2979	18.3759	18.0525	17.7478	17.7629	17.9595	18.9284	16.9696			17.1763	18.3187	17.7984	17.7334	17.7904	17.9322	19.0708	16.8617			16.3453		16.7546		16.4449		17.3874
	IPI00010180	ISOFORM 1 OF LIVER CARBOXYLESTERASE 1 PRECURSOR.	AGQLLSELFTNRK	57		1476.83	0.00142242														14.8019	14.1493									17.6091
	IPI00010180	ISOFORM 1 OF LIVER CARBOXYLESTERASE 1 PRECURSOR.	AGQLLSELFTNR	49.74		1348.73	0.00264646			12.934	14.6117	13.5616				14.3376				13.2209	14.9134	13.7071			13.243	14.4594				12.422	14.4936	13.0161				13.5769
	IPI00010180	ISOFORM 1 OF LIVER CARBOXYLESTERASE 1 PRECURSOR.	AGQLLSELFTNR	47.82		1348.73																13.7288
	IPI00010190	ISOFORM 1 OF PEROXISOMAL 2,4-DIENOYL-COA REDUCTASE.	IAEIFMR	39.57		879.482	0.0017046			14.7513	14.6597	14.3026	14.6748							14.6613	14.6268		14.2801							12.3763	12.8656
	IPI00010190	ISOFORM 1 OF PEROXISOMAL 2,4-DIENOYL-COA REDUCTASE.	VAFITGGGSGIGFR	28.95		1338.73	0.00166868												11.7108	12.7682										13.2932
	IPI00010190	ISOFORM 1 OF PEROXISOMAL 2,4-DIENOYL-COA REDUCTASE.	GQALQVHAGSAK	47.31		1166.63	0.000544726				16.9099		15.4813		13.8095						17.0495		15.1198			14.6213
	IPI00010190	ISOFORM 1 OF PEROXISOMAL 2,4-DIENOYL-COA REDUCTASE.	AAVDAMTR	45.79		834.416	0.000622705				15.1382		14.6195		13.831								14.5234
	IPI00010190	ISOFORM 1 OF PEROXISOMAL 2,4-DIENOYL-COA REDUCTASE.	GQALQVHAGSAK	62.64		1165.59	0.00291866			13.5044		13.8867		12.66								14.1633									14.1094		12.576
	IPI00010190	ISOFORM 1 OF PEROXISOMAL 2,4-DIENOYL-COA REDUCTASE.	GQALQVHAGSAK	62.64		1166.63	0.00241907			15.5384		15.3126		13.7571		13.9083				15.6487		15.4141		14.078	13.6707					15.0823		14.8189		12.9052		12.5263
	IPI00010190	ISOFORM 1 OF PEROXISOMAL 2,4-DIENOYL-COA REDUCTASE.	TVMDIDTSGTFNVSR	54.54		1642.79																									13.7774
	IPI00010190	ISOFORM 1 OF PEROXISOMAL 2,4-DIENOYL-COA REDUCTASE.	AAVDAMTR	47.03		834.416	0.000837153			15.253		15.3128		14.3041		14.3339								14.1167							12.7723
	IPI00010190	ISOFORM 1 OF PEROXISOMAL 2,4-DIENOYL-COA REDUCTASE.	LGGPQASLSTK	34.96		1056.63	0.00101575				15.1364		14.4199		14.2131	16.091					15.9138		15.0038		14.4869	16.2346						13.5709		13.7578		14.5526
	IPI00010190	ISOFORM 1 OF PEROXISOMAL 2,4-DIENOYL-COA REDUCTASE.	LGGPQASLSTK	34.96		1058.58	0.0104793			16.7849	18.0511	16.8898	16.5253	15.9071	15.4571	16.1628				16.8184	17.8737	16.8704	16.7251	15.8837	15.2443	15.4841	13.7527			15.6255	16.3879	15.6029	14.839	14.16	13.6859	14.2455
	IPI00010190	ISOFORM 1 OF PEROXISOMAL 2,4-DIENOYL-COA REDUCTASE.	LGGPQASLSTK	31.22		1057.55	0.00252833				14.7324	14.3828	14.5075	14.2091	14.2658	15.605	13.3312				15.5008	14.4359	14.3756	14.2095	14.4376	15.6384	13.248					13.9718		12.3342		13.8111
	IPI00010190	ISOFORM 1 OF PEROXISOMAL 2,4-DIENOYL-COA REDUCTASE.	VTASPLQR	27.2		871.517	0.018106				16.6176		15.4462								12.9662					14.274
	IPI00010232	Peroxisomal biogenesis factor 3	RQYHFESNQR	24.32		1364.66															12.6879
	IPI00010232	Peroxisomal biogenesis factor 3	HSLSLLDLEQK	31.75		1279.68	0.00128963					14.0703			14.2177							15.4038	15.0016	15.0274	15.7542	14.481					15.777	15.1637	13.9666	14.8741	13.518	16.134
	IPI00010232	Peroxisomal biogenesis factor 3	HSLSLLDLEQK	28.28		1279.62	0.0135147															14.8037			14.0417
	IPI00010290	FABP1 PROTEIN (FRAGMENT).	TVVQLEGDNK	24.7		1102.58	0.00206669								14.7478	16.3138										15.8219										14.2621
	IPI00010290	FABP1 PROTEIN (FRAGMENT).	GVSEIVQNGK	30.56		1030.55	0.0103994			14.1714	14.5657			14.2724		15.3916				14.3505	14.4588	14.1934	14.1599	14.1761		15.3001				13.2092	13.6935		12.433	12.2984		13.1432
	IPI00010349	Alkyldihydroxyacetonephosphate synthase, peroxisomal precursor	TIISLDTSQMNR	44.63		1378.72	0.0100389																13.4207		13.8294					17.2188		17.1411	16.375	15.6686	15.4483
	IPI00010349	Alkyldihydroxyacetonephosphate synthase, peroxisomal precursor	FGGLAAGEDNGQR	42.44		1291.61	0.00308852			15.4649	14.989	15.3073		15.1799	15.272					15.7038	14.8317	15.7459	16.2482	15.6714	15.4952	13.6034				15.9279	16.1125	16.0339	15.4294	15.2099	14.208	14.879
	IPI00010349	Alkyldihydroxyacetonephosphate synthase, peroxisomal precursor	FGGLAAGEDNGQR	41.91		1291.61							15.5662
	IPI00010349	Alkyldihydroxyacetonephosphate synthase, peroxisomal precursor	IRPVPEYQK	28.42		1129.64	0.00271721		15.0481	15.7759	15.1446	15.0046	14.2224	13.9245	14.2673				15.2082	16.0278	15.4047	14.7715	14.0721	14.0104	14.5465				14.4992		14.607		13.3275		12.8717
	IPI00010796	Protein disulfide-isomerase precursor	MDSTANEVEAVK	70.59		1293.61	0.00245887			17.0544	14.0713	16.5688	15.9379	14.6013	17.1837	12.5768	17.3673			17.3058	15.4056	17.3597	17.4369	15.9565	17.511	13.5957	17.2886			16.6812	17.575	17.0033	16.7929	15.746	16.5873	17.0358
	IPI00010796	Protein disulfide-isomerase precursor	YKPESEELTAER	65.12		1451.71	0.0129138			16.7128	17.0109	16.945		16.5629	17.5155	17.4651	17.4613			17.099	17.133	17.152	18.0259	17.316	18.1196	17.3885	17.7442			17.3459	18.1442	18.1675	17.8227	17.5846	17.7662	18.887	17.0097
	IPI00010796	Protein disulfide-isomerase precursor	VDATEESDLAQQYGVR	56.14		1780.85	0.00304591																							12.8272			14.789	13.882	14.9466	15.0109	13.6444
	IPI00010796	Protein disulfide-isomerase precursor	NFEDVAFDEK	49.97		1213.55	0.00480137			15.9135	16.1433	16.2403	15.6311	16.4066	16.7311	16.2543	15.5602			15.9071	16.4131	16.3587	16.6236	16.4093	17.2075	16.9344	15.4951			15.4571	16.6993	15.9899	15.5015	15.384	15.2842	16.9664	14.3007
	IPI00010796	Protein disulfide-isomerase precursor	YKPESEELTAER	45.47		1451.71	0.00206599			15.4745		14.2335									14.4889												17.797		17.6978		16.8367
	IPI00010796	Protein disulfide-isomerase precursor	KSNFAEALAAHK	44.12		1286.69	0.00166011			15.6142	16.2546	16.172		15.6567	16.4003	16.3884	15.8491			15.451	16.0433	15.8981	16.0901	15.6345	16.1631	16.5308	15.346
	IPI00010796	Protein disulfide-isomerase precursor	THILLFLPK	43.27		1081.68	0.00115444			13.734	15.8854		13.7244		13.2695					14.0389	15.9345	14.8248	13.4853			15.5296				13.3105	15.3568	14.111				14.5823
	IPI00010796	Protein disulfide-isomerase precursor	SNFAEALAAHK	42.88		1158.6	0.0096829						17.2174	17.2123	17.1697	17.8876	16.2569						17.1629	17.3538	17.2317	18.3605	16.5488							15.8608		17.0496
	IPI00010796	Protein disulfide-isomerase precursor	SNFAEALAAHK	42.55		1155.65	0.00152194								15.5372	16.1231	13.6075									16.2829					15.9401
	IPI00010796	Protein disulfide-isomerase precursor	LKAEGSEIR	39.44		1002.56	0.0119719				17.3788		17.0073		16.8175		15.9938				17.6075		17.0957			17.6754				15.4765						16.4144
	IPI00010796	Protein disulfide-isomerase precursor	QLAPIWDK	37.99		970.542	0.00132298			14.4001	15.4738	15.3726	15.2145	15.1861	15.4676	16.3381	14.7119			14.3053	15.1992	14.9986	15.112	15.146	15.2254	16.2814	14.3508			12.7846	13.6763	13.2338	12.9988	13.0296	12.7811	14.111
	IPI00010796	Protein disulfide-isomerase precursor	EADDIVNWLK	37.05		1202.61	0.00134449			14.7615	16.5871	16.23	15.1393	14.8205	14.4826	16.5837				14.5071	16.8514	15.7325	15.1586	14.5364	15.5951	16.7243	12.615			13.886	16.2233	14.9087	13.6934	13.5356	13.0543	15.5205
	IPI00010796	Protein disulfide-isomerase precursor	KSNFAEALAAHK	35.82		1286.69	0.00344721								14.4085		14.1346			13.7436		13.614	14.5693	14.2065	14.9229		14.2987			13.676	15.0998	14.5589	13.9404	14.243	14.1666	15.7558	13.3779
	IPI00010796	Protein disulfide-isomerase precursor	LITLEEEMTK	34.73		1206.63	0.0022832			18.7856	19.6127	18.9238	18.9195	17.3697	18.4914	17.6212	17.9725			18.8764	19.6703	19.2158	18.8431	17.6916	18.9275	18.4068	17.8571			17.4846	18.6527	17.7403	17.3804	15.9578	17.0866	16.953	16.6841
	IPI00010796	Protein disulfide-isomerase precursor	ENLLDFIK	34.59		991.55	0.00098542				14.1772	13.4603				14.6905				12.2184	14.2539	13.2209			13.3599	14.5832					12.7619					12.2764
	IPI00010796	Protein disulfide-isomerase precursor	SVSDYDGKLSNFK	31.79		1459.72	0.00609792																				13.222			14.9568	14.1411	15.4136	15.1137	14.5648	14.658	15.1666	13.2026
	IPI00010796	Protein disulfide-isomerase precursor	LKAEGSEIR	30.11		1002.56	0.0011783		12.5419	15.8953		16.878		16.2266		17.4055				16.0684		16.9169		16.2767			15.8755				16.5542		15.9382		15.6784		14.8985
	IPI00010796	Protein disulfide-isomerase precursor	LITLEEEMTK	29.25		1205.65	0.0113667			18.2792	18.8223	18.2527	18.2744		18.0237					18.2737	19.1275	18.5006	18.3086		18.0124					16.8955	18.156	17.1103	16.6413		16.3422
	IPI00010796	Protein disulfide-isomerase precursor	YKPESEELTAER	28.57		1451.72	0.0206069						16.9736													17.2808				13.9462						14.9463
	IPI00010810	Electron transfer flavoprotein alpha-subunit, mitochondrial precursor	VLVAQHDVYK	38.26		1171.65	0.00261671			15.5073	13.6727	15.4978	13.1231	13.8418	14.8479	15.9434	15.1306			15.5652	14.0273	15.6059	13.2581	13.7548	14.663	16.3668	15.0761			14.9943	15.5667	14.5253	14.147	12.5592	12.4659	14.3998
	IPI00010810	Electron transfer flavoprotein alpha-subunit, mitochondrial precursor	GTSFDAAATSGGSASSEK	67.99		1630.73	0.00632296			12.5572							16.3454			14.1552		12.5652	14.9027	12.6991	15.9259		17.3632			14.9004	15.2469	15.8193	15.6431	14.9577	16.4071	16.7881	17.1526
	IPI00010810	Electron transfer flavoprotein alpha-subunit, mitochondrial precursor	SPDTFVR	40.78		821.418	0.000955785		12.8378	13.5062	13.0952	13.0407	12.2775	13.854		14.8902			12.6157	13.1494	12.5688	12.8552	12.318		13.4993	14.62
	IPI00011062	Splice Isoform 1 of Carbamoyl-phosphate synthase, mitochondrial precursor	VSGLLVLDYSK	65.26		1193.68	0.0022189			14.1173	15.739	14.9028	13.949		14.9784	16.9299	15.1451			13.7606	16.0255	14.9957	13.8786	13.5213	15.6301	17.0913	14.987			13.0281	14.6171	13.5301			13.328	15.3234	14.2692
	IPI00011062	Splice Isoform 1 of Carbamoyl-phosphate synthase, mitochondrial precursor	AQTAHIVLEDGTK	52.79		1382.74	0.00218597			15.0445	15.6949	15.5558	15.9903	15.3977	18.0844	17.2724	19.9386			15.3111	15.6158	15.7233	16.2742	16.1523	18.539	17.1428	20.1442			16.1097	16.2686	16.8978	16.8108	15.9743		18.5044
	IPI00011062	Splice Isoform 1 of Carbamoyl-phosphate synthase, mitochondrial precursor	AQTAHIVLEDGTK	50.95		1381.72	0.00307825					14.9874				17.1858				14.9673	15.4545	15.3708			18.2751	16.6484									17.5736		17.9582
	IPI00011062	Splice Isoform 1 of Carbamoyl-phosphate synthase, mitochondrial precursor	GQNQPVLNITNK	47.63		1325.72	0.00839533									14.2433	19.4294								18.6019	15.3272	20.215					18.3944	12.1966	18.0709		20.0664	19.8972
	IPI00011062	Splice Isoform 1 of Carbamoyl-phosphate synthase, mitochondrial precursor	VPAIYGVDTR	41.4		1090.59	0.00235633			15.8294	16.8491	16.7677	16.3	16.4917	17.5547	18.6436	18.5107			15.9231	16.6598	16.7267	16.3928	16.3627	17.5904	18.2075	18.42			14.4254	15.6262	14.9961	14.6806	14.6842	16.0257	17.247	17.2871
	IPI00011062	Splice Isoform 1 of Carbamoyl-phosphate synthase, mitochondrial precursor	DYNHWLATK	39.98		1147.56	0.00362727				15.2379	15.0113	15.0899	15.5252	15.9728	17.2231	16.5504			14.3733	15.1219	15.2084	15.0519	15.5577	15.8962	17.757	16.3337				15.2093	14.1529	13.3408	14.3902	14.2447	16.1278	15.3575
	IPI00011062	Splice Isoform 1 of Carbamoyl-phosphate synthase, mitochondrial precursor	AMKEENVK	36.16		948.486	0.00139945							13.309		15.6828											15.7793										13.3076
	IPI00011062	Splice Isoform 1 of Carbamoyl-phosphate synthase, mitochondrial precursor	VPAIYGVDTR	35.53		1089.59	0.00690927			13.6255	15.254					15.275				13.7479	15.0746					15.2278	17.1443
	IPI00011062	Splice Isoform 1 of Carbamoyl-phosphate synthase, mitochondrial precursor	AQTAHIVLEDGTK	35.35		1382.73	0.00779225																16.2742				15.5163				16.3321	16.9249	16.8328		17.8815		18.9634
	IPI00011062	Splice Isoform 1 of Carbamoyl-phosphate synthase, mitochondrial precursor	YLESNGIK	32.91		923.487	0.00168947				16.0217				16.6957		17.6987						15.6499		16.603	17.1857	17.5312			14.047		14.3924		13.5496		15.5697
	IPI00011062	Splice Isoform 1 of Carbamoyl-phosphate synthase, mitochondrial precursor	VPAIYGVDTR	27.13		1087.64	0.00127553			15.8756	16.8478	16.7082	15.4217	15.7242	14.5292	15.4568				15.666	16.9285	16.4131	15.4886	14.9076	15.0433	15.4077				14.2523	15.1312	14.3452	13.7458	13.6239
	IPI00011062	Splice Isoform 1 of Carbamoyl-phosphate synthase, mitochondrial precursor	GQNQPVLNITNK	26		1325.73	0.0002556										14.9972										15.5449
	IPI00011062	Splice Isoform 1 of Carbamoyl-phosphate synthase, mitochondrial precursor	DKGTMLGK	25.23		849.452	0.000178655								15.2241		16.4401						13.6854
	IPI00011062	Splice Isoform 1 of Carbamoyl-phosphate synthase, mitochondrial precursor	AMLSTGFK	25.21		854.447	0.00145046								15.5748	15.7365	16.9438								15.2544	15.2488	16.6421
	IPI00011062	Splice Isoform 1 of Carbamoyl-phosphate synthase, mitochondrial precursor	SFPFVSK	24.27		811.438	0.00205621										17.3388										17.3661									15.955
	IPI00011062	Splice Isoform 1 of Carbamoyl-phosphate synthase, mitochondrial precursor	VLGTSVESIMATEDR	86.25		1607.81	0.00730388								13.2456		14.7364						13.3674		15.04		15.4711			13.2311	15.5748	14.1659	13.3316	13.749	14.3942	16.7739	15.0865
	IPI00011062	Splice Isoform 1 of Carbamoyl-phosphate synthase, mitochondrial precursor	AFAMTNQILVEK	70.66		1364.74	0.00292256			14.4908	15.5782	15.1385	13.6217	14.5212	15.1785	15.0555	16.0397			14.6081	16.2528	15.4239	14.6663	14.7567	16.0965	15.8216	16.0961			13.898	15.9213	14.7246	13.7744	13.8476	14.5541	17.2066	15.3202
	IPI00011062	Splice Isoform 1 of Carbamoyl-phosphate synthase, mitochondrial precursor	VLGTSVESIMATEDR	68.76		1607.82																													14.7791
	IPI00011062	Splice Isoform 1 of Carbamoyl-phosphate synthase, mitochondrial precursor	AVNTLNEALEFAK	68.68		1419.76	0.00267018			14.3643	15.7232		13.6293		14.9791	14.5366	15.814			14.4037	16.0229	14.7943	14.0867	13.7401	15.6544	16.8566	15.9179			13.9136	15.8953	14.548	13.4522	13.4374	14.5607	16.8362	15.2332
	IPI00011062	Splice Isoform 1 of Carbamoyl-phosphate synthase, mitochondrial precursor	EVEMDAVGKDGR	64.57		1305.62	0.00282572			16.1972	17.0753	16.9346	16.9273	17.0313	18.0381	18.5486	19.0933			16.3034	17.2736	17.0132	17.0195	17.0376	18.0817	19.1695	19.1883			15.1381		15.943		15.9954		18.4491
	IPI00011062	Splice Isoform 1 of Carbamoyl-phosphate synthase, mitochondrial precursor	IMGTSPLQIDR	62.56		1230.66	0.00181372			16.5541	17.0914	17.1694	16.8357	17.2332	18.2813	17.8972	19.5041			16.7467	17.5508	17.4251	17.376	17.6597	18.4651	18.5573	19.2025			15.4563	16.925	16.3806	15.7808	16.3479	16.9706	19.0452	17.9892
	IPI00011062	Splice Isoform 1 of Carbamoyl-phosphate synthase, mitochondrial precursor	AIDDNMSLDEIEK	61.99		1492.69	0.00572998								12.9736		14.8292								14.6775		15.2439			13.6428	14.4914	14.3721		13.602	14.4446	16.6299	14.9502
	IPI00011062	Splice Isoform 1 of Carbamoyl-phosphate synthase, mitochondrial precursor	TVLMNPNIASVQTNEVGLK	57.42		2028.1	0.00150291																													13.4058	13.4533
	IPI00011062	Splice Isoform 1 of Carbamoyl-phosphate synthase, mitochondrial precursor	VSQEHPVVLTK	52.55		1236.68	0.0269634			17.3967	17.5218	17.2571	17.3607	16.5999	18.2859	14.2623	19.445			17.3839	17.6242	17.3554	17.2354	16.4301	18.4551	19.3884	19.5538			16.5396		16.1462	15.4189	13.6084		17.7671
	IPI00011062	Splice Isoform 1 of Carbamoyl-phosphate synthase, mitochondrial precursor	IMGTSPLQIDR	49.31		1230.66					17.3027
	IPI00011062	Splice Isoform 1 of Carbamoyl-phosphate synthase, mitochondrial precursor	TLGVDFIDVATK	48.9		1278.7	0.00177321			14.2005	16.222	15.1758	14.0819	13.5446	15.0062	17.2258	15.9751			14.4564	16.4416	15.2811	14.289	13.921	15.8036	17.2927	16.0046			14.0557	15.935	14.5881	13.4983	12.8964	14.5733	16.5857	15.4381
	IPI00011062	Splice Isoform 1 of Carbamoyl-phosphate synthase, mitochondrial precursor	VMIGENVDEK	47.54		1133.57	0.0117262			15.3386	16.6442	16.1153	16.0894	16.1461	17.4655	17.2862	18.7155			16.0419	16.6796	16.8061	15.9711	16.2601	17.3203	19.0837	18.5713			14.5008	16.0683	15.1985	14.9882	14.5418	14.7852	15.5399	14.0309
	IPI00011062	Splice Isoform 1 of Carbamoyl-phosphate synthase, mitochondrial precursor	VSQEHPVVLTK	47.23		1236.7	0.00254029			16.5359		17.2744				19.0166				16.661		17.246			14.1341		14.9556			15.2783	17.1745	16.2129	15.9728	15.0717	17.0994	17.8028	18.2748
	IPI00011062	Splice Isoform 1 of Carbamoyl-phosphate synthase, mitochondrial precursor	GLNSESMTEETLK	46.47		1438.68	0.00295225										15.2618										15.9547					12.8449	13.958	13.9831	14.609	15.3754	15.4469
	IPI00011062	Splice Isoform 1 of Carbamoyl-phosphate synthase, mitochondrial precursor	GVLKEYGVK	39.23		992.582	0.00145735			14.6547	15.6887	15.217	15.4277	15.3469	16.5585		17.533				15.7514		15.4655		16.407	17.834					14.6847
	IPI00011062	Splice Isoform 1 of Carbamoyl-phosphate synthase, mitochondrial precursor	VMIGENVDEK	38.62		1133.56	0.00275282									19.0065				15.5067		16.1434		16.1665						14.7539	15.3669	15.0685	14.7087	14.7811	15.8225	16.8708	17.1215
	IPI00011062	Splice Isoform 1 of Carbamoyl-phosphate synthase, mitochondrial precursor	VSQEHPVVLTK	38.6		1236.7	0.00136238										14.9058									14.9743
	IPI00011062	Splice Isoform 1 of Carbamoyl-phosphate synthase, mitochondrial precursor	VSQEHPVVLTK	38.45		1235.69	0.00509154													13.8909		13.7516				18.5224					14.0128
	IPI00011062	Splice Isoform 1 of Carbamoyl-phosphate synthase, mitochondrial precursor	SVGEVMAIGR	37.18		1018.54	0.00316043			16.7082		17.0916	17.0389	16.3564	17.8023	18.9473	19.1214				17.8143		16.7614	16.3267	17.8259	18.7461	18.9932			15.5508	16.3161	15.2463			15.8935	16.523	17.2186
	IPI00011062	Splice Isoform 1 of Carbamoyl-phosphate synthase, mitochondrial precursor	IMGTSPLQIDR	36.95		1246.65	0.00321093								13.6996		14.733					13.2367	13.3722	13.2074	13.9018		14.7125							12.8304	13.5525	15.5763	14.5565
	IPI00011062	Splice Isoform 1 of Carbamoyl-phosphate synthase, mitochondrial precursor	AKEIGFSDK	36.83		994.529	0.011819				14.6141		14.4351		15.663	12.1743	16.7442				14.6046		14.5287		15.8473	17.3626
	IPI00011062	Splice Isoform 1 of Carbamoyl-phosphate synthase, mitochondrial precursor	GLNSESMTEETLKR	36.53		1594.78	0.00475604			15.9957	17.4007	16.8879	16.4995	17.1557	17.4388	19.0438	18.288			16.0251	17.1478	16.8594	16.6582	17.238	17.8939	19.4829	18.0125			14.8329	15.7072	15.2682	15.3995	15.6898	17.2314	17.5208	18.1283
	IPI00011062	Splice Isoform 1 of Carbamoyl-phosphate synthase, mitochondrial precursor	LFAEAVQK	35.74		905.515	0.00407612		16.0091	16.7079	16.507	16.7365	16.1771	17.8429	15.2069	19.196		12.1089	15.7594	16.4485	16.2976	16.5864	13.1624	17.6053	17.9041	16.0554			13.8412	14.679	14.0608	13.6654	13.0667		15.2317	12.25
	IPI00011062	Splice Isoform 1 of Carbamoyl-phosphate synthase, mitochondrial precursor	AKEIGFSDK	35.06		994.527	0.0035112			13.7429		14.553		14.8727		17.3129				13.8723		14.5425		14.8853			16.9435			12.5783	13.7899	13.2087	13.0275	13.3292	14.3057	15.793	15.5073
	IPI00011062	Splice Isoform 1 of Carbamoyl-phosphate synthase, mitochondrial precursor	EVEMDAVGKDGR	31.41		1305.62	0.000805072																				13.9291				16.6687		15.8598		16.8358		17.801
	IPI00011062	Splice Isoform 1 of Carbamoyl-phosphate synthase, mitochondrial precursor	MRDILNMEK	27.29		1149.58	0.00154219									19.1778							16.8298			19.7149										18.367
	IPI00011062	Splice Isoform 1 of Carbamoyl-phosphate synthase, mitochondrial precursor	ELSEPSSTR	26.78		1005.49	0.000652355				16.2764	12.2154	16.1475		17.1043		18.1313				16.3639		16.1134			18.4479
	IPI00011062	Splice Isoform 1 of Carbamoyl-phosphate synthase, mitochondrial precursor	FLGVAEQLHNEGFK	26.01		1588.82	0.0033987																				12.6619									14.6797
	IPI00011062	Splice Isoform 1 of Carbamoyl-phosphate synthase, mitochondrial precursor	LFAEAVQK	25.35		905.513	0.00135154									17.9287								15.9585			18.9122
	IPI00011107	Isocitrate dehydrogenase , mitochondrial precursor	NILGGTVFR	39.74		976.562	0.000913123			16.7085	17.0249	16.4748	15.928							14.7522	15.4825	14.7754	15.8118		15.2782
	IPI00011107	Isocitrate dehydrogenase , mitochondrial precursor	NILGGTVFR	23.47		974.579						14.8585
	IPI00011107	Isocitrate dehydrogenase , mitochondrial precursor	TIEAEAAHGTVTR	80.74		1355.7	0.00328123			15.6196	16.3342	16.2573	15.9881	16.154	17.0716	17.4782	18.0702			15.7408	16.4991	16.2453	16.1312	16.1873	17.2065	18.2739	18.101			14.8906		15.3839		15.4222		17.5226
	IPI00011107	Isocitrate dehydrogenase , mitochondrial precursor	TIEAEAAHGTVTR	63.18		1355.7	0.00203378			15.0635		15.7112								15.3276		15.892									16.0118		15.2814		16.2286	17.4897	17.1034
	IPI00011107	Isocitrate dehydrogenase , mitochondrial precursor	LIDDMVAQVLK	53.21		1242.63	0.0023124				14.357	14.5832	13.8621	14.8244	14.3919	16.927					15.099	14.8489	13.8769	15.1109	15.4055	16.7369								13.3667		15.591
	IPI00011107	Isocitrate dehydrogenase , mitochondrial precursor	LIDDMVAQVLK	53.21		1244.7	0.00257037			13.8189	15.612	14.6817	13.3847	13.8135	14.6978	17.2675	15.2204			14.2808	15.9223	14.962	13.5361	14.1702	15.567	17.2574	15.0514			13.2957	14.8414	13.7041	12.2078	12.3201	13.4769	16.0741	14.1828
	IPI00011107	Isocitrate dehydrogenase , mitochondrial precursor	GKLDGNQDLIR	51.06		1228.67	0.00595272			14.6233		14.8903		15.3126	16.7667	14.9169				15.0051	14.7039	15.4121		15.9056		14.786	17.6378			13.8192	15.2203	14.3542	14.1305	15.0112	15.3468	17.7212	16.4869
	IPI00011107	Isocitrate dehydrogenase , mitochondrial precursor	GKLDGNQDLIR	46.22		1228.65	0.0167866			16.2467		16.6405	14.904	16.7865	16.8494	17.1789	17.7499			16.3867	15.8502	16.9415	15.6726	17.013	16.8803	16.3165	17.3484			15.4225	16.7024	16.1454	15.6116	15.084	15.9785	16.9001	16.0301
	IPI00011107	Isocitrate dehydrogenase , mitochondrial precursor	ATDFVADR	34.49		894.436										16.6934
	IPI00011107	Isocitrate dehydrogenase , mitochondrial precursor	ATDFVADR	30.52		894.432	0.00496855				14.7503	14.4601		14.7913	15.8026	15.2035	16.7928				14.4078	14.1505	14.3214	14.3351		16.6034	14.8443									12.3457	11.8844
	IPI00011229	CATHEPSIN D PRECURSOR.	VGFAEAAR	47.78		820.431	0.00395673			15.3204		15.3577	12.6588	13.302	15.4471	15.8042	15.8737			15.3527		15.2173	12.4761	13.1381	15.0926	15.7115	15.7757			14.4354	15.5202	14.6091	13.8176	12.9947		15.0384
	IPI00011229	CATHEPSIN D PRECURSOR.	DPDAQPGGELMLGGTDSK	39.05		1787.83	0.00025285																												15.1511		15.1157
	IPI00011229	CATHEPSIN D PRECURSOR.	VSTLPAITLK	24.99		1042.66	0.00159736			14.5233				15.4708	17.5858	19.0152	17.4676					14.8212		15.4126	17.5361	18.9063	17.4539			12.9777	13.5291	12.9895	12.987	13.4598	15.6107	16.7562	15.8139
	IPI00011229	CATHEPSIN D PRECURSOR.	VSTLPAITLK	24.26		1039.65	0.00122984								18.6188		18.5164			15.9405
	IPI00011229	CATHEPSIN D PRECURSOR.	QVFGEATK	26.33		879.461	0.00100213						12.5783	14.782	16.1442	14.661							11.7849	14.5725	15.9554	14.3396									12.5532
	IPI00011229	CATHEPSIN D PRECURSOR.	FDGILGMAYPR	25.45		1239.62										13.4643
	IPI00011416	Delta3,5-delta2,4-dienoyl-CoA isomerase, mitochondrial precursor	YQETFNVIER	38.48		1298.65	0.0120949			15.0896										14.2473											14.8531
	IPI00011416	Delta3,5-delta2,4-dienoyl-CoA isomerase, mitochondrial precursor	YQETFNVIER	38.48		1298.65	0.00120244			15.8278	13.7252	14.0654			12.9678		13.4023			16.53	15.3408	15.5923	15.1241	13.7858	15.8887		13.6356			16.6117	17.7093	16.3652	15.1066	14.5893	13.9073	15.8472	12.757
	IPI00011416	Delta3,5-delta2,4-dienoyl-CoA isomerase, mitochondrial precursor	MMADEALGSGLVSR	94.02		1436.7	0.0022978			14.465		12.1115			14.2589					15.628	13.6524	14.7336	15.7818	13.9233	15.7291		13.629			16.7168	17.4699	16.6034	15.3474	14.6874	14.1851	16.0567	12.9835
	IPI00011416	Delta3,5-delta2,4-dienoyl-CoA isomerase, mitochondrial precursor	EVDVGLAADVGTLQR	80.34		1542.82	0.00466792			14.9959	14.2157	12.4591	12.7303				11.9051			15.6556	15.6156	15.3753	14.2026	12.2428	13.8726					15.3261	17.2122	15.3123	12.6137			14.0149
	IPI00011416	Delta3,5-delta2,4-dienoyl-CoA isomerase, mitochondrial precursor	SVQATTENKELK	48.56		1347.72	0.00293124		12.1543		18.2143		17.608		16.5488		16.2586		12.4978		18.878		17.7412			17.085				17.2642		17.1935		15.3183		16.0524
	IPI00011416	Delta3,5-delta2,4-dienoyl-CoA isomerase, mitochondrial precursor	SVQATTENKELK	44.44		1347.72	0.00231376			17.5229		17.4883		15.9276		16.6009				17.6812		17.6885		16.0657			16.1028				17.9228		16.701		15.7165		15.3781
	IPI00011416	Delta3,5-delta2,4-dienoyl-CoA isomerase, mitochondrial precursor	VNLLYSR	44.24		864.496	0.00959512			17.134	17.363	16.9012	16.375	15.4762	16.148	15.7211	15.9974		11.6165	16.8607	17.0547	16.6267	16.3688	15.2748	14.759	14.8328	15.8084			15.8004	14.9644	14.9881	15.0066	13.9645	14.4052	13.0867	14.2122
	IPI00011416	Delta3,5-delta2,4-dienoyl-CoA isomerase, mitochondrial precursor	SPVAVQSTK	33.25		916.514	0.00710129			16.9506		16.7785		15.0028		15.6013				16.8767	17.7237	16.6858	16.5379	14.8996	15.3208	15.9867	15.1255			15.6959		15.3222		13.0061		13.7235
	IPI00011416	Delta3,5-delta2,4-dienoyl-CoA isomerase, mitochondrial precursor	SVQATTENKELK	27.35		1347.72																			16.4238
	IPI00011416	Delta3,5-delta2,4-dienoyl-CoA isomerase, mitochondrial precursor	ISWYLR	35.59		837.465	0.00177488			15.7408	16.0596	15.2137	14.2824							15.6966	12.5492	15.1794	14.4592		14.1592					14.8341	15.8009	14.519
	IPI00011416	Delta3,5-delta2,4-dienoyl-CoA isomerase, mitochondrial precursor	AVVISGAGK	23.08		801.488	0.00295972			16.2614		15.6684								16.1981		15.4189					14.526			15.2945	15.9389	14.5575	13.7996		12.538	12.2317	12.6316
	IPI00011454	ISOFORM 2 OF NEUTRAL ALPHA-GLUCOSIDASE AB PRECURSOR.	LDLLEDR	36.5		873.473	0.00174182			13.7926	14.3171	13.9028	14.205	13.5426	14.2073	14.5329	13.2942			13.4589	13.9589	13.885	13.9307		14.1965	13.8948	13.2015				12.2837	11.9613		12.4241	11.535	12.1962
	IPI00011454	ISOFORM 2 OF NEUTRAL ALPHA-GLUCOSIDASE AB PRECURSOR.	SLLLSVNAR	35.09		972.589	0.000972143			14.1966	14.9629	14.4538			14.2215		13.4433				14.7525	14.3217	13.949		14.1454	13.2753	13.2656
	IPI00011454	ISOFORM 2 OF NEUTRAL ALPHA-GLUCOSIDASE AB PRECURSOR.	LKVTEGGEPYR	30.28		1248.66	0.00498301			13.3119	14.4319	14.8581	14.139	14.9128	14.3084	16.02				13.2481	14.7064	15.0778	14.1938	14.9442	14.6527	15.3034	12.7436				14.2663	13.3389	13.2957	15.3282		15.6306
	IPI00011454	ISOFORM 2 OF NEUTRAL ALPHA-GLUCOSIDASE AB PRECURSOR.	LDLLEDR	30.12		871.476	0.00143744			14.4289	13.858	13.8421	13.4126							14.2547	14.3578	13.9255
	IPI00011454	ISOFORM 2 OF NEUTRAL ALPHA-GLUCOSIDASE AB PRECURSOR.	LKVTEGGEPYR	24.17		1248.67	0.00133707									14.6413						14.5233		14.6275										13.3302	13.5168	14.5113
	IPI00011454	ISOFORM 2 OF NEUTRAL ALPHA-GLUCOSIDASE AB PRECURSOR.	GLLEFEHQR	23.88		1128.59	0.00316051										13.9336									16.9248	13.4445
	IPI00011522	HOMO SAPIENS CLONE 23623.	IAQFLSDIPETVPLSTVNR	52.62		2100.15	0.00167254		14.6745	15.7886	14.6131								14.6644	15.6161	14.3491								14.755	16.2498	14.4538
	IPI00011937	Peroxiredoxin-4	QITLNDLPVGR	43.69		1225.69	0.0107312			15.7034	16.8992	16.5979	16.1873	15.4387	15.8028	16.8465	14.4029			15.6187	17.0492	16.4471	16.1527	15.5291	16.0926	16.8351	14.0777			14.3656	14.4331	12.4668	14.3521	13.2879	14.0418	14.638	12.8782
	IPI00011937	Peroxiredoxin-4	LVQAFQYTDK	23.8		1212.63	0.0026813								14.7246		13.9675						14.4684	13.4718	15.0595					13.0896		14.0517	13.3893	13.3942	13.0303	14.7972
	IPI00011937	Peroxiredoxin-4	VSVADHSLHLSK	35.05		1292.71	0.00334418						13.5144	13.1992	13.9492					13.8438		14.9264	14.3886	13.8361	14.1031	13.7887	13.3529			13.0622	14.7025	14.3361	13.9519	13.0526	13.7265	14.7647
	IPI00012585	BETA-HEXOSAMINIDASE BETA CHAIN PRECURSOR.	VLDIIATINK	42.14		1099.67	0.0123706								14.0837	14.8302	13.5759							14.1737	13.9501	15.1329	13.474									14.4105
	IPI00012728	ISOFORM 1 OF LONG-CHAIN-FATTY-ACID--COA LIGASE 1.	AILEDMVR	45.19		946.509	0.00255572			16.1205	16.5726	16.0527	16.2159	15.7304	16.1359	16.206	15.324			16.0834	16.5145	16.17	16.2753	15.7076	15.9625	16.0648	15.121			14.8156	15.379	14.6966	14.2997	13.7218	13.7168	14.0978	12.8623
	IPI00012728	ISOFORM 1 OF LONG-CHAIN-FATTY-ACID--COA LIGASE 1.	KAILEDMVR	37.4		1074.6	0.00272471			15.7268		15.9988	15.4839	14.8077	15.0061	15.9208	13.8796			15.7006		15.9884	15.2772	14.9743	14.9908	15.9646	13.8614			14.8561		14.9752	14.3269	13.7182	13.7855	14.3822
	IPI00012728	ISOFORM 1 OF LONG-CHAIN-FATTY-ACID--COA LIGASE 1.	KAILEDMVR	35.49		1072.54	0.00239657							15.2547										15.2762		15.4007
	IPI00012728	ISOFORM 1 OF LONG-CHAIN-FATTY-ACID--COA LIGASE 1.	KAILEDMVR	28.42		1071.59	0.010756			18.0014	19.7793	18.2894								17.889	19.9356	18.1238	17.1283	16.3782	16.5504	17.3197				16.6372		16.4539
	IPI00012728	ISOFORM 1 OF LONG-CHAIN-FATTY-ACID--COA LIGASE 1.	IFGQANTTLKR	41.95		1248.71	0.00146325			18.0415	18.3352	17.8742	17.1459	17.4258	17.1575		15.5184			17.8048		17.9487
	IPI00012728	ISOFORM 1 OF LONG-CHAIN-FATTY-ACID--COA LIGASE 1.	LLLEGVENK	41.39		1014.59	0.00151682			17.9081	18.8425	17.9921	17.5325	17.0677	17.2482	17.8619	16.0691			17.8106	18.8991	18.0236	17.4885	16.806	17.3306	17.7979	15.9716			16.8373	17.3952	16.6878	16.1314	15.7321	15.6669	16.1446	14.5055
	IPI00012728	ISOFORM 1 OF LONG-CHAIN-FATTY-ACID--COA LIGASE 1.	LLLEGVENK	40.44		1014.52	0.00538497									16.655										15.7011
	IPI00012728	ISOFORM 1 OF LONG-CHAIN-FATTY-ACID--COA LIGASE 1.	IFGQANTTLKR	39.27		1248.71	0.00240184			18.3473	18.353	18.1425		17.4085	17.1575	16.1339	15.5291			17.813	17.7751	17.9478	17.3745	17.3025	17.1688	16.9261	15.7459			16.8909	17.8756	16.7179	16.2054	16.0175	15.8449	16.617	14.4324
	IPI00012728	ISOFORM 1 OF LONG-CHAIN-FATTY-ACID--COA LIGASE 1.	MPELVDFR	34.52		1006.51	0.00448663			16.0273	17.3934	16.4174	15.6792	14.6656	15.0784	16.3834				16.1099	17.6132	16.3102	15.6565		15.709	16.2481				15.2412	16.5958	15.2118	14.0418	13.0008	13.2355	14.6135
	IPI00012728	ISOFORM 1 OF LONG-CHAIN-FATTY-ACID--COA LIGASE 1.	NNSLWDR	32.51		904.432	0.00100058			15.7347	16.4375	15.7086		15.2871	15.5126	15.6595	14.1058			15.4824	16.1698	15.5216	15.466	15.155	15.2641	15.642				13.7918	14.1672	13.4834	12.8552	12.6084	12.1695	12.7179
	IPI00012728	ISOFORM 1 OF LONG-CHAIN-FATTY-ACID--COA LIGASE 1.	DSGLKPFEQVK	32.19		1247.67	0.0100917			17.335	17.5866	17.2538	16.9294	15.7256	16.6737	15.0352	15.8459			17.4066	17.7096	17.5171	17.3742	16.2481	16.9383	16.0533	16.058			16.6043	17.5943	16.6073	16.2118	15.5552	15.1469	15.2676	14.8674
	IPI00012728	ISOFORM 1 OF LONG-CHAIN-FATTY-ACID--COA LIGASE 1.	IENIYMR	31.81		938.483	0.00689789			13.9521	14.8505	14.1113	13.9546		13.6	14.1077	12.7601			13.9446	14.6245	14.0309	14.0646	13.3907	13.75	14.1326	12.5879				12.8526	13.5104	13.3758	13.1517	13.6291
	IPI00012728	ISOFORM 1 OF LONG-CHAIN-FATTY-ACID--COA LIGASE 1.	IFGQANTTLK	26.71		1091.55	0.00286755			14.0696										14.9129	15.4214	14.4863	14.2494								15.8751	13.6819	12.4796
	IPI00012728	ISOFORM 1 OF LONG-CHAIN-FATTY-ACID--COA LIGASE 1.	IFGQANTTLK	26.71		1092.61	0.00319599			14.1751	15.2113	14.2379	14.2914	13.9567	13.6897	14.8893	12.2904			14.3822	15.6568	14.306	14.2597	14.0701	13.4414	15.0572				13.962	14.3149
	IPI00012728	ISOFORM 1 OF LONG-CHAIN-FATTY-ACID--COA LIGASE 1.	VQSSLGGR	25.13		803.439	0.000833052			14.311		14.533
	IPI00012728	ISOFORM 1 OF LONG-CHAIN-FATTY-ACID--COA LIGASE 1.	IGFFQGDIR	43.43		1052.56	0.0042148			15.3208	16.6025	15.6616	14.6817	20.8256	13.9041	15.5039				15.3791	16.9158	15.4491	14.6381		15.0086	15.6116				14.4667	16.0493	14.3875	12.7297			14.0287
	IPI00012728	ISOFORM 1 OF LONG-CHAIN-FATTY-ACID--COA LIGASE 1.	LLMDDLK	25.7		847.463	0.00173918			16.0831	16.4377	15.9238	15.841	15.2962	16.2245	15.8674	15.9016			16.0849	16.1946	15.652	15.8926	15.1601	15.9124	15.8982					14.6106	13.8076	13.3962	12.8677	12.9727	13.0898	12.5408
	IPI00012728	ISOFORM 1 OF LONG-CHAIN-FATTY-ACID--COA LIGASE 1.	VLQPTVFPVVPR	23.75		1351.82	0.00332736			14.945	15.0136	14.1813								14.3227	15.2226	14.3758			14.2177						14.8695					12.382
	IPI00012828	3-ketoacyl-CoA thiolase, peroxisomal precursor	QDTFALASQQK	70.6		1236.63	0.00539746		12.43	17.1083	16.4353	16.347	16.3723	15.5147	15.896		14.2469		12.6906	16.9952	16.3687	16.6288	17.0546	15.9326	16.3741					17.0105	17.8259	17.0788	16.5949	16.1624	15.0013	15.6915
	IPI00012828	3-ketoacyl-CoA thiolase, peroxisomal precursor	QDTFALASQQK	66.15		1235.6	0.0138611					16.2111				16.145										17.427
	IPI00012828	3-ketoacyl-CoA thiolase, peroxisomal precursor	EKQDTFALASQQK	51.89		1493.77	0.00396095			15.9139		18.2621	18.1115							16.4614			19.32		18.7079				15.0333	16.3428	19.4969	17.2703	20.1346	17.3504	18.76		16.0608
	IPI00012828	3-ketoacyl-CoA thiolase, peroxisomal precursor	EKQDTFALASQQK	51.81		1493.76	0.00833432		15.8355	20.4293	21.4401	20.58	20.099	18.7751	18.622	18.379	16.4509		16.022	20.3097	21.3137	20.3105	19.9143	18.849	18.7137	18.356	17.0334		12.4155	20.4651	14.7172	20.0153	13.8432	19.1892		18.4281
	IPI00012828	3-ketoacyl-CoA thiolase, peroxisomal precursor	EKQDTFALASQQK	51.8		1493.77	0.00365603			15.7332										16.2379											16.5921		15.6213		14.1471
	IPI00012828	3-ketoacyl-CoA thiolase, peroxisomal precursor	QDTFALASQQK	44.21		1235.7	0.000510962								15.5826		15.1938
	IPI00012828	3-ketoacyl-CoA thiolase, peroxisomal precursor	QVITLLNELK	50.55		1170.71	0.000869894			20.3789	21.413	19.9018								15.9139	16.1399	14.828
	IPI00012828	3-ketoacyl-CoA thiolase, peroxisomal precursor	QVITLLNELK	44.76		1170.71	0.00146072			15.5838	15.7868	15.2293	18.1385	16.2029	16.6051	16.2322	14.098			20.2884	21.4299	19.4886	17.8444	16.0742	17.3967	15.8894	13.7944			19.3677	20.2918	18.46	17.1461	14.9814	15.3075	14.5251	12.5476
	IPI00012828	3-ketoacyl-CoA thiolase, peroxisomal precursor	QVITLLNELKR	43.65		1326.82	0.0029862			16.1464	17.3272	15.388								16.1638	17.4811	15.5397	13.9282							15.335	16.8919	14.3025
	IPI00012828	3-ketoacyl-CoA thiolase, peroxisomal precursor	LRLPPEK	24.09		852.525	0.0130212				16.9251		15.5317		13.5015								14.5606		13.2003	14.0431
	IPI00012828	3-ketoacyl-CoA thiolase, peroxisomal precursor	QVITLLNELKR	22.96		1326.82	0.00174936			14.5816												13.6659
	IPI00012828	3-ketoacyl-CoA thiolase, peroxisomal precursor	DGSTTAGNSSQVSDGAAAILLAR	113.83		2162.08	0.00667677			17.8915	18.961	17.7081	16.8203	14.699	15.0815					18.0117	19.1373	17.9291	16.7488	14.8436	15.4343	13.8835				18.1347	18.6678	17.7954	16.9035	14.0505	15.2536
	IPI00012828	3-ketoacyl-CoA thiolase, peroxisomal precursor	GNPGNITSR	57.51		915.468	0.00269396			19.2599	15.1129	19.2626		18.063		17.4679				19.1815	13.3683	19.1619		17.9061	17.3666		14.8002			17.9314		17.8107		16.1181		15.6246
	IPI00012828	3-ketoacyl-CoA thiolase, peroxisomal precursor	GNPGNITSR	54.67		915.467	0.000711204		13.8485		20.185		19.0501		17.7764		15.3421		13.789		20.2148		19.0102			17.7206
	IPI00012828	3-ketoacyl-CoA thiolase, peroxisomal precursor	GNPGNITSR	47.62		913.458									14.0859
	IPI00012828	3-ketoacyl-CoA thiolase, peroxisomal precursor	GNPGNITSR	36.05		915.468	0.00182869			14.1704		12.9318								15.2233		15.1783									14.4713
	IPI00012828	3-ketoacyl-CoA thiolase, peroxisomal precursor	GNPGNITSR	32.03		915.468	0.00122302			14.0142		13.7968		13.3785						13.6875		13.6095		13.6656							18.454		16.702		15.0398		12.3556
	IPI00012828	3-ketoacyl-CoA thiolase, peroxisomal precursor	SKAEELGLPILGVLR	58.29		1594.96	0.00297182			15.4525	16.0801	15.4166								15.4541	16.2477	15.4772	13.5186							14.3522	15.5261	14.2869	11.9414
	IPI00012828	3-ketoacyl-CoA thiolase, peroxisomal precursor	AEELGLPILGVLR	36.51		1379.83	0.00285064			14.5604	15.3863	14.556	12.327							14.5593	15.5025	14.5031								13.8874	15.1112	13.7413
	IPI00013769	ALPHA-ENOLASE, LUNG SPECIFIC.	IGAEVYHNLK	39.04		1143.53	0.00141855
	IPI00013769	ALPHA-ENOLASE, LUNG SPECIFIC.	IGAEVYHNLK	39.04		1143.62	0.00130366																			14.0519
	IPI00013769	ALPHA-ENOLASE, LUNG SPECIFIC.	IGAEVYHNLK	30.36		1141.53	0.000314871
	IPI00013847	UBIQUINOL-CYTOCHROME-C REDUCTASE COMPLEX CORE PROTEIN 1, MITOCHONDRIAL PRECURSOR.	IAEVDASVVR	55.45		1058.59	0.0135769									14.8496	15.0834									16.1389	15.1834								14.6868		13.3172
	IPI00013860	3-HYDROXYISOBUTYRATE DEHYDROGENASE, MITOCHONDRIAL PRECURSOR.	DLGLAQDSATSTK	52.25		1306.66	0.00166339							13.7745	14.7816		16.1973							14.6103	15.1998	12.8252	16.1761								14.3247	16.3299	15.2594
	IPI00013933	ISOFORM DPI OF DESMOPLAKIN.	LNDSILQATEQR	73.2		1387.73	0.000781173
	IPI00013933	ISOFORM DPI OF DESMOPLAKIN.	RVEEDIQQQK	57.61		1272.66	4.18349e-05
	IPI00013933	ISOFORM DPI OF DESMOPLAKIN.	RVEEDIQQQK	57.38		1272.66
	IPI00013933	ISOFORM DPI OF DESMOPLAKIN.	SLSEEIKR	51.52		961.537	0.00340634									13.1714						14.5783		12.5209
	IPI00013933	ISOFORM DPI OF DESMOPLAKIN.	SQLQISNNR	50.22		1059.54	0.010056			14.2419		14.945		14.6278		17.0682				14.4327		15.1896		14.6982			16.6336				14.5267		13.3539	13.6846	14.5421	16.1464	15.6029
	IPI00013933	ISOFORM DPI OF DESMOPLAKIN.	EISMQKEDDSKNLR	46.89		1692.82	0.00106353
	IPI00013933	ISOFORM DPI OF DESMOPLAKIN.	ANSSATETINK	44.41		1135.56
	IPI00013933	ISOFORM DPI OF DESMOPLAKIN.	NTLTQTTENLR	43.59		1290.64	0.0131314							14.7295	14.6953							14.0698	14.7785	15.4587	14.894
	IPI00013933	ISOFORM DPI OF DESMOPLAKIN.	KQQLEVELR	42.36		1142.66	0.00108611
	IPI00013933	ISOFORM DPI OF DESMOPLAKIN.	QLLQEQESVK	41.49		1201.65	0.0018356
	IPI00013933	ISOFORM DPI OF DESMOPLAKIN.	YKQSLDDAAK	35.59		1138.58	5.04935e-05
	IPI00013933	ISOFORM DPI OF DESMOPLAKIN.	NQFETEINITK	35.42		1336.68	0.00108047
	IPI00013933	ISOFORM DPI OF DESMOPLAKIN.	DVLDGHLR	35.42		924.492	0.00980997									14.0085											14.0079								11.8459		11.4141
	IPI00013933	ISOFORM DPI OF DESMOPLAKIN.	HKQSLEEAAK	34.99		1140.61	0.00754114
	IPI00013933	ISOFORM DPI OF DESMOPLAKIN.	AEENALQQK	34.22		1030.51	0.00806957																								15.3518		12.9042
	IPI00013933	ISOFORM DPI OF DESMOPLAKIN.	NHYNEEMSNLR	34		1406.62	0.00265136					14.3902								12.9027											15.0816	14.5664	14.7144
	IPI00013933	ISOFORM DPI OF DESMOPLAKIN.	TVKDQDITR	33.48		1075.58	0.000131363
	IPI00013933	ISOFORM DPI OF DESMOPLAKIN.	LNDSILQATEQRR	33.19		1543.85	0.0209282																	17.2681		17.8356
	IPI00013933	ISOFORM DPI OF DESMOPLAKIN.	SEADSDKNATILELR	32.76		1661.85	0.0147875														12.458
	IPI00013933	ISOFORM DPI OF DESMOPLAKIN.	NKYETEINITK	32.61		1352.69	0.0078986			15.1161		13.994			13.5008					15.8289	12.9101	15.4346	15.2231	13.9951	14.422					15.9792	16.887	16.2315	15.6294	14.9401	14.2647	14.6621
	IPI00013933	ISOFORM DPI OF DESMOPLAKIN.	DLKDEIVR	27.24		987.553	0.000806506
	IPI00013933	ISOFORM DPI OF DESMOPLAKIN.	LKNTLTQTTENLR	26.29		1531.86	0.000269278
	IPI00013933	ISOFORM DPI OF DESMOPLAKIN.	NTLTQTTENLR	25.24		1290.69	0.00839101																								18.0563
	IPI00013933	ISOFORM DPI OF DESMOPLAKIN.	AQIDNLTR	24.27		930.498	0.0132973																			14.0303
	IPI00013933	ISOFORM DPI OF DESMOPLAKIN.	LQSLTENLTK	23.91		1146.64	0.00157438
	IPI00013933	ISOFORM DPI OF DESMOPLAKIN.	RWEYENELSK	23.15		1353.65
	IPI00013933	ISOFORM DPI OF DESMOPLAKIN.	FGDSNTVMR	65.4		1026.47	0.00202203
	IPI00013933	ISOFORM DPI OF DESMOPLAKIN.	LLEAQIATGGIIDPK	57.76		1538.89	0.00350248
	IPI00013933	ISOFORM DPI OF DESMOPLAKIN.	LTVDSAIAR	55.12		945.542	0.000564387
	IPI00013933	ISOFORM DPI OF DESMOPLAKIN.	ETQSQLETER	53.61		1220.58	0.0012038
	IPI00013933	ISOFORM DPI OF DESMOPLAKIN.	VLEQDKAR	51.96		958.565	0.0151157								13.8838						14.7039		14.2511			14.7906
	IPI00013933	ISOFORM DPI OF DESMOPLAKIN.	YIELLTR	45.72		907.533	0.000514781
	IPI00013933	ISOFORM DPI OF DESMOPLAKIN.	LGIYEAMK	45.48		924.491	0.00195814										15.2452										15.0462										12.7116
	IPI00013933	ISOFORM DPI OF DESMOPLAKIN.	IQSQFTDAQK	44.35		1165.61	0.0191946													17.3544	15.4141
	IPI00013933	ISOFORM DPI OF DESMOPLAKIN.	GIVDSITGQR	44.23		1045.57
	IPI00013933	ISOFORM DPI OF DESMOPLAKIN.	GIVDSITGQR	44.23		1045.57	0.00264707			13.1793		12.8562								13.0541	14.0415	12.8892
	IPI00013933	ISOFORM DPI OF DESMOPLAKIN.	YIELLTR	44.05		907.529	0.000988391
	IPI00013933	ISOFORM DPI OF DESMOPLAKIN.	YEVTSGGGGTSR	43.53		1170.54	0.000679871
	IPI00013933	ISOFORM DPI OF DESMOPLAKIN.	LLQLQEQMR	41.81		1158.64	0.00971919					16.7158	16.5703	15.0251										15.1127										13.1349
	IPI00013933	ISOFORM DPI OF DESMOPLAKIN.	AFIGFEGVK	41.19		967.524	0.0133404							12.8393		14.0633								12.9531	12.3295	14.06
	IPI00013933	ISOFORM DPI OF DESMOPLAKIN.	IVQLKPR	37.8		853.564	0.000159175
	IPI00013933	ISOFORM DPI OF DESMOPLAKIN.	KREYENELAK	36.82		1279.67
	IPI00013933	ISOFORM DPI OF DESMOPLAKIN.	ISITEGIER	35.2		1017.55	0.00747425			16.0815	16.6702	16.7082	16.7063	16.2545	16.6782	18.4721				15.9963	16.6643	16.5336	16.3684	15.8612	17.1638	17.0447				14.9994	15.7152	14.9796	14.0992	14.488		14.9797
	IPI00013933	ISOFORM DPI OF DESMOPLAKIN.	LLQLQEQMR	35.07		1174.63	0.00154203
	IPI00013933	ISOFORM DPI OF DESMOPLAKIN.	STLEAETR	33.62		906.467	0.00678509				14.3337		14.0374		12.9968						14.0292		13.8066		12.8818
	IPI00013933	ISOFORM DPI OF DESMOPLAKIN.	LASLEELKR	33.36		1058.61	0.0105438			15.5255	16.1905	15.608	15.2523		14.6468	15.9069	15.1866			16.6583	17.4577	16.7043	16.3234		15.2118	15.8814	15.0344			16.4203	17.113	16.4207	15.9248	15.2338		14.9509	13.7528
	IPI00013933	ISOFORM DPI OF DESMOPLAKIN.	KREYENELAK	32.54		1279.67	4.05735e-05
	IPI00013933	ISOFORM DPI OF DESMOPLAKIN.	KIVQLKPR	32.35		981.659	0.000460343
	IPI00013933	ISOFORM DPI OF DESMOPLAKIN.	VLLQEEGTR	32.3		1044.57
	IPI00013933	ISOFORM DPI OF DESMOPLAKIN.	VLLQEEGTR	32.3		1044.57	0.00103495
	IPI00013933	ISOFORM DPI OF DESMOPLAKIN.	QVQNLVNK	31.47		942.514	0.0173845					14.8163		13.0278		15.0008								12.9505												12.6309
	IPI00013933	ISOFORM DPI OF DESMOPLAKIN.	VTQLTDR	31.08		832.457	0.00459751				15.7058
	IPI00013933	ISOFORM DPI OF DESMOPLAKIN.	MSQLEVK	30.73		834.442	0.00134937								14.6596	15.0409	14.4169								14.6104	14.9925	14.2694									12.7095
	IPI00013933	ISOFORM DPI OF DESMOPLAKIN.	QEAFSIR	30.05		850.448
	IPI00013933	ISOFORM DPI OF DESMOPLAKIN.	QEAFSIR	30.05		848.463	0.0116303								14.5337	14.6779	14.465								14.302	14.2987	14.0964
	IPI00013933	ISOFORM DPI OF DESMOPLAKIN.	NLHSEISGKR	29.48		1140.62	0.00061355
	IPI00013933	ISOFORM DPI OF DESMOPLAKIN.	NLIDRETGMR	29.34		1204.62	0.00076042
	IPI00013933	ISOFORM DPI OF DESMOPLAKIN.	RQDSLESMK	29.31		1093.53	0.00923439
	IPI00013933	ISOFORM DPI OF DESMOPLAKIN.	GAGSIAGASASPK	27.95		1073.58	0.0169932							15.3389		15.8379						14.0106		15.4079			15.5908				13.0234		13.0457		13.7773		14.8869
	IPI00013933	ISOFORM DPI OF DESMOPLAKIN.	GLVGIEFKEK	27.94		1119.65
	IPI00013933	ISOFORM DPI OF DESMOPLAKIN.	GLVGIEFKEK	27.94		1119.64
	IPI00013933	ISOFORM DPI OF DESMOPLAKIN.	LTYEIEDEKR	27.74		1295.56
	IPI00013933	ISOFORM DPI OF DESMOPLAKIN.	GLVGIEFKEK	27.16		1119.66	0.00521465														16.2535		15.8406									14.6728		14.0866
	IPI00013933	ISOFORM DPI OF DESMOPLAKIN.	IKVLEQDKAR	26.81		1199.72
	IPI00013933	ISOFORM DPI OF DESMOPLAKIN.	EKEYEIER	25.81		1095.52	0.0126309			12.7919		12.5372											11.8118		11.545	12.5295
	IPI00013933	ISOFORM DPI OF DESMOPLAKIN.	NSQGSEMFGDDDKRK	25.27		1713.75	0.00187079
	IPI00013933	ISOFORM DPI OF DESMOPLAKIN.	IKNDLNLKK	25.27		1085.67	0.000490178
	IPI00013933	ISOFORM DPI OF DESMOPLAKIN.	SNKPIILR	24.99		940.6	0.000543651
	IPI00013933	ISOFORM DPI OF DESMOPLAKIN.	ETQSQLETER	24.77		1220.59	0.00715938																	13.1174
	IPI00013933	ISOFORM DPI OF DESMOPLAKIN.	QLQNIIQATSR	24.46		1271.71	0.00816671																								13.232
	IPI00013933	ISOFORM DPI OF DESMOPLAKIN.	YGDGIQLTR	69.01		1022.53	0.00121441				12.8623				13.8733		14.8784						13.0776		13.6662		15.3207				12.5575						12.7281
	IPI00013933	ISOFORM DPI OF DESMOPLAKIN.	SMVEDITGLR	44.46		1120.58	0.019395																								15.4448
	IPI00013933	ISOFORM DPI OF DESMOPLAKIN.	AELIVQPELK	42.51		1139.67	0.00172554
	IPI00013933	ISOFORM DPI OF DESMOPLAKIN.	SMVEDITGLR	36.62		1120.53	0.0168433																							12.4926	13.1439	12.8793	12.2271
	IPI00014424	ELONGATION FACTOR 1-ALPHA 2.	STTTGHLIYK	26.03		1120.58	0.0107836									15.5282															13.0207
	IPI00014424	ELONGATION FACTOR 1-ALPHA 2.	STTTGHLIYK	26.03		1120.6	0.0161657			14.3296	14.2038	14.6943		14.2031		15.3198				14.4073	14.1832	14.6779	13.4507	13.8944	13.9739	14.9335				13.2282	14.1662	13.4274	12.605	12.7234	12.694	13.7092
	IPI00014424	ELONGATION FACTOR 1-ALPHA 2.	IGGIGTVPVGR	60.8		1025.62	0.00501811			15.2023	16.2797	15.6474	15.4084	14.7218						15.0707	16.0803	15.337	15.2944	14.8213
	IPI00014424	ELONGATION FACTOR 1-ALPHA 2.	STTTGHLIYK	36.18		1120.61	0.00852315				14.9542		14.229		13.9469						15.0704		14.0729			15.1331
	IPI00015911	DIHYDROLIPOYL DEHYDROGENASE, MITOCHONDRIAL PRECURSOR.	GIEMSEVR	45.23		920.462	0.0121088							13.6831	13.2468		14.4205							13.5297	13.2313		14.1846
	IPI00015911	DIHYDROLIPOYL DEHYDROGENASE, MITOCHONDRIAL PRECURSOR.	ADGGTQVIDTK	35.15		1104.58	0.0116912		13.416		13.7137		13.2334	13.0471	16.7464	14.2936			13.0078		12.5882		17.3405		14.6583	14.3367				18.3274		17.1035		15.833		13.0849
	IPI00015911	DIHYDROLIPOYL DEHYDROGENASE, MITOCHONDRIAL PRECURSOR.	AKTNADTDGMVK	31.47		1250.61																				14.5924
	IPI00015911	DIHYDROLIPOYL DEHYDROGENASE, MITOCHONDRIAL PRECURSOR.	AKTNADTDGMVK	26.11		1250.61	0.00216286									13.8606									12.3785		13.3683
	IPI00015972	CYTOCHROME C OXIDASE POLYPEPTIDE VIC PRECURSOR.	AGIFQSVK	41.29		849.486	0.00453936							12.4591	13.8705	14.3961	14.5466						12.5419		13.5714	14.2557	14.2875										11.8022
	IPI00016457	Splice Isoform 1 of Carnitine O-acetyltransferase	SASMDSLTFVK	50.03		1185.59	0.00173197			17.2603	18.0487	17.234	16.5026							17.4528	18.3574	17.6096	16.8487	15.5044	16.0415	15.7092				16.2457	17.4059	16.1203	15.2811	13.8124	14.0428	14.4052
	IPI00016457	Splice Isoform 1 of Carnitine O-acetyltransferase	QDTVSNFSK	34.45		1025.5	0.00066479				16.0041										15.9732					13.8554
	IPI00016457	Splice Isoform 1 of Carnitine O-acetyltransferase	LIEGVLDFK	33.76		1033.6	0.00323246			15.5441	16.3638	15.4027	14.4058		13.4127	14.1382				15.577	15.1763	15.4172	14.4807		13.852	13.9218				14.0392	15.2784	13.91	12.5055
	IPI00016457	Splice Isoform 1 of Carnitine O-acetyltransferase	TAYLQYR	25.08		914.48	0.000884863			14.591	15.3454	14.722	14.2908	13.3238	13.4642					14.4855	15.0935	14.4441	14.2008				12.788			13.0537	13.3246	12.7434
	IPI00016457	Splice Isoform 1 of Carnitine O-acetyltransferase	QDFVDLQGQLR	58.06		1318.68	0.00763923			15.7123	17.005	15.6791	14.2675		13.6633					15.6315	17.154	15.8065	14.7839	14.5319	14.8039	15.0935				15.0375	15.2354	14.8067	14.0983	14.2285	13.7278	15.665
	IPI00016457	Splice Isoform 1 of Carnitine O-acetyltransferase	QDFVDLQGQLR	58.06		1316.65	0.00574599			15.4372	16.7276	15.5012	14.6439	14.6889	14.6306	14.9526				15.5193	16.6004	15.5346	14.9404	14.9547	15.8725	15.3542				14.1484	16.268	14.8803	13.9716	13.9729	14.1024	15.9484
	IPI00016457	Splice Isoform 1 of Carnitine O-acetyltransferase	QDTVSNFSK	27.12		1025.5	0.00133149			15.4053		15.3126		13.7231		14.0937				15.1788		15.0886		13.6504			12.4249			13.8461	14.6993	13.7049	12.8322	11.4551	11.6488	11.839
	IPI00016457	Splice Isoform 1 of Carnitine O-acetyltransferase	AMDDSSVTEHQK	63.31		1347.59	0.00464236			14.6505		14.7628		12.9384		13.1699				14.811		14.9599		13.1869	13.628	14.9178				14.6119		14.6543				14.0458
	IPI00016457	Splice Isoform 1 of Carnitine O-acetyltransferase	AMDDSSVTEHQK	50.19		1347.57	0.0277677			16.7147					14.2588					16.8906	16.0648		15.4242			14.6095				16.2291
	IPI00016457	Splice Isoform 1 of Carnitine O-acetyltransferase	FNITPEIK	32.39		961.543	0.00237561			16.021	16.7591	16.104	15.6324	15.1131	14.5938	15.2174				15.9985	16.5582	15.946	15.5129	15.0755	14.855					14.6974	15.3486	14.4313	13.8374	13.0947	12.6477	13.4367	11.9003
	IPI00016457	Splice Isoform 1 of Carnitine O-acetyltransferase	ALLQSHPR	26.37		921.53	0.00123182			14.5378		14.5699		13.5867		14.0529				14.8341		14.914		13.9635	13.3421					12.761		12.305
	IPI00016457	Splice Isoform 1 of Carnitine O-acetyltransferase	SHVAGQMLHGGGSR	41.24		1393.69	0.00937413	12.677				15.0923		15.0471		14.3436		12.8484		17.4162		15.4368			15.5331				14.9181		15.1113		13.3585		13.7457
	IPI00016457	Splice Isoform 1 of Carnitine O-acetyltransferase	SHVAGQMLHGGGSR	40.53		1393.68	0.00324747			17.1946		16.2803		14.9195								16.2496			15.5331				14.8996		15.0944
	IPI00016457	Splice Isoform 1 of Carnitine O-acetyltransferase	SHVAGQMLHGGGSR	38.96		1393.68	0.00095232						14.8727		13.6365								15.1281
	IPI00016457	Splice Isoform 1 of Carnitine O-acetyltransferase	SHVAGQMLHGGGSR	32.07		1393.69	0.00175131			14.1885		14.6956		14.0544						14.8457		15.3324		14.5546							15.7785
	IPI00016457	Splice Isoform 1 of Carnitine O-acetyltransferase	SPMVPLPMPK	31.09		1096.59	0.00373408			16.2554	17.3207	16.5173	15.8022	15.0015	14.5476	16.3448	12.9418			16.2328	17.2853	16.2403	15.5833	14.4021	15.1866	15.9959	12.9278			15.0613	15.9174	14.9901	13.9913	12.6065	12.5664	13.9734
	IPI00016457	Splice Isoform 1 of Carnitine O-acetyltransferase	SPMVPLPMPK	30.96		1096.54	0.00721602					15.8405		14.311		15.9908						15.7394		13.8132	14.7181						15.335					13.8737
	IPI00016801	GLUTAMATE DEHYDROGENASE 1, MITOCHONDRIAL PRECURSOR.	GASIVEDKLVEDLR	66.14		1543.84	0.000254643										12.9751								13.5701		13.765
	IPI00016801	GLUTAMATE DEHYDROGENASE 1, MITOCHONDRIAL PRECURSOR.	VYNEAGVTFT	38.37		1100.53	0.00128747				16.4104				16.9684	18.2056	17.926				16.3122		15.7948		16.6976	18.1138	17.5576			13.7433	14.672	13.8749	13.5328	13.3433	14.2536	15.3494	15.6695
	IPI00016801	GLUTAMATE DEHYDROGENASE 1, MITOCHONDRIAL PRECURSOR.	GASIVEDKLVEDLR	22.88		1543.84											13.1506
	IPI00016801	GLUTAMATE DEHYDROGENASE 1, MITOCHONDRIAL PRECURSOR.	GASIVEDKLVEDLR	22.88		1543.84	0.00536868				14.1979					15.7078	14.2675				14.2845				14.7978	15.7108	14.5997				14.9584	13.4723		13.1456	13.0771	16.0742	13.7349
	IPI00016801	GLUTAMATE DEHYDROGENASE 1, MITOCHONDRIAL PRECURSOR.	YNLGLDLR	58.27		963.531	0.0014706			14.9572	15.6697	15.5888	15.1007	15.5774	16.28	17.9919	17.1565			14.9055	15.6548	15.5578	15.2038	15.7093	16.6424	17.7713	17.024			13.6109	14.7573	14.2517	13.5862	14.0939	14.7045	16.469	12.6072
	IPI00016801	GLUTAMATE DEHYDROGENASE 1, MITOCHONDRIAL PRECURSOR.	YNLGLDLR	58.12		961.552	0.00170207				15.0227		14.0589		15.4132		15.9838				14.0467			14.5692		16.3932										14.4889
	IPI00016801	GLUTAMATE DEHYDROGENASE 1, MITOCHONDRIAL PRECURSOR.	TAAYVNAIEK	34.83		1079.57	0.0129493			16.1834	16.5861	16.9067	16.927	16.2251	17.7843	18.1716	18.7394					16.9214	16.9137	15.9611	17.5176	18.4841	18.4912						14.9417	14.3407		16.0127
	IPI00016801	GLUTAMATE DEHYDROGENASE 1, MITOCHONDRIAL PRECURSOR.	MVEGFFDR	33.66		1000.46	0.00156282			14.7183	16.2719	15.7365	15.7678	15.7045	16.7389	18.3529	17.3967			14.8078	16.2922	15.8626	15.6923	15.7504	16.8731	18.4065	17.0941			13.5387	14.9473	14.3478	13.6595	13.9637	14.4994	16.4855	15.5253
	IPI00016801	GLUTAMATE DEHYDROGENASE 1, MITOCHONDRIAL PRECURSOR.	GASIVEDK	27.27		818.425	0.00514048									12.6474	14.6272
	IPI00016801	GLUTAMATE DEHYDROGENASE 1, MITOCHONDRIAL PRECURSOR.	TAAYVNAIEK	27.1		1079.59	0.00612504						16.1812	14.6538	18.322	15.5991							14.0873	17.7045	15.4071	14.353									13.0157
	IPI00016801	GLUTAMATE DEHYDROGENASE 1, MITOCHONDRIAL PRECURSOR.	IIAEGANGPTTPEADK	51.25		1583.81	0.00592438										12.959										13.48							12.9293	12.8397	14.4395	13.6739
	IPI00016801	GLUTAMATE DEHYDROGENASE 1, MITOCHONDRIAL PRECURSOR.	NLNHVSYGR	36.4		1059.54	0.0022159				15.3641		14.5312		15.686		16.5356				15.2964		14.6211		15.8123	17.3274
	IPI00016801	GLUTAMATE DEHYDROGENASE 1, MITOCHONDRIAL PRECURSOR.	YSTDVSVDEVK	48.49		1241.6	0.00180494			15.8792	15.379	15.92	16.6464	15.8818	17.8441	15.1851	19.0385			16.1887	16.267	16.6927	17.1457	16.5909	18.2419	16.5954	19.1396			15.5827	16.8005	16.3744	16.1468	16.0871	17.1575	18.59	18.1019
	IPI00016801	GLUTAMATE DEHYDROGENASE 1, MITOCHONDRIAL PRECURSOR.	ALASLMTYK	48.12		997.546	0.00199275			15.8145	16.3008	16.3269	15.8663	15.8317	17.0359	17.96	18.147			15.2499	15.9185	15.8579	15.5471	15.5689	17.0395	17.687	17.9122			13.1957	14.1556	13.7052	13.2358	12.8849	14.7019	15.3843	16.3998
	IPI00016801	GLUTAMATE DEHYDROGENASE 1, MITOCHONDRIAL PRECURSOR.	YSTDVSVDEVK	46.37		1240.59	0.00149794								17.141								16.8899	15.984	17.3209								14.6533
	IPI00016801	GLUTAMATE DEHYDROGENASE 1, MITOCHONDRIAL PRECURSOR.	YSTDVSVDEVK	41.8		1241.6	0.00752253										13.2119
	IPI00016827	Bile acyl-CoA synthetase	IQDAMEVTSTFK	48.43		1369.68	0.00409888								13.9311		13.8999						14.7548		15.0256		13.9645			15.6367	16.3975	16.0458	15.1367	13.9148	14.9457		13.3768
	IPI00016827	Bile acyl-CoA synthetase	VVSQQPFVGYR	39.85		1279.69	0.00250369			13.5154			14.2652	13.1945	15.2653		14.1828			14.9802	12.8152	14.1179	15.7404	14.9711	16.2615	12.7317	13.9304			15.9756	16.3508	16.417	15.5661	15.2374	14.9645	16.4752	12.7797
	IPI00016827	Bile acyl-CoA synthetase	VVSQQPFVGYR	38.71		1278.68																			16.0153
	IPI00016827	Bile acyl-CoA synthetase	VVSQQPFVGYR	33.2		1277.66	0.00851297																15.6695	14.6366								15.093		15.1651		15.1691
	IPI00016827	Bile acyl-CoA synthetase	ADVWETFQQR	31.92		1279.62	0.00585605				14.691										14.8122	13.7607			13.7585	14.3689					14.2169					14.1485
	IPI00016827	Bile acyl-CoA synthetase	VVSQQPFVGYR	25.68		1277.72	0.00351568										14.0769										14.1014									16.1065	13.0133
	IPI00016827	Bile acyl-CoA synthetase	GMPLAHSVLSSGAR	57.08		1382.74	0.019495													14.5392		14.1941	15.7047				15.1157
	IPI00016827	Bile acyl-CoA synthetase	GMPLAHSVLSSGAR	52.24		1382.73	0.00557103			14.9584	15.2368	15.1584	15.6511	15.2744	16.4136	15.5421	15.3546			15.4159	14.6768	15.4391	16.6102	15.8049	16.6877	15.247	15.3803			16.4797	16.8954	16.8768	16.508	16.259	16.2542	17.2474	14.4513
	IPI00016827	Bile acyl-CoA synthetase	GMPLAHSVLSSGAR	32.2		1382.73	0.000574083						14.9309		15.0926						14.647		14.6423		14.7938		12.9914
	IPI00017283	ISOLEUCYL-TRNA SYNTHETASE, MITOCHONDRIAL PRECURSOR.	AVLEEGTDVVIK	36.27		1272.71	0.0054683			13.3403	13.6284						14.3084			13.6178							14.0709
	IPI00017283	ISOLEUCYL-TRNA SYNTHETASE, MITOCHONDRIAL PRECURSOR.	AVLEEGTDVVIK	36.27		1270.68	0.0128583								14.2907		13.8158			13.24	13.4559	13.6799	14.0521	15.0314		14.2444	14.1103									15.325	13.299
	IPI00017283	ISOLEUCYL-TRNA SYNTHETASE, MITOCHONDRIAL PRECURSOR.	EAQNLSAMEIR	25.01		1261.63	0.00485182										13.2742								12.966		13.1048
	IPI00017334	PROHIBITIN.	QVAQQEAER	34.16		1058.52										14.1777
	IPI00017334	PROHIBITIN.	FDAGELITQR	63.24		1149.59	0.00223484								14.8517		15.7127								15.062										13.2905	14.3053
	IPI00017334	PROHIBITIN.	FDAGELITQR	40.46		1149.62	0.01767			13.7863	14.8744	15.0253	13.962	15.0369		16.4636					15.1605	15.1087	14.3365			16.4276	15.6198					13.1507					14.398
	IPI00017334	PROHIBITIN.	AAIISAEGDSK	38.5		1061.55	0.00169523								14.0958		14.6444								13.9562	15.3019
	IPI00017334	PROHIBITIN.	AAIISAEGDSK	38.5		1058.58	0.0129431				17.3795		16.235		15.2292		14.0224				17.3422		16.2501		15.2957	15.987
	IPI00017510	CYTOCHROME C OXIDASE SUBUNIT 2.	LLDVDNR	26		844.458	0.00548728						12.6822	13.3691	14.3135	14.808	14.9962								13.5969	14.679	14.6436									11.8872
	IPI00017510	CYTOCHROME C OXIDASE SUBUNIT 2.	VVLPIEAPIR	24.98		1106.7	0.00203002			12.3167	14.1666	13.2228	12.8477		14.0114	15.8414	14.6128				14.2046	13.0692	12.1822		14.1411	15.4316	14.3829				12.2251						12.2494
	IPI00017726	ISOFORM 1 OF 3-HYDROXYACYL-COA DEHYDROGENASE TYPE-2.	LVAGEMGQNEPDQGGQR	45.74		1785.83	0.000373688																										13.2328		14.994		16.2697
	IPI00017726	ISOFORM 1 OF 3-HYDROXYACYL-COA DEHYDROGENASE TYPE-2.	KGQTHTLEDFQR	26.17		1459.74	0.00291729				13.8691				14.209	15.2613	14.6657				13.6298		13.2788		13.8436	15.4211	14.0742
	IPI00017819	Bile acid CoA amino acid N-acyltransferase	AHAEQAIGQLKR	69.98		1321.74	0.000372792				20.4074		19.3443				15.0294				20.3277
	IPI00017819	Bile acid CoA amino acid N-acyltransferase	AHAEQAIGQLKR	66.02		1321.74	0.00122356													16.2269											15.0934
	IPI00017819	Bile acid CoA amino acid N-acyltransferase	AHAEQAIGQLKR	66.02		1321.74	0.00231267			15.4119	13.8393	15.046		18.4551		18.0034				19.7621	13.8049	16.2106		18.4072	14.3422		15.1988			18.5051	19.4154	13.5001	17.4503	16.5322	15.8253	15.9298	12.4021
	IPI00017819	Bile acid CoA amino acid N-acyltransferase	KHLIPDVTSQL	57.85		1250.72	0.00137274		18.5455	18.9397	17.6488	17.3484	16.196	16.5858	15.7831	14.378			18.9959	19.2783	18.4833	18.0885	16.8517	17.3386	15.9996	14.1661			18.1704	19.178	17.9296	16.6459	16.0492	15.2628	16.3798	12.6254
	IPI00017819	Bile acid CoA amino acid N-acyltransferase	AHAEQAIGQLK	55.6		1165.64	0.00277223			17.0563	18.1103	17.2337	16.7728	15.9439	15.0707	16.0303	11.8163				18.1108	17.4241	16.6431	16.0425	15.2902	15.9306				16.3279		16.2842		15.0871		14.6004
	IPI00017819	Bile acid CoA amino acid N-acyltransferase	LYDLELIVNNK	54.62		1333.74	0.00290446			16.5173	17.9926	16.4875	14.8995							16.5847	18.0229	16.4361	14.9945	13.7655	14.5419					16.1776	17.7124	15.9868	14.2252	12.9746	12.7595	13.8341
	IPI00017819	Bile acid CoA amino acid N-acyltransferase	AHAEQAIGQLKR	53.51		1319.64	0.00304605									14.271								14.3827			13.4334
	IPI00017819	Bile acid CoA amino acid N-acyltransferase	AHAEQAIGQLKR	53.51		1321.66	0.0028436							14.0737		13.5877								13.7436			13.2095		11.3655
	IPI00017819	Bile acid CoA amino acid N-acyltransferase	AHAEQAIGQLKR	51.59		1321.74	0.00139993			19.7564	14.9999	19.7951	13.7938						13.3019		14.9438	19.8588	15.566		17.8434	18.1702	15.1692					18.3468
	IPI00017819	Bile acid CoA amino acid N-acyltransferase	AHAEQAIGQLKR	50.72		1321.73	0.0141259		13.0594		17.027		15.3863		17.9734		15.0287				15.9172		19.3843								14.6271
	IPI00017819	Bile acid CoA amino acid N-acyltransferase	KHLIPDVTSQL	48.76		1250.63	0.00363228								14.5497									15.8962	15.0334	15.4393								15.2453	13.2586	15.7528
	IPI00017819	Bile acid CoA amino acid N-acyltransferase	HLIPDVTSQL	48.48		1122.62	0.00185248			19.848	14.6472	14.2671	19.1278	18.0969	17.3706	18.1127	14.4613			19.8793	14.5256	19.604	18.6838	17.9862	17.9609	17.7572	14.0651			18.3649	19.2023	17.9492	16.8866	16.0727	15.0996	15.5093	11.9633
	IPI00017819	Bile acid CoA amino acid N-acyltransferase	HLIPDVTSQL	40.83		1121.62					16.2527
	IPI00017819	Bile acid CoA amino acid N-acyltransferase	HLIPDVTSQL	40.83		1122.62	0.000514818				20.845	19.9657									20.8548
	IPI00017819	Bile acid CoA amino acid N-acyltransferase	HLIPDVTSQL	38.15		1121.62	0.00959622			16.1117	15.9621	16.2267				15.8847	15.733			16.1102	15.8911	16.163	14.539	17.3016						14.607		14.4627
	IPI00017819	Bile acid CoA amino acid N-acyltransferase	AHAEQAIGQLKR	37.91		1321.66	0.00208424		11.9387										12.5113							14.98
	IPI00017819	Bile acid CoA amino acid N-acyltransferase	HLIPDVTSQL	36.7		1121.62					19.2808
	IPI00017819	Bile acid CoA amino acid N-acyltransferase	AHAEQAIGQLKR	36.43		1321.74															16.9441
	IPI00017819	Bile acid CoA amino acid N-acyltransferase	WYVAPGVTR	36.08		1048.56	0.00111018		19.1181	20.5485	19.2084								19.1125	20.6272	19.1601	18.6115							13.1313	14.9252
	IPI00017819	Bile acid CoA amino acid N-acyltransferase	WYVAPGVTR	36.02		1048.56							18.7122
	IPI00017819	Bile acid CoA amino acid N-acyltransferase	AHAEQAIGQLK	27.49		1164.67	0.0107518									15.9168																12.8542	12.6684	12.7831	12.569	14.5411
	IPI00017819	Bile acid CoA amino acid N-acyltransferase	WYVAPGVTR	23.73		1046.55	0.000623774				20.311										20.3477
	IPI00017870	KERATIN-8-LIKE PROTEIN 1.	LSELEAALQR	51.08		1126.58	0.0037649								15.2687
	IPI00017870	KERATIN-8-LIKE PROTEIN 1.	LSELEAALQR	51.08		1129.62	0.0115214			14.3936	14.8618	14.5642	15.6135	15.0014	14.5504	16.1714				14.4749	14.941	14.7228	14.7191	15.971	14.4653					12.2952	13.5926				12.4595	13.9534
	IPI00017870	KERATIN-8-LIKE PROTEIN 1.	LSELEAALQR	27.47		1129.63	0.00874328						14.5792																							14.1529
	IPI00018206	ASPARTATE AMINOTRANSFERASE, MITOCHONDRIAL PRECURSOR.	FVTVQTISGTGALR	62.06		1449.81	0.000490969										13.7393										14.0208
	IPI00018206	ASPARTATE AMINOTRANSFERASE, MITOCHONDRIAL PRECURSOR.	ASAELALGENSEVLK	56.96		1530.81	0.00278381										13.7945										15.145								14.5357	13.964	15.0168
	IPI00018206	ASPARTATE AMINOTRANSFERASE, MITOCHONDRIAL PRECURSOR.	DAGMQLQGYR	54.03		1138.54	0.00352024			14.1263	14.6685	15.1583	14.9988	15.9462	16.3243	17.2749	17.2963			14.095	14.5271	15.1212	15.3244	15.9921	16.5271	17.6135	17.3747				14.1877	12.981	12.9058	13.6859	14.2447	15.5947	15.5356
	IPI00018206	ASPARTATE AMINOTRANSFERASE, MITOCHONDRIAL PRECURSOR.	IAAAILNTPDLR	49.96		1267.74	0.00273635			13.638	15.3619	14.8263	14.4122	14.178	15.4746	15.7914	15.7851			14.0598	15.7016	15.0663	14.3365	14.3012	15.6562	16.3054	15.7223				14.5433	13.5954	12.7296		13.8226	15.349	14.7181
	IPI00018206	ASPARTATE AMINOTRANSFERASE, MITOCHONDRIAL PRECURSOR.	KAEAQIAAK	45.77		929.544	0.00103684									14.8928											14.5985										12.4105
	IPI00018206	ASPARTATE AMINOTRANSFERASE, MITOCHONDRIAL PRECURSOR.	NMGLYGER	36.38		939.441	0.00200906			12.8849			14.5938		15.3073	15.9456	16.0268									15.9955	15.7755									14.0582
	IPI00018206	ASPARTATE AMINOTRANSFERASE, MITOCHONDRIAL PRECURSOR.	IAAAILNTPDLRK	26.53		1395.84	0.0064662										13.7266								12.9885		14.0689									14.4977	13.3654
	IPI00019038	Lysozyme C precursor	ATNYNAGDR	47.47		981.442	0.00109394					13.9548		13.3153		13.6029						13.6559		13.2843												12.8828
	IPI00019038	Lysozyme C precursor	STDYGIFQINSR	36.16		1400.7	0.0022104				13.694	14.0054									14.4769	14.4696			13.3968	13.6803					14.5441	13.9523				13.827
	IPI00019326	ADRENODOXIN, MITOCHONDRIAL PRECURSOR.	VPETVADAR	42.82		957.504	0.00138688										13.2143									13.5587
	IPI00019326	ADRENODOXIN, MITOCHONDRIAL PRECURSOR.	VPETVADAR	24.47		957.512	0.00849136			15.4282		15.582		14.9647	13.7821	13.3201						15.2223		11.8694		13.3935									11.8043
	IPI00019359	KERATIN, TYPE I CYTOSKELETAL 9.	FSSSSGYGGGSSR	98.63		1235.54	0.00219383							13.7117		13.3264				12.4213		12.2248		13.8201					13.4883				12.6495	12.6376		12.0142
	IPI00019359	KERATIN, TYPE I CYTOSKELETAL 9.	FSSSSGYGGGSSR	95.69		1235.53	0.00031005												12.3945
	IPI00019359	KERATIN, TYPE I CYTOSKELETAL 9.	SGGGGGGGLGSGGSIR	90.37		1232.61	0.00242844		13.2058										14.2035										13.6116
	IPI00019359	KERATIN, TYPE I CYTOSKELETAL 9.	SGGGGGGGLGSGGSIR	88.98		1232.6	0.000234809		13.571										13.9114
	IPI00019359	KERATIN, TYPE I CYTOSKELETAL 9.	VQALEEANNDLENK	86.58		1586.78	0.00370058																						11.6693
	IPI00019359	KERATIN, TYPE I CYTOSKELETAL 9.	FSSSSGYGGGSSR	83.84		1235.54	0.00183194																						12.6998
	IPI00019359	KERATIN, TYPE I CYTOSKELETAL 9.	SGGGGGGGLGSGGSIR	83.34		1232.61	0.00249363		13.0454				14.5471						14.1815		12.1532		14.6672			13.4652
	IPI00019359	KERATIN, TYPE I CYTOSKELETAL 9.	QGVDADINGLR	81.75		1156.6
	IPI00019359	KERATIN, TYPE I CYTOSKELETAL 9.	QGVDADINGLR	81.75		1154.62	0.0201486																								15.5307	14.5429
	IPI00019359	KERATIN, TYPE I CYTOSKELETAL 9.	QGVDADINGLR	81.75		1155.6	0.00234447
	IPI00019359	KERATIN, TYPE I CYTOSKELETAL 9.	QGVDADINGLR	81.75		1157.6	0.00427112		15.6525	18.367		18.6	15.728	16.1405	14.5048	16.8292			16.5831	15.5839	19.6066	18.8922	18.2725	16.342	15.1026	17.2794			15.9411	17.0554	19.1708	17.4581	16.3043	14.5375		15.6933
	IPI00019359	KERATIN, TYPE I CYTOSKELETAL 9.	FSSSSGYGGGSSR	81.71		1235.54	0.000789943		12.2192				13.8557						12.3808				13.6892			13.4751
	IPI00019359	KERATIN, TYPE I CYTOSKELETAL 9.	FSSSSGYGGGSSR	79.8		1235.53	0.00153103
	IPI00019359	KERATIN, TYPE I CYTOSKELETAL 9.	FSSSSGYGGGSSR	79.7		1235.53
	IPI00019359	KERATIN, TYPE I CYTOSKELETAL 9.	FSSSSGYGGGSSR	79.7		1235.53	0.0017244
	IPI00019359	KERATIN, TYPE I CYTOSKELETAL 9.	SGGGGGGGLGSGGSIR	79.55		1232.61	0.00774172	13.6634	13.3221		12.8471		14.4205		13.3091			14.2908	14.3757		13.408		14.5284		12.8221			15.2161	11.9821		12.0661	13.6092	13.3529
	IPI00019359	KERATIN, TYPE I CYTOSKELETAL 9.	FSSSSGYGGGSSR	78.74		1232.53
	IPI00019359	KERATIN, TYPE I CYTOSKELETAL 9.	FSSSSGYGGGSSR	78.74		1235.53	0.00158323
	IPI00019359	KERATIN, TYPE I CYTOSKELETAL 9.	QGVDADINGLR	75.28		1157.6	0.00294536												14.0527					14.2126
	IPI00019359	KERATIN, TYPE I CYTOSKELETAL 9.	SGGGGGGGLGSGGSIR	74.6		1232.61	0.00136366		13.0493										13.7253	13.4645									14.3963
	IPI00019359	KERATIN, TYPE I CYTOSKELETAL 9.	QGVDADINGLR	71.4		1155.6
	IPI00019359	KERATIN, TYPE I CYTOSKELETAL 9.	QGVDADINGLR	69.51		1157.6	0.00225693		12.6859					15.0591					13.2068			15.4729	15.951	13.8066					12.4745			13.6059	14.0656
	IPI00019359	KERATIN, TYPE I CYTOSKELETAL 9.	SGGGGGGGLGSGGSIR	69.03		1232.61	0.00396254												14.2885
	IPI00019359	KERATIN, TYPE I CYTOSKELETAL 9.	SGGGGGGGLGSGGSIR	67.69		1232.6	0.00238188
	IPI00019359	KERATIN, TYPE I CYTOSKELETAL 9.	QVLDNLTMEK	65.14		1206.61	0.000972
	IPI00019359	KERATIN, TYPE I CYTOSKELETAL 9.	SGGGGGGGLGSGGSIR	64.69		1232.61
	IPI00019359	KERATIN, TYPE I CYTOSKELETAL 9.	SGGGGGGGLGSGGSIR	64.69		1232.61	0.00222409												13.6045										12.9863
	IPI00019359	KERATIN, TYPE I CYTOSKELETAL 9.	QGVDADINGLR	63.31		1157.6	0.00100458
	IPI00019359	KERATIN, TYPE I CYTOSKELETAL 9.	QVLDNLTMEK	62.83		1206.61	0.00265281
	IPI00019359	KERATIN, TYPE I CYTOSKELETAL 9.	SGGGGGGGLGSGGSIR	62.71		1232.61	0.00150317												13.506										13.2466
	IPI00019359	KERATIN, TYPE I CYTOSKELETAL 9.	DQIVDLTVGNNK	62.65		1315.7	0.00722395							12.811										13.7929									12.5119		14.7459
	IPI00019359	KERATIN, TYPE I CYTOSKELETAL 9.	SGGGGGGGLGSGGSIR	62.16		1232.6
	IPI00019359	KERATIN, TYPE I CYTOSKELETAL 9.	QVLDNLTMEK	61.41		1206.61	0.00288105
	IPI00019359	KERATIN, TYPE I CYTOSKELETAL 9.	IKFEMEQNLR	61.37		1307.68	0.00527764		15.2188										15.0566
	IPI00019359	KERATIN, TYPE I CYTOSKELETAL 9.	KGPAAIQK	60.95		812.501	0.000968643
	IPI00019359	KERATIN, TYPE I CYTOSKELETAL 9.	STMQELNSR	59.66		1063.51	0.00027485
	IPI00019359	KERATIN, TYPE I CYTOSKELETAL 9.	STMQELNSR	59.66		1062.51	0.00817333								14.1855	15.8811	14.784						14.7336			15.6527	14.5555
	IPI00019359	KERATIN, TYPE I CYTOSKELETAL 9.	STMQELNSR	59.66		1065.52	0.0122952		13.9626	14.0733	13.5139	13.6042	15.2975	15.22					13.9515	14.3402	13.8358	13.5717	15.375	14.8078					14.8584	13.254		12.5409	13.423	12.7533
	IPI00019359	KERATIN, TYPE I CYTOSKELETAL 9.	GGSGGSYGGGGSGGGYGGGSGSR	56.34		1787.7
	IPI00019359	KERATIN, TYPE I CYTOSKELETAL 9.	GGSGGSYGGGGSGGGYGGGSGSR	56.34		1791.74	0.00659394												11.3214											12.2249
	IPI00019359	KERATIN, TYPE I CYTOSKELETAL 9.	TLLDIDNTR	56.08		1060.57	0.00836462							13.7841
	IPI00019359	KERATIN, TYPE I CYTOSKELETAL 9.	SGGGGGGGLGSGGSIR	54.88		1232.6													14.2966
	IPI00019359	KERATIN, TYPE I CYTOSKELETAL 9.	QGVDADINGLR	53.17		1157.6	0.00309266
	IPI00019359	KERATIN, TYPE I CYTOSKELETAL 9.	QGVDADINGLR	51.96		1157.6	0.00182794
	IPI00019359	KERATIN, TYPE I CYTOSKELETAL 9.	QGVDADINGLR	51.96		1154.64	0.00888438		12.7279	13.5013	14.9229	14.3268	13.9433	14.0624	14.2585	15.0524	13.6942			13.102	14.9552	14.267	13.7146	13.8659	14.0219	15.5251				14.3195	13.3799	12.0671	13.7763			13.4907
	IPI00019359	KERATIN, TYPE I CYTOSKELETAL 9.	QGVDADINGLR	51.87		1157.6	0.00152396
	IPI00019359	KERATIN, TYPE I CYTOSKELETAL 9.	GGSGGSYGGGGSGGGYGGGSGSR	51.71		1788.71
	IPI00019359	KERATIN, TYPE I CYTOSKELETAL 9.	QGVDADINGLR	51.13		1157.6	0.000732215
	IPI00019359	KERATIN, TYPE I CYTOSKELETAL 9.	QEYEQLIAK	50.57		1121.58	0.0216286																			15.3226
	IPI00019359	KERATIN, TYPE I CYTOSKELETAL 9.	QEYEQLIAK	50.57		1121.59	0.00304086		12.7105				14.0915	14.1858	14.5023	15.8454	14.8752		13.4827					14.336	14.2045	16.0972	14.7905		12.624					12.8165	12.8964	14.0334	13.465
	IPI00019359	KERATIN, TYPE I CYTOSKELETAL 9.	STMQELNSR	50.02		1081.5	0.0010326				13.6799		13.5162		12.9513						13.5909		13.2833			13.9632
	IPI00019359	KERATIN, TYPE I CYTOSKELETAL 9.	TLLDIDNTR	49.75		1057.57	0.000206557
	IPI00019359	KERATIN, TYPE I CYTOSKELETAL 9.	TLLDIDNTR	49.75		1060.57	0.00995603		15.5834			14.1982	15.389	15.1123		14.8912			16.5062	14.5349		13.9773	15.732	15.1867		15.092
	IPI00019359	KERATIN, TYPE I CYTOSKELETAL 9.	TLLDIDNTR	49.75		1059.55	0.00607415			15.4025	16.8834	15.6644	15.259	14.1012	14.4237	15.8345	14.8677			15.6547	17.1285	15.8775	15.3594	14.4403	14.474	15.9875	14.5237			15.1907	15.839	15.1862		13.6038		13.5563	12.1862
	IPI00019359	KERATIN, TYPE I CYTOSKELETAL 9.	TLLDIDNTR	49.67		1060.57	0.00175144
	IPI00019359	KERATIN, TYPE I CYTOSKELETAL 9.	SGGGGGGGLGSGGSIR	49.67		1232.61	0.00244197																						13.5663
	IPI00019359	KERATIN, TYPE I CYTOSKELETAL 9.	TLLDIDNTR	49.67		1058.58	0.00443353							15.2781							15.0255			15.3377
	IPI00019359	KERATIN, TYPE I CYTOSKELETAL 9.	SGGGGGGGLGSGGSIR	49.67		1232.61	0.00991393												13.4174		20.0331								12.7135			19.2945
	IPI00019359	KERATIN, TYPE I CYTOSKELETAL 9.	TLLDIDNTR	49.54		1060.57	0.00213791
	IPI00019359	KERATIN, TYPE I CYTOSKELETAL 9.	TLLDIDNTR	49.54		1058.59	0.0122574										13.4314										13.2565
	IPI00019359	KERATIN, TYPE I CYTOSKELETAL 9.	VQALEEANNDLENK	49.15		1586.78	0.00291325
	IPI00019359	KERATIN, TYPE I CYTOSKELETAL 9.	QVLDNLTMEK	48.95		1190.61
	IPI00019359	KERATIN, TYPE I CYTOSKELETAL 9.	TLLDIDNTR	48.73		1060.57	0.00129875
	IPI00019359	KERATIN, TYPE I CYTOSKELETAL 9.	TLLDIDNTR	48.36		1060.57	0.000685757
	IPI00019359	KERATIN, TYPE I CYTOSKELETAL 9.	TLLDIDNTR	48.36		1060.57	0.0010275
	IPI00019359	KERATIN, TYPE I CYTOSKELETAL 9.	TLLDIDNTR	48.2		1060.55	0.0144962																							14.953			13.8098	13.4279		13.4069
	IPI00019359	KERATIN, TYPE I CYTOSKELETAL 9.	TLLDIDNTR	47.08		1060.56	0.0133756			16.302	16.5573	16.0931	15.7034	15.4483	14.9589	15.7334	14.4507			16.2397	16.5823	16.0238	15.5946	15.3031	14.8803	15.7872	14.117		15.9408	13.6465	15.1138	14.3602	14.3964	14.0783		13.731
	IPI00019359	KERATIN, TYPE I CYTOSKELETAL 9.	QVLDNLTMEK	47.07		1187.62	0.000691285
	IPI00019359	KERATIN, TYPE I CYTOSKELETAL 9.	QVLDNLTMEK	47.07		1190.61	0.0167776							15.8378					14.2621										13.5432			15.1155	14.4966	14.2254
	IPI00019359	KERATIN, TYPE I CYTOSKELETAL 9.	TLLDIDNTR	46.94		1060.56	0.0106981						15.2157						14.5479	14.9985
	IPI00019359	KERATIN, TYPE I CYTOSKELETAL 9.	QGVDADINGLR	46.79		1157.6	0.00260157
	IPI00019359	KERATIN, TYPE I CYTOSKELETAL 9.	SLEDTKNR	46.35		962.464	0.00910956			15.9466		16.0659		14.9582		14.4529				15.9582		16.0156		14.9293	14.1393						15.6505		14.3735		12.4212	13.0779
	IPI00019359	KERATIN, TYPE I CYTOSKELETAL 9.	STMQELNSR	46.33		1079.45
	IPI00019359	KERATIN, TYPE I CYTOSKELETAL 9.	STMQELNSR	46.33		1081.51	0.00629945																												11.3226
	IPI00019359	KERATIN, TYPE I CYTOSKELETAL 9.	EIETYHNLLEGGQEDFESSGAGK	46.23		2510.15	0.000386081
	IPI00019359	KERATIN, TYPE I CYTOSKELETAL 9.	QGVDADINGLR	45.74		1157.6	0.00104493
	IPI00019359	KERATIN, TYPE I CYTOSKELETAL 9.	TLLDIDNTR	45.57		1060.57	0.000798808
	IPI00019359	KERATIN, TYPE I CYTOSKELETAL 9.	GGSGGSYGGGGSGGGYGGGSGSR	45.34		1791.74	0.00604646												11.4497	12.5276									14.6136				12.6953
	IPI00019359	KERATIN, TYPE I CYTOSKELETAL 9.	FSSSSGYGGGSSR	45.31		1235.54	0.00113641
	IPI00019359	KERATIN, TYPE I CYTOSKELETAL 9.	QGVDADINGLR	44.68		1157.6	0.00194761
	IPI00019359	KERATIN, TYPE I CYTOSKELETAL 9.	LASYLDKVQALEEANNDLENK	44.39		2377.2	0.00164791
	IPI00019359	KERATIN, TYPE I CYTOSKELETAL 9.	SGGGGGGGLGSGGSIR	44.17		1232.61	0.00160165
	IPI00019359	KERATIN, TYPE I CYTOSKELETAL 9.	STMQELNSR	43.89		1079.52	0.0031307			13.148		13.469		12.8146	13.6128	13.9791				13.1079	13.9871	13.5524	13.8067	12.8285	12.9907
	IPI00019359	KERATIN, TYPE I CYTOSKELETAL 9.	SGGGGGGGLGSGGSIR	43.05		1232.6
	IPI00019359	KERATIN, TYPE I CYTOSKELETAL 9.	IKFEMEQNLR	42.39		1307.68	0.0127332		15.2177										15.082										13.8519								12.7444
	IPI00019359	KERATIN, TYPE I CYTOSKELETAL 9.	SGGGGGGGLGSGGSIR	42.27		1232.6	0.00131982
	IPI00019359	KERATIN, TYPE I CYTOSKELETAL 9.	QGVDADINGLR	42.03		1157.6	0.00132308
	IPI00019359	KERATIN, TYPE I CYTOSKELETAL 9.	QGVDADINGLR	41.79		1157.59
	IPI00019359	KERATIN, TYPE I CYTOSKELETAL 9.	SGGGGGGGLGSGGSIR	41.72		1232.6
	IPI00019359	KERATIN, TYPE I CYTOSKELETAL 9.	TLLDIDNTR	41.7		1060.57	0.00110469
	IPI00019359	KERATIN, TYPE I CYTOSKELETAL 9.	SGGGGGGGLGSGGSIR	41.55		1232.61	0.00176618																					12.4241
	IPI00019359	KERATIN, TYPE I CYTOSKELETAL 9.	SGGGGGGGLGSGGSIR	41.32		1232.6	5.42546e-05
	IPI00019359	KERATIN, TYPE I CYTOSKELETAL 9.	HGVQELEIELQSQLSK	40.3		1837.97	0.00249067
	IPI00019359	KERATIN, TYPE I CYTOSKELETAL 9.	STMQELNSR	40.18		1065.49
	IPI00019359	KERATIN, TYPE I CYTOSKELETAL 9.	QGVDADINGLR	39.78		1157.6	0.000859005
	IPI00019359	KERATIN, TYPE I CYTOSKELETAL 9.	QGVDADINGLR	39.78		1157.6	0.000421441
	IPI00019359	KERATIN, TYPE I CYTOSKELETAL 9.	QGVDADINGLR	39.73		1157.6	0.000658434
	IPI00019359	KERATIN, TYPE I CYTOSKELETAL 9.	TLLDIDNTR	39.71		1060.58	0.009115									14.2362						13.4163		13.0838		14.4693										11.8423
	IPI00019359	KERATIN, TYPE I CYTOSKELETAL 9.	TLNDMRQEYEQLIAK	39.47		1851.93	0.0192137														13.5721
	IPI00019359	KERATIN, TYPE I CYTOSKELETAL 9.	SGGGGGGGLGSGGSIR	38.96		1232.6	0.00133262		13.6044										14.1107
	IPI00019359	KERATIN, TYPE I CYTOSKELETAL 9.	TLLDIDNTR	38.66		1060.57	0.00815123			13.2882	14.36					13.782				12.8446	13.9102	12.779		13.3257
	IPI00019359	KERATIN, TYPE I CYTOSKELETAL 9.	QGVDADINGLR	38.48		1157.6	0.00109977
	IPI00019359	KERATIN, TYPE I CYTOSKELETAL 9.	QVLDNLTMEK	38.19		1206.61	0.00295876					16.0307										16.4388										16.1338	15.4559
	IPI00019359	KERATIN, TYPE I CYTOSKELETAL 9.	MTLDDFR	38.13		913.412	0.000296297
	IPI00019359	KERATIN, TYPE I CYTOSKELETAL 9.	IKFEMEQNLR	37.68		1307.69
	IPI00019359	KERATIN, TYPE I CYTOSKELETAL 9.	QGVDADINGLR	37.61		1157.6	0.00143676
	IPI00019359	KERATIN, TYPE I CYTOSKELETAL 9.	QGVDADINGLR	37.61		1157.6	0.000365687
	IPI00019359	KERATIN, TYPE I CYTOSKELETAL 9.	MTLDDFR	37.41		897.416	0.000320909
	IPI00019359	KERATIN, TYPE I CYTOSKELETAL 9.	MTLDDFR	37.41		897.416	0.000650005
	IPI00019359	KERATIN, TYPE I CYTOSKELETAL 9.	QGVDADINGLR	37.39		1157.59	0.00194009
	IPI00019359	KERATIN, TYPE I CYTOSKELETAL 9.	QGVDADINGLR	37.26		1157.6	0.00218281
	IPI00019359	KERATIN, TYPE I CYTOSKELETAL 9.	TLLDIDNTR	37.21		1060.57	0.000710336
	IPI00019359	KERATIN, TYPE I CYTOSKELETAL 9.	SGGGGGGGLGSGGSIR	37.16		1232.6	0.00818723
	IPI00019359	KERATIN, TYPE I CYTOSKELETAL 9.	FSSSSGYGGGSSR	37.1		1235.54	0.000132518
	IPI00019359	KERATIN, TYPE I CYTOSKELETAL 9.	FSSSSGYGGGSSR	37.1		1235.54	0.00146637
	IPI00019359	KERATIN, TYPE I CYTOSKELETAL 9.	QGVDADINGLR	36.86		1157.59
	IPI00019359	KERATIN, TYPE I CYTOSKELETAL 9.	FSSSSGYGGGSSR	36.7		1235.54	0.00148366
	IPI00019359	KERATIN, TYPE I CYTOSKELETAL 9.	STMQELNSR	36.69		1065.51	0.0102238		13.4583				14.6207						13.8374				14.6034
	IPI00019359	KERATIN, TYPE I CYTOSKELETAL 9.	TLLDIDNTR	36.66		1060.57	0.000923695
	IPI00019359	KERATIN, TYPE I CYTOSKELETAL 9.	TLLDIDNTR	36.58		1060.57	0.000202381
	IPI00019359	KERATIN, TYPE I CYTOSKELETAL 9.	QGVDADINGLR	36.34		1157.59	0.0027447
	IPI00019359	KERATIN, TYPE I CYTOSKELETAL 9.	SGGGGGGGLGSGGSIR	36.14		1232.6	0.000710366
	IPI00019359	KERATIN, TYPE I CYTOSKELETAL 9.	MTLDDFR	36.03		912.455	0.000584281
	IPI00019359	KERATIN, TYPE I CYTOSKELETAL 9.	TLLDIDNTR	35.91		1060.57	0.000553931
	IPI00019359	KERATIN, TYPE I CYTOSKELETAL 9.	TLLDIDNTR	35.89		1060.57	0.00145088
	IPI00019359	KERATIN, TYPE I CYTOSKELETAL 9.	QGVDADINGLR	35.89		1157.6	0.000432634
	IPI00019359	KERATIN, TYPE I CYTOSKELETAL 9.	SGGGGGGGLGSGGSIR	35.75		1232.6	0.00139393
	IPI00019359	KERATIN, TYPE I CYTOSKELETAL 9.	SGGGGGGGLGSGGSIR	35.62		1232.6	0.000888321
	IPI00019359	KERATIN, TYPE I CYTOSKELETAL 9.	TLLDIDNTR	35.58		1060.57	0.00555651
	IPI00019359	KERATIN, TYPE I CYTOSKELETAL 9.	QGVDADINGLR	35.57		1157.6	0.00205177
	IPI00019359	KERATIN, TYPE I CYTOSKELETAL 9.	QGVDADINGLR	35.47		1157.6	0.00234082
	IPI00019359	KERATIN, TYPE I CYTOSKELETAL 9.	QGVDADINGLR	35.43		1157.6	0.00262128
	IPI00019359	KERATIN, TYPE I CYTOSKELETAL 9.	FSSSSGYGGGSSR	35.3		1235.54	0.000248633
	IPI00019359	KERATIN, TYPE I CYTOSKELETAL 9.	TLLDIDNTR	35.28		1057.48	0.0151998						13.2071		14.7964								13.0303		14.4909
	IPI00019359	KERATIN, TYPE I CYTOSKELETAL 9.	SGGGGGGGLGSGGSIR	35.26		1232.6	0.000804403
	IPI00019359	KERATIN, TYPE I CYTOSKELETAL 9.	TLLDIDNTR	35.06		1060.57	0.00113094
	IPI00019359	KERATIN, TYPE I CYTOSKELETAL 9.	TLLDIDNTR	35.06		1060.57	0.00147666
	IPI00019359	KERATIN, TYPE I CYTOSKELETAL 9.	QVLDNLTMEK	34.92		1206.61	0.000293086
	IPI00019359	KERATIN, TYPE I CYTOSKELETAL 9.	MTLDDFR	34.85		897.415	0.000498052		14.9336										15.3039										13.8814
	IPI00019359	KERATIN, TYPE I CYTOSKELETAL 9.	QGVDADINGLR	34.82		1157.59	0.00193842
	IPI00019359	KERATIN, TYPE I CYTOSKELETAL 9.	QGVDADINGLR	34.71		1157.6	0.00198352
	IPI00019359	KERATIN, TYPE I CYTOSKELETAL 9.	TLLDIDNTR	34.71		1060.57	0.00192719
	IPI00019359	KERATIN, TYPE I CYTOSKELETAL 9.	MTLDDFR	34.67		897.415
	IPI00019359	KERATIN, TYPE I CYTOSKELETAL 9.	TLLDIDNTR	34.48		1060.57	0.000732061
	IPI00019359	KERATIN, TYPE I CYTOSKELETAL 9.	STMQELNSR	34.36		1065.49	0.00177142
	IPI00019359	KERATIN, TYPE I CYTOSKELETAL 9.	STMQELNSR	34.29		1065.5
	IPI00019359	KERATIN, TYPE I CYTOSKELETAL 9.	MTLDDFR	34.26		897.416	0.00120544
	IPI00019359	KERATIN, TYPE I CYTOSKELETAL 9.	QGVDADINGLR	34.2		1157.59	0.00233075
	IPI00019359	KERATIN, TYPE I CYTOSKELETAL 9.	QFSSSYLSR	34.03		1074.53	0.00098607
	IPI00019359	KERATIN, TYPE I CYTOSKELETAL 9.	SGGGGGGGLGSGGSIR	34.02		1232.6	0.000195689
	IPI00019359	KERATIN, TYPE I CYTOSKELETAL 9.	QGVDADINGLR	34.02		1157.6	0.0023939
	IPI00019359	KERATIN, TYPE I CYTOSKELETAL 9.	TLLDIDNTR	33.99		1057.55	0.00871265							15.0369	13.5331	17.6361								14.8826	13.4307	17.4487								12.5698		14.8691
	IPI00019359	KERATIN, TYPE I CYTOSKELETAL 9.	TLLDIDNTR	33.92		1060.57	0.00144351
	IPI00019359	KERATIN, TYPE I CYTOSKELETAL 9.	TLLDIDNTR	33.8		1057.5
	IPI00019359	KERATIN, TYPE I CYTOSKELETAL 9.	SGGGGGGGLGSGGSIR	33.77		1232.6	0.00051845
	IPI00019359	KERATIN, TYPE I CYTOSKELETAL 9.	QGVDADINGLR	33.68		1157.6	0.00090082
	IPI00019359	KERATIN, TYPE I CYTOSKELETAL 9.	QGVDADINGLR	33.61		1157.6	0.000441382
	IPI00019359	KERATIN, TYPE I CYTOSKELETAL 9.	QGVDADINGLR	33.61		1157.6	0.000706613
	IPI00019359	KERATIN, TYPE I CYTOSKELETAL 9.	SGGGGGGGLGSGGSIR	33.53		1232.6	0.000616773
	IPI00019359	KERATIN, TYPE I CYTOSKELETAL 9.	TLLDIDNTR	33.45		1060.57	0.00171823
	IPI00019359	KERATIN, TYPE I CYTOSKELETAL 9.	QGVDADINGLR	33.4		1157.6	0.0010349
	IPI00019359	KERATIN, TYPE I CYTOSKELETAL 9.	QVLDNLTMEK	33.36		1190.63	0.0160738						15.8766
	IPI00019359	KERATIN, TYPE I CYTOSKELETAL 9.	SGGGGGGGLGSGGSIR	33.25		1232.61	0.00233922
	IPI00019359	KERATIN, TYPE I CYTOSKELETAL 9.	QGVDADINGLR	32.96		1157.59	0.00222936
	IPI00019359	KERATIN, TYPE I CYTOSKELETAL 9.	IQDWYDKK	32.59		1095.54	0.0166077									15.3086										15.4525
	IPI00019359	KERATIN, TYPE I CYTOSKELETAL 9.	IQDWYDKK	32.59		1094.52	0.010346						13.6405	13.9119									13.4134	13.6891		15.7158
	IPI00019359	KERATIN, TYPE I CYTOSKELETAL 9.	IKFEMEQNLR	32.52		1323.67	0.0119517
	IPI00019359	KERATIN, TYPE I CYTOSKELETAL 9.	QVLDNLTMEK	32.37		1190.62
	IPI00019359	KERATIN, TYPE I CYTOSKELETAL 9.	QGVDADINGLR	32.33		1157.6	0.000452697
	IPI00019359	KERATIN, TYPE I CYTOSKELETAL 9.	SGGGGGGGLGSGGSIR	32.02		1232.61
	IPI00019359	KERATIN, TYPE I CYTOSKELETAL 9.	SGGGGGGGLGSGGSIR	32.02		1229.6
	IPI00019359	KERATIN, TYPE I CYTOSKELETAL 9.	QGVDADINGLR	31.69		1157.6	0.000549691
	IPI00019359	KERATIN, TYPE I CYTOSKELETAL 9.	QGVDADINGLR	31.49		1157.6	0.00196352
	IPI00019359	KERATIN, TYPE I CYTOSKELETAL 9.	SGGGGGGGLGSGGSIR	31.38		1232.61	0.000767715
	IPI00019359	KERATIN, TYPE I CYTOSKELETAL 9.	SGGGGGGGLGSGGSIR	31.33		1232.6	0.000816805
	IPI00019359	KERATIN, TYPE I CYTOSKELETAL 9.	SGGGGGGGLGSGGSIR	31.33		1232.6	0.00100377
	IPI00019359	KERATIN, TYPE I CYTOSKELETAL 9.	SGGGGGGGLGSGGSIR	31.3		1232.61	0.0039612
	IPI00019359	KERATIN, TYPE I CYTOSKELETAL 9.	TLNDMRQEYEQLIAK	31.28		1851.94
	IPI00019359	KERATIN, TYPE I CYTOSKELETAL 9.	FSSSSGYGGGSSR	31.06		1235.54	0.00106342
	IPI00019359	KERATIN, TYPE I CYTOSKELETAL 9.	IKFEMEQNLR	30.81		1307.68	0.00123567
	IPI00019359	KERATIN, TYPE I CYTOSKELETAL 9.	QVLDNLTMEK	30.72		1190.62	0.000439294
	IPI00019359	KERATIN, TYPE I CYTOSKELETAL 9.	QVLDNLTMEK	30.72		1190.63	0.0159458																													14.5921
	IPI00019359	KERATIN, TYPE I CYTOSKELETAL 9.	QGVDADINGLR	30.7		1157.59	0.00336247
	IPI00019359	KERATIN, TYPE I CYTOSKELETAL 9.	QGVDADINGLR	30.49		1157.6	0.00201449
	IPI00019359	KERATIN, TYPE I CYTOSKELETAL 9.	IQDWYDK	30.09		967.459	0.00109685
	IPI00019359	KERATIN, TYPE I CYTOSKELETAL 9.	TLLDIDNTR	29.98		1060.57	0.0043564							13.1896		13.5386								12.8069	13.4087
	IPI00019359	KERATIN, TYPE I CYTOSKELETAL 9.	GGSGGSYGGGGSGGGYGGGSGSR	29.9		1791.74	0.00809498												11.7104										13.365
	IPI00019359	KERATIN, TYPE I CYTOSKELETAL 9.	GGSGGSYGGGGSGGGYGGGSGSR	29.9		1791.74	0.00760374												12.3749										12.9218
	IPI00019359	KERATIN, TYPE I CYTOSKELETAL 9.	TLLDIDNTR	29.62		1060.57	0.000773337
	IPI00019359	KERATIN, TYPE I CYTOSKELETAL 9.	TLLDIDNTR	29.57		1060.57	0.00172509
	IPI00019359	KERATIN, TYPE I CYTOSKELETAL 9.	TLLDIDNTR	29.51		1060.57	0.000801415
	IPI00019359	KERATIN, TYPE I CYTOSKELETAL 9.	TLLDIDNTR	29.51		1060.57	0.00034149
	IPI00019359	KERATIN, TYPE I CYTOSKELETAL 9.	TLLDIDNTR	29.41		1060.57	0.00152715
	IPI00019359	KERATIN, TYPE I CYTOSKELETAL 9.	TLLDIDNTR	29.28		1060.57	0.000870545
	IPI00019359	KERATIN, TYPE I CYTOSKELETAL 9.	MTLDDFR	28.92		913.415	0.00258658
	IPI00019359	KERATIN, TYPE I CYTOSKELETAL 9.	STMQELNSR	28.88		1065.49	0.00113551
	IPI00019359	KERATIN, TYPE I CYTOSKELETAL 9.	STMQELNSR	28.88		1065.49	0.000633994
	IPI00019359	KERATIN, TYPE I CYTOSKELETAL 9.	TLLDIDNTR	28.88		1060.57	0.00141527
	IPI00019359	KERATIN, TYPE I CYTOSKELETAL 9.	IKFEMEQNLR	28.85		1307.69	0.00229928
	IPI00019359	KERATIN, TYPE I CYTOSKELETAL 9.	IKFEMEQNLR	28.8		1323.68	0.000184446
	IPI00019359	KERATIN, TYPE I CYTOSKELETAL 9.	MTLDDFR	28.76		897.416	0.000637107
	IPI00019359	KERATIN, TYPE I CYTOSKELETAL 9.	MTLDDFR	28.76		897.416	0.000334268
	IPI00019359	KERATIN, TYPE I CYTOSKELETAL 9.	FEMEQNLR	28.75		1066.52	0.0158875																			15.0843
	IPI00019359	KERATIN, TYPE I CYTOSKELETAL 9.	MTLDDFR	28.63		897.415	0.000969953
	IPI00019359	KERATIN, TYPE I CYTOSKELETAL 9.	MTLDDFR	28.63		897.416	0.000690523
	IPI00019359	KERATIN, TYPE I CYTOSKELETAL 9.	MTLDDFR	28.61		897.416	0.00137362
	IPI00019359	KERATIN, TYPE I CYTOSKELETAL 9.	FSSSSGYGGGSSR	28.53		1235.54	0.00284532																						12.1207
	IPI00019359	KERATIN, TYPE I CYTOSKELETAL 9.	TLLDIDNTR	28.45		1060.57	0.000809411
	IPI00019359	KERATIN, TYPE I CYTOSKELETAL 9.	TLLDIDNTR	28.45		1060.56	0.00128375
	IPI00019359	KERATIN, TYPE I CYTOSKELETAL 9.	MTLDDFR	28.3		897.416	0.000874606
	IPI00019359	KERATIN, TYPE I CYTOSKELETAL 9.	TLLDIDNTR	28.29		1060.57
	IPI00019359	KERATIN, TYPE I CYTOSKELETAL 9.	FSSSSGYGGGSSR	28.29		1235.54
	IPI00019359	KERATIN, TYPE I CYTOSKELETAL 9.	SGGGGGGGLGSGGSIR	28.05		1232.6
	IPI00019359	KERATIN, TYPE I CYTOSKELETAL 9.	TLLDIDNTR	28		1060.57	0.000814602
	IPI00019359	KERATIN, TYPE I CYTOSKELETAL 9.	IKFEMEQNLR	27.94		1307.69	0.0038793
	IPI00019359	KERATIN, TYPE I CYTOSKELETAL 9.	MTLDDFR	27.86		897.416	0.000499197
	IPI00019359	KERATIN, TYPE I CYTOSKELETAL 9.	MTLDDFR	27.84		897.417
	IPI00019359	KERATIN, TYPE I CYTOSKELETAL 9.	TLLDIDNTR	27.8		1060.57
	IPI00019359	KERATIN, TYPE I CYTOSKELETAL 9.	TLLDIDNTR	27.8		1060.57	0.000591508
	IPI00019359	KERATIN, TYPE I CYTOSKELETAL 9.	MTLDDFR	27.75		897.416	0.000676229
	IPI00019359	KERATIN, TYPE I CYTOSKELETAL 9.	MTLDDFR	27.75		897.416	0.0012765
	IPI00019359	KERATIN, TYPE I CYTOSKELETAL 9.	MTLDDFR	27.75		897.416	0.000167424
	IPI00019359	KERATIN, TYPE I CYTOSKELETAL 9.	SGGGGGGGLGSGGSIR	27.73		1232.6
	IPI00019359	KERATIN, TYPE I CYTOSKELETAL 9.	SGGGGGGGLGSGGSIR	27.73		1232.6	0.000586967
	IPI00019359	KERATIN, TYPE I CYTOSKELETAL 9.	MTLDDFR	27.63		897.417	0.000911325
	IPI00019359	KERATIN, TYPE I CYTOSKELETAL 9.	FSSSSGYGGGSSR	27.59		1235.54	3.95312e-05
	IPI00019359	KERATIN, TYPE I CYTOSKELETAL 9.	FEMEQNLR	27.57		1066.5	0.00109532
	IPI00019359	KERATIN, TYPE I CYTOSKELETAL 9.	STMQELNSR	27.57		1065.52	0.0275006
	IPI00019359	KERATIN, TYPE I CYTOSKELETAL 9.	FSSSSGYGGGSSR	27.37		1235.54	0.00209773
	IPI00019359	KERATIN, TYPE I CYTOSKELETAL 9.	HGVQELEIELQSQLSKK	27.32		1966.07	0.00199755
	IPI00019359	KERATIN, TYPE I CYTOSKELETAL 9.	IKFEMEQNLR	27.26		1307.68	0.000605591
	IPI00019359	KERATIN, TYPE I CYTOSKELETAL 9.	TLLDIDNTR	27.2		1060.57	0.00162737
	IPI00019359	KERATIN, TYPE I CYTOSKELETAL 9.	QGVDADINGLR	27.02		1157.6	0.000451702
	IPI00019359	KERATIN, TYPE I CYTOSKELETAL 9.	MTLDDFR	26.91		897.415	0.000330265
	IPI00019359	KERATIN, TYPE I CYTOSKELETAL 9.	MTLDDFR	26.91		897.415	0.000564766
	IPI00019359	KERATIN, TYPE I CYTOSKELETAL 9.	MTLDDFR	26.89		897.416	0.000772764
	IPI00019359	KERATIN, TYPE I CYTOSKELETAL 9.	MTLDDFR	26.77		897.415	0.000685147
	IPI00019359	KERATIN, TYPE I CYTOSKELETAL 9.	QGVDADINGLR	26.74		1157.6	0.00279786
	IPI00019359	KERATIN, TYPE I CYTOSKELETAL 9.	FSSSSGYGGGSSR	26.73		1235.54	0.000350009
	IPI00019359	KERATIN, TYPE I CYTOSKELETAL 9.	QGVDADINGLR	26.6		1157.6	0.000532833
	IPI00019359	KERATIN, TYPE I CYTOSKELETAL 9.	TLLDIDNTR	26.49		1060.57	0.00127412
	IPI00019359	KERATIN, TYPE I CYTOSKELETAL 9.	MTLDDFR	26.38		897.414	0.000480573
	IPI00019359	KERATIN, TYPE I CYTOSKELETAL 9.	MTLDDFR	26.21		897.415	0.000730817
	IPI00019359	KERATIN, TYPE I CYTOSKELETAL 9.	MTLDDFR	26.2		897.416	0.000786865
	IPI00019359	KERATIN, TYPE I CYTOSKELETAL 9.	IKFEMEQNLR	26.08		1307.68	0.00117544
	IPI00019359	KERATIN, TYPE I CYTOSKELETAL 9.	MTLDDFR	25.94		897.416	0.000734086
	IPI00019359	KERATIN, TYPE I CYTOSKELETAL 9.	SGGGGGGGLGSGGSIR	25.46		1232.6
	IPI00019359	KERATIN, TYPE I CYTOSKELETAL 9.	QGVDADINGLR	25.37		1157.6	0.00266318
	IPI00019359	KERATIN, TYPE I CYTOSKELETAL 9.	MTLDDFR	25.29		897.416	0.000786504
	IPI00019359	KERATIN, TYPE I CYTOSKELETAL 9.	MTLDDFR	25.29		897.417	0.000485413
	IPI00019359	KERATIN, TYPE I CYTOSKELETAL 9.	FSSSSGYGGGSSR	25.12		1235.53	0.000753847
	IPI00019359	KERATIN, TYPE I CYTOSKELETAL 9.	TLLDIDNTR	25.08		1060.57	0.00108474
	IPI00019359	KERATIN, TYPE I CYTOSKELETAL 9.	STMQELNSR	25.06		1065.49	0.00211738
	IPI00019359	KERATIN, TYPE I CYTOSKELETAL 9.	STMQELNSR	24.99		1065.49	0.00106639
	IPI00019359	KERATIN, TYPE I CYTOSKELETAL 9.	MTLDDFR	24.92		897.415
	IPI00019359	KERATIN, TYPE I CYTOSKELETAL 9.	STMQELNSR	24.84		1065.49	0.000235444
	IPI00019359	KERATIN, TYPE I CYTOSKELETAL 9.	TLLDIDNTR	24.69		1060.57	0.000945686
	IPI00019359	KERATIN, TYPE I CYTOSKELETAL 9.	TLLDIDNTR	24.68		1060.57	0.00152274
	IPI00019359	KERATIN, TYPE I CYTOSKELETAL 9.	SGGGGGGGLGSGGSIR	24.6		1232.6
	IPI00019359	KERATIN, TYPE I CYTOSKELETAL 9.	SGGGGGGGLGSGGSIR	24.6		1232.6	0.000439303
	IPI00019359	KERATIN, TYPE I CYTOSKELETAL 9.	MTLDDFR	24.59		897.415	0.0011753
	IPI00019359	KERATIN, TYPE I CYTOSKELETAL 9.	MTLDDFR	24.59		897.416	0.00111027
	IPI00019359	KERATIN, TYPE I CYTOSKELETAL 9.	SGGGGGGGLGSGGSIR	24.54		1232.61	0.00240208
	IPI00019359	KERATIN, TYPE I CYTOSKELETAL 9.	IKFEMEQNLR	24.53		1307.68	0.00405451
	IPI00019359	KERATIN, TYPE I CYTOSKELETAL 9.	FSSSSGYGGGSSR	24.52		1235.54
	IPI00019359	KERATIN, TYPE I CYTOSKELETAL 9.	QGVDADINGLR	24.32		1157.6	0.000668575
	IPI00019359	KERATIN, TYPE I CYTOSKELETAL 9.	QEYEQLIAK	24.31		1118.54	0.00277608
	IPI00019359	KERATIN, TYPE I CYTOSKELETAL 9.	MTLDDFR	24.31		897.416	0.000955198
	IPI00019359	KERATIN, TYPE I CYTOSKELETAL 9.	SGGGGGGGLGSGGSIR	24.23		1232.61
	IPI00019359	KERATIN, TYPE I CYTOSKELETAL 9.	FEMEQNLR	24.21		1066.5	0.00636897				14.659										14.8572
	IPI00019359	KERATIN, TYPE I CYTOSKELETAL 9.	MTLDDFR	23.92		897.417	0.000999653
	IPI00019359	KERATIN, TYPE I CYTOSKELETAL 9.	QGVDADINGLR	23.83		1157.6	0.000515658
	IPI00019359	KERATIN, TYPE I CYTOSKELETAL 9.	TLLDIDNTR	23.82		1060.57	0.00074589
	IPI00019359	KERATIN, TYPE I CYTOSKELETAL 9.	QGVDADINGLR	23.72		1157.6	0.000686609
	IPI00019359	KERATIN, TYPE I CYTOSKELETAL 9.	STMQELNSR	23.53		1065.49
	IPI00019359	KERATIN, TYPE I CYTOSKELETAL 9.	STMQELNSR	23.53		1065.49
	IPI00019359	KERATIN, TYPE I CYTOSKELETAL 9.	SGGGGGGGLGSGGSIR	23.49		1232.6
	IPI00019359	KERATIN, TYPE I CYTOSKELETAL 9.	IKFEMEQNLR	23.4		1307.69	0.00499827
	IPI00019359	KERATIN, TYPE I CYTOSKELETAL 9.	SGGGGGGGLGSGGSIR	23.39		1232.61	0.00233564
	IPI00019359	KERATIN, TYPE I CYTOSKELETAL 9.	MTLDDFR	23.11		897.415	0.000454167
	IPI00019359	KERATIN, TYPE I CYTOSKELETAL 9.	MTLDDFR	22.94		913.413	0.00223067
	IPI00019888	SUCCINATE SEMIALDEHYDE DEHYDROGENASE, MITOCHONDRIAL PRECURSOR.	LAGLSAALLR	59.41		984.624	0.00127695				12.9671	12.3332			13.3127	14.9329	14.5616								13.5729	14.7734	14.3088									12.4871	12.2923
	IPI00019888	SUCCINATE SEMIALDEHYDE DEHYDROGENASE, MITOCHONDRIAL PRECURSOR.	ILLHHAANSVK	29.11		1200.63																				13.5367
	IPI00019888	SUCCINATE SEMIALDEHYDE DEHYDROGENASE, MITOCHONDRIAL PRECURSOR.	ILLHHAANSVK	29.11		1202.71	0.00309889																		12.5473	14.5279										13.3417
	IPI00019888	SUCCINATE SEMIALDEHYDE DEHYDROGENASE, MITOCHONDRIAL PRECURSOR.	ILLHHAANSVK	27.06		1202.71											13.5257
	IPI00019912	Peroxisomal multifunctional enzyme type 2	AVANYDSVEEGEK	99.58		1410.65	0.00440725		14.6606	18.9807	17.3949	17.0878	16.9146	15.5277	17.4045		16.4841		14.8749	19.7448	16.9312	18.3826	18.2587	17.2841	18.2371		16.6203		14.1221	20.1986	20.3554	20.1472	19.4631	18.823	18.461	18.3217
	IPI00019912	Peroxisomal multifunctional enzyme type 2	VVLVTGAGAGLGR	90.55		1167.66	0.00485484			21.3127	20.7359					17.9818				21.4269	19.2005	20.9487								20.662	21.2212	19.9982		14.7707
	IPI00019912	Peroxisomal multifunctional enzyme type 2	VVLVTGAGAGLGR	90.55		1169.71	0.00280007	16.9199	17.7159	17.5671	17.9197	16.4617	15.1604	14.523	18.6582	18.3155		17.194	22.2909	22.2401	21.7117	16.4339	20.129	16.0135	19.1465	18.1384		15.7258	21.4452	21.962	20.8488	19.6584	17.9837	18.4791	17.2066	16.5335
	IPI00019912	Peroxisomal multifunctional enzyme type 2	VVLVTGAGAGLGR	84.14		1169.71	0.00140273			22.0813	21.6172	21.5067	21.4743	20.1074	20.6607					18.0965	14.6612	16.18	21.7203		20.7782
	IPI00019912	Peroxisomal multifunctional enzyme type 2	VVLVTGAGAGLGR	84		1169.7	0.0135659			16.1637	16.456	16.7655	15.1126			15.0035				16.1936		17.7222
	IPI00019912	Peroxisomal multifunctional enzyme type 2	VVLVTGAGAGLGR	84		1168.66	0.00442532					20.0751			20.0063	16.1553				20.0543		19.1324			19.8557	15.9673									14.8812
	IPI00019912	Peroxisomal multifunctional enzyme type 2	AVANYDSVEEGEK	81.97		1409.65	0.00507841			18.0856			14.4835				16.0481			18.6627		15.6041	12.7194	14.1599			15.7445				19.7888
	IPI00019912	Peroxisomal multifunctional enzyme type 2	GALVVVNDLGGDFK	75.66		1403.76	0.00266426			17.2067	18.7153	17.4818	15.9473	14.7943	14.6631	14.8375				17.3911	18.9506	17.5674	16.1044	14.9333	15.3632	14.9829				16.9406	18.581	16.9724	15.3926	13.7917	13.8452	14.2955
	IPI00019912	Peroxisomal multifunctional enzyme type 2	GSLAADKVVEEIR	73.04		1386.77	0.00979632		14.0635	18.2853	19.2798	18.6492	18.2699	17.8702	18.2073	16.7462	16.7189		14.6685	18.6868	19.0775	18.7311	18.9065	18.2766	18.5625	16.8276	16.8368		14.0416	17.5039	15.8948	17.1251	16.483	15.8504	15.1186	15.8128	16.1447
	IPI00019912	Peroxisomal multifunctional enzyme type 2	AVANYDSVEEGEKVVK	69.19		1736.88	0.00412823			20.2551	20.7074	20.07	19.2689	17.725	17.982	15.8119	15.1835		13.5269	20.6644	20.9262	20.5138	20.0623	18.426	19.2426	16.9994	15.5637			19.8438	21.0736	19.5619	19.0071	17.432	17.6082	17.406	14.9578
	IPI00019912	Peroxisomal multifunctional enzyme type 2	IDVVVNNAGILR	63.61		1282.76	0.00178425		13.675	21.4908	21.5308	21.1238	20.0029	18.5042	19.0123	16.8951	16.187		14.0434	21.7032	21.9055	21.4901	20.3617	18.7009	19.456	18.0476	16.1001		12.7075	20.9568	21.7392	20.5162	18.9279	17.3129	17.5883	17.0462	15.0178
	IPI00019912	Peroxisomal multifunctional enzyme type 2	LGLLGLANSLAIEGR	60.64		1496.89	0.00278503			15.8918	16.7189	15.5202	13.7827							15.8079	17.0501	16.073								14.9132	16.5105	15.07
	IPI00019912	Peroxisomal multifunctional enzyme type 2	IDVVVNNAGILR	60.1		1282.71	0.00419605			14.3707	13.3717									15.0026	14.863	14.554	14.3341		14.8281					14.9247	16.3559	15.0456	13.4504
	IPI00019912	Peroxisomal multifunctional enzyme type 2	GSLAADKVVEEIR	57.36		1386.77	0.00159205																15.4439							14.2557	15.7631	13.7887
	IPI00019912	Peroxisomal multifunctional enzyme type 2	VVLVTGAGAGLGR	56.99		1169.63	0.00219041			17.9868	17.8957
	IPI00019912	Peroxisomal multifunctional enzyme type 2	IDVVVNNAGILR	56.34		1282.71														14.9338
	IPI00019912	Peroxisomal multifunctional enzyme type 2	TALDAFGR	53.45		850.446	0.000732646					14.9574	19.0378							14.756
	IPI00019912	Peroxisomal multifunctional enzyme type 2	TALDAFGR	53.29		850.446	0.00183633		14.756	19.6782	20.2223	19.5174	13.5722	18.2037	18.3774	17.5452	16.3116		14.7994	19.5365	19.7461	19.2672	19.1331	18.0138	18.0843	17.3857	16.1131		12.8126	18.6261	17.7598	17.8206	17.8051	16.8255	16.8882	15.2708	14.4823
	IPI00019912	Peroxisomal multifunctional enzyme type 2	VVLVTGAGAGLGR	52.44		1169.71	0.00668485			15.5764	15.4092	16.2893	15.6186							16.1839	16.5643	16.1835	15.1781	15.1204		15.729				16.2155	17.5742	15.6583	15.2159		13.5221
	IPI00019912	Peroxisomal multifunctional enzyme type 2	VVLVTGAGAGLGR	51.87		1169.71	0.00273845			15.1707	15.1783	15.236	14.4502							15.9409	16.2247	15.6186	14.3179							14.2873	15.3405	13.9611	13.1878
	IPI00019912	Peroxisomal multifunctional enzyme type 2	AYALAFAER	51.24		1011.53	0.000376148			20.8245	21.7876	20.9212	20.1419
	IPI00019912	Peroxisomal multifunctional enzyme type 2	AYALAFAER	51.24		1011.53	0.00355238			16.0197	15.9976	16.057	14.6817	18.9463	18.4462					20.6208	21.6605	20.7774	19.8045	18.7973	18.8832					14.0047	15.5872	13.8203
	IPI00019912	Peroxisomal multifunctional enzyme type 2	VVLVTGAGAGLGR	50.18		1169.71	0.00268701			14.9094		13.7299								14.1804	16.02	15.5018								12.5492		12.4859
	IPI00019912	Peroxisomal multifunctional enzyme type 2	VVLVTGAGAGLGR	49.27		1169.7	0.000164932				13.2007										13.2151
	IPI00019912	Peroxisomal multifunctional enzyme type 2	ISDEDWDIIHR	48.92		1398.68	0.00162226														13.326		15.102	12.5314							14.2809
	IPI00019912	Peroxisomal multifunctional enzyme type 2	IDVVVNNAGILR	46.69		1282.75	0.00895239			16.1148	16.8912	15.8628	14.2778		13.1569					17.1343	17.5096	16.9651	15.3733	14.1403	14.6025					15.8061	17.1642	15.9831	14.7466		12.8448
	IPI00019912	Peroxisomal multifunctional enzyme type 2	VVLVTGAGAGLGR	46.26		1169.7	0.00417314			13.2923	14.0973	13.0691								13.4275	13.7925	13.0141									12.2858
	IPI00019912	Peroxisomal multifunctional enzyme type 2	GALVVVNDLGGDFKGVGK	46.25		1744.97	0.00411378		15.691	16.595	15.8859	14.1767							15.4241	16.5514	15.1523	14.4844							15.4531	16.5778	15.3975	13.9471
	IPI00019912	Peroxisomal multifunctional enzyme type 2	IDVVVNNAGILR	46.15		1282.76	0.00265188			16.5519	17.1379	16.8847									16.2074
	IPI00019912	Peroxisomal multifunctional enzyme type 2	IDVVVNNAGILR	46.15		1282.75	0.00843806			15.2473	15.8856	15.3335								16.4361	16.3843		13.9432								15.2507
	IPI00019912	Peroxisomal multifunctional enzyme type 2	IDVVVNNAGILR	46.04		1282.75	0.00813603			15.9292	16.155	15.0797	14.9849		13.6479					16.5998	17.0617	16.0641	14.6926	13.7389						14.9291	16.4572	14.9001
	IPI00019912	Peroxisomal multifunctional enzyme type 2	IDVVVNNAGILR	45.3		1282.75	0.00699393			13.8487	14.4034	13.5193								14.1486	16.9458	16.8201								12.4986	13.8915
	IPI00019912	Peroxisomal multifunctional enzyme type 2	VVLVTGAGAGLGR	45.08		1169.71					13.1126
	IPI00019912	Peroxisomal multifunctional enzyme type 2	ISDEDWDIIHR	44.98		1398.67	0.00346015			16.7469	17.4028	16.2385		13.9723						17.097	17.4879	16.5976	16.1256	14.1919	15.6103	13.6083				16.8529	18.5773	16.7858	15.3156	14.2998	13.6755	15.3375
	IPI00019912	Peroxisomal multifunctional enzyme type 2	GSLAADKVVEEIR	44.56		1386.77	0.000525083				19.2014	18.6987
	IPI00019912	Peroxisomal multifunctional enzyme type 2	GSLAADKVVEEIR	44.49		1386.77	0.0103896			18.956	14.8544	14.6698	18.3069	17.8748	18.1775	16.7429				18.9114	19.0971	14.6706	18.9065	12.7883	18.529					17.4059	20.1609	20.9034	20.5406	19.713	18.9408	19.4121
	IPI00019912	Peroxisomal multifunctional enzyme type 2	GSLAADKVVEEIR	44.47		1386.77	0.00770581													15.9184	15.5502		14.958							20.7466	16.4379	14.8241	14.1841
	IPI00019912	Peroxisomal multifunctional enzyme type 2	VVLVTGAGAGLGR	43.47		1169.7	0.000787327				13.1036	12.4906									13.1452	12.1542
	IPI00019912	Peroxisomal multifunctional enzyme type 2	VVLVTGAGAGLGR	43.4		1169.7	0.000228196			13.2077	12.3983									13.3227
	IPI00019912	Peroxisomal multifunctional enzyme type 2	VVLVTGAGAGLGR	41.75		1169.71	0.00236486				13.3814	12.8266								12.67	13.1978
	IPI00019912	Peroxisomal multifunctional enzyme type 2	IDVVVNNAGILR	41.21		1281.76	0.000691011				16.9222										17.1878	16.3209								15.2769	16.6496	15.2333
	IPI00019912	Peroxisomal multifunctional enzyme type 2	GALVVVNDLGGDFKGVGK	41.11		1744.97																								14.9307
	IPI00019912	Peroxisomal multifunctional enzyme type 2	VVLVTGAGAGLGR	40.28		1169.7	0.000348894				13.1156										13.0552
	IPI00019912	Peroxisomal multifunctional enzyme type 2	GSLAADKVVEEIRR	39.72		1542.87	0.00335239			19.8467	21.5605	20.1931	19.2699	18.1354	17.6741	18.6106	15.0172		12.3198	19.9441	21.8556	20.102	19.3691	18.3255	18.585	18.7152	15.0602			19.5219	20.2728	19.3205	18.2691	17.6189	16.6857	17.346	14.3457
	IPI00019912	Peroxisomal multifunctional enzyme type 2	VVLVTGAGAGLGR	39.51		1169.71	0.000791685				13.9455	13.8867								15.0945
	IPI00019912	Peroxisomal multifunctional enzyme type 2	VVLVTGAGAGLGR	38.11		1169.71	0.00182464				13.3524									12.5471	13.6298
	IPI00019912	Peroxisomal multifunctional enzyme type 2	AYALAFAER	38.11		1011.53	0.00723696		13.6942	14.5018	15.7082	14.7125	13.1799	14.9758	17.5754	19.271	15.9937		13.7984	15.5563	16.4982	15.8596	14.4703	15.4903	14.2731	18.9037	15.8054			19.0235	19.7518	18.8097	17.6756	16.9628	16.3468	16.7352	13.8666
	IPI00019912	Peroxisomal multifunctional enzyme type 2	GSLAADKVVEEIR	38		1386.77	0.00120579		14.8355	14.3603	14.1142								14.0278	15.251	15.3888	12.4648							16.0134	17.1502	16.0593	15.4865	14.7101
	IPI00019912	Peroxisomal multifunctional enzyme type 2	VVLVTGAGAGLGR	37.65		1169.71	0.00136144				13.2203	13.0071									13.4466
	IPI00019912	Peroxisomal multifunctional enzyme type 2	VVLVTGAGAGLGR	37.55		1169.71	0.0020148				12.7463	12.3949									12.824
	IPI00019912	Peroxisomal multifunctional enzyme type 2	IDVVVNNAGILR	37.38		1282.76	0.00328341			15.6355	15.4776	15.7289								15.5824	16.3011	15.6242	15.0025							14.3915	15.4891	13.7147
	IPI00019912	Peroxisomal multifunctional enzyme type 2	ARGNIMLSQK	36.93		1117.62	0.00257974			17.029		16.8163		15.109		14.9292				17.0523		16.8806		15.0948						16.5017	16.8969	16.2004	15.4306	14.3074	14.0967	13.8027
	IPI00019912	Peroxisomal multifunctional enzyme type 2	VVLVTGAGAGLGR	35.66		1169.7	0.00565739			13.5054	13.8573	13.679				13.2586				13.6061	13.9375	13.666				12.5438				13.5718	14.4749	13.8059	12.8442
	IPI00019912	Peroxisomal multifunctional enzyme type 2	IIMTSSASGIYGNFGQANYSAAK	35.31		2351.15	0.0104724			14.4705										14.9924			13.2674							14.3077	15.7195	14.2509
	IPI00019912	Peroxisomal multifunctional enzyme type 2	VVLVTGAGAGLGR	34.95		1169.71	0.000739922				12.8707										13.0521
	IPI00019912	Peroxisomal multifunctional enzyme type 2	VVLVTGAGAGLGR	34.88		1169.71	0.00592009				13.0739										13.3949
	IPI00019912	Peroxisomal multifunctional enzyme type 2	VVLVTGAGAGLGR	34.88		1169.71	0.00241299			12.2928	13.142	12.3478								12.4196	12.7714
	IPI00019912	Peroxisomal multifunctional enzyme type 2	VVLVTGAGAGLGR	33.99		1170.71	0.00150193				13.7099									13.4518	13.7841									11.7608	13.7533
	IPI00019912	Peroxisomal multifunctional enzyme type 2	GNIMLSQK	33.98		890.479	0.000210923				20.1487		19.0558		17.8769
	IPI00019912	Peroxisomal multifunctional enzyme type 2	GNIMLSQK	33.19		890.48	0.00123239			19.6467	14.9659	19.3969		17.8961		17.1334				19.3544	19.8598	19.139	18.8976	17.7839	17.689	17.142				17.8126	18.0515	17.4681	16.6893	15.7584	15.2771	15.1156
	IPI00019912	Peroxisomal multifunctional enzyme type 2	VVLVTGAGAGLGR	33.03		1169.71	0.00132429			12.6975	12.4578									13.1008
	IPI00019912	Peroxisomal multifunctional enzyme type 2	VVLVTGAGAGLGR	33.01		1169.71	0.00255866				13.1932	12.3718									12.8962
	IPI00019912	Peroxisomal multifunctional enzyme type 2	VVLVTGAGAGLGR	32.79		1169.71	0.00243255			12.2893	12.8399	12.7989								12.0321	12.4766
	IPI00019912	Peroxisomal multifunctional enzyme type 2	IDVVVNNAGILR	32.76		1282.75	0.00598153			13.7028	16.7244	13.4485								14.0808	14.9251										14.7526
	IPI00019912	Peroxisomal multifunctional enzyme type 2	IDVVVNNAGILR	32.13		1282.75	0.00528307			12.7322	13.701	13.2199	14.8763	15.9893	13.7832	16.7528				13.3111	14.2391	13.3433	15.0697	16.1642	15.5704	16.6187				13.1091	16.2008	15.7713	13.9517	14.6734	13.0077	15.306
	IPI00019912	Peroxisomal multifunctional enzyme type 2	VVLVTGAGAGLGR	32.02		1169.71	9.32305e-05				12.8774	12.5807
	IPI00019912	Peroxisomal multifunctional enzyme type 2	IDVVVNNAGILR	31.83		1282.76	0.00354948				14.1512									12.5339	13.3114										12.8976
	IPI00019912	Peroxisomal multifunctional enzyme type 2	IDVVVNNAGILR	31.43		1282.76	0.00148416		12.379	13.2931	12.9492	13.4378	12.509	12.5416	12.6119	13.5804	12.6284		12.7749	13.1453	13.2019	13.3499	12.5965	12.8862	13.5776	12.677	13.1588				11.8716
	IPI00019912	Peroxisomal multifunctional enzyme type 2	QKNHPMTPEAVK	30.99		1379.71	0.00158198			19.1861		19.269								15.0689		16.6957
	IPI00019912	Peroxisomal multifunctional enzyme type 2	NHPMTPEAVK	30.66		1123.56	0.00345535		18.9262		18.814								18.9735	14.0338	18.9204	12.3826		17.4267					15.4		15.2789				15.3691
	IPI00019912	Peroxisomal multifunctional enzyme type 2	ARGNIMLSQK	30.64		1117.62	0.00241618				17.3959		16.1107		14.8826						17.5721		16.4127		14.9335	15.1089
	IPI00019912	Peroxisomal multifunctional enzyme type 2	VVLVTGAGAGLGR	30.5		1170.71	0.00281262			13.5567	14.4603									14.6863	15.1276	13.6875								14.7746	15.5761	13.889
	IPI00019912	Peroxisomal multifunctional enzyme type 2	VVLVTGAGAGLGR	30.45		1169.71	0.00297504					14.3882								13.0381											12.2753
	IPI00019912	Peroxisomal multifunctional enzyme type 2	LKDIGPEVVK	30.27		1097.66					19.8613
	IPI00019912	Peroxisomal multifunctional enzyme type 2	VVLVTGAGAGLGR	30.07		1169.71	0.00462488			12.3524	12.9862	12.3108								12.0514	12.8317
	IPI00019912	Peroxisomal multifunctional enzyme type 2	NHPMTPEAVK	30.02		1123.56	0.00129913				15.6552		19.0208								19.9735		18.5998
	IPI00019912	Peroxisomal multifunctional enzyme type 2	LQMILKDYAK	29.92		1222.69	0.0020491			15.464	14.4744	14.3881	15.0986	13.6739	13.8462					15.9651	15.8519	15.3424	15.6381	14.4356	14.6511					16.2456	17.4808	15.9876	14.6105	13.131	12.3826	13.2055
	IPI00019912	Peroxisomal multifunctional enzyme type 2	AYALAFAER	29.6		1010.57	0.00254701									16.9317	14.3828										14.6597									15.0159
	IPI00019912	Peroxisomal multifunctional enzyme type 2	TALDAFGR	29.57		850.447	0.00111206			14.9957	14.5581	12.8557			13.0291					13.3321	14.3145	14.0655	13.6128		13.6218						11.8357
	IPI00019912	Peroxisomal multifunctional enzyme type 2	NHPMTPEAVK	29.5		1123.56	0.00203443			14.8654	12.7727	13.7358		17.1297		16.7905				15.2927	13.0226	15.07		17.0974			15.0782		12.2992		19.216	12.2586	17.6741	15.882	16.2956		13.8053
	IPI00019912	Peroxisomal multifunctional enzyme type 2	GSLAADKVVEEIR	29.49		1386.77	0.00248779													12.9095	13.7168	13.2169									13.7027					12.9983
	IPI00019912	Peroxisomal multifunctional enzyme type 2	IDVVVNNAGILR	29.32		1279.68	0.00256279			16.1949	17.5114	16.3236	15.063	13.8693		14.3529				16.4382	17.9452	16.2334	15.0784	14.1298	14.1317	14.5458				15.3838	17.0541	15.0243	13.5885	12.3961	11.7523	12.9964
	IPI00019912	Peroxisomal multifunctional enzyme type 2	VVLVTGAGAGLGR	28.5		1169.71	0.00189465		13.1357	13.9119	13.7035								13.5623	14.1574	12.9093
	IPI00019912	Peroxisomal multifunctional enzyme type 2	VVLVTGAGAGLGR	28.31		1170.71	0.00113792			14.1934	14.0167									13.9388	14.5991	13.09								13.362	14.3257
	IPI00019912	Peroxisomal multifunctional enzyme type 2	NHPMTPEAVK	27.94		1123.56	0.000716342				20.1095										13.6161
	IPI00019912	Peroxisomal multifunctional enzyme type 2	IDVVVNNAGILR	27.81		1282.76															13.9143
	IPI00019912	Peroxisomal multifunctional enzyme type 2	IDVVVNNAGILR	27.81		1282.76															13.7896
	IPI00019912	Peroxisomal multifunctional enzyme type 2	IDVVVNNAGILR	27.81		1282.75	0.0144274				13.5248	12.3778								12.8758	13.7802	13.0673									13.6715
	IPI00019912	Peroxisomal multifunctional enzyme type 2	NHPMTPEAVK	27.13		1123.56	0.000520674		13.2612		13.6791		12.3353		17.3068		15.0602		13.3943		16.2345		14.6799			16.8449				18.2675		17.9548
	IPI00019912	Peroxisomal multifunctional enzyme type 2	IDVVVNNAGILR	26.81		1282.76	0.00816843					13.3466								15.8072
	IPI00019912	Peroxisomal multifunctional enzyme type 2	QKNHPMTPEAVK	26.45		1379.72	0.00443389			15.1618		15.3505		14.585		16.9824				16.8813		16.4421		17.0131			13.9946				18.6322		16.7381		14.9759
	IPI00019912	Peroxisomal multifunctional enzyme type 2	VVLVTGAGAGLGR	26.34		1169.71					12.9667
	IPI00019912	Peroxisomal multifunctional enzyme type 2	VVLVTGAGAGLGR	26.32		1169.71	0.00261012			13.5444	14.8272	13.9211									14.6033
	IPI00019912	Peroxisomal multifunctional enzyme type 2	VVLVTGAGAGLGR	25.88		1169.71	0.00293151		13.0678	13.5232									12.783	13.5188
	IPI00019912	Peroxisomal multifunctional enzyme type 2	AAWEHMK	25.83		872.411	0.0011349		13.3064	18.8442	14.846	18.8637	13.6754	17.7281	17.5286	17.1739			13.2291	18.798	19.5889	18.7134	18.4969	17.5114	17.1007	17.3155	14.5458			17.3044		17.0933		15.6107		14.9428
	IPI00019912	Peroxisomal multifunctional enzyme type 2	AYALAFAER	25.52		1010.52	0.00938396			15.3756					16.9683										17.7737											13.1747
	IPI00019912	Peroxisomal multifunctional enzyme type 2	EGNRIHFQTK	25.17		1229.64	0.00152315				16.5236		15.2603								16.425		15.1506
	IPI00019912	Peroxisomal multifunctional enzyme type 2	QKNHPMTPEAVK	24.74		1379.72	0.00426406			17.2401		16.8665		17.0658						19.1867		19.1852					14.0001				16.2212				14.9906
	IPI00019912	Peroxisomal multifunctional enzyme type 2	ATSTATSGFAGAIGQK	79.11		1467.75	0.00543598		16.0025	17.7454	18.0574	17.6035	17.0329	16.2778	16.6648	15.1629	16.0988		16.2599	17.9479	18.0379	17.6292	18.0845	16.6709	17.5387	15.0487	17.1745		15.5969	21.0733	19.0391	15.3235	21.0685	20.2297	20.0559	18.2275	17.4739
	IPI00019912	Peroxisomal multifunctional enzyme type 2	ATSTATSGFAGAIGQK	68.51		1467.75	0.00596643										16.1085				18.0493					15.0574				16.7736		20.738	21.0832	15.6875	15.5946
	IPI00019912	Peroxisomal multifunctional enzyme type 2	IDSEGGVSANHTSR	66.45		1429.68	0.0173891			19.6819		19.7534		18.3234		17.9407				19.7722	15.1998	19.8142	14.1688	18.366	18.1414		15.4304		12.8771		19.8777		18.5304	12.0818	17.1578	11.6574	14.2866
	IPI00019912	Peroxisomal multifunctional enzyme type 2	VLQQFADNDVSR	65.58		1391.7	0.00283999		15.8963	19.3968	17.995	17.8908	18.691	17.2171	18.3772	13.6304	16.9141		16.2687	20.5021	19.0395	19.3827	20.2431	18.5594	19.1805	14.6446	17.5855		15.5278	21.2999	21.0457	14.2073	20.8732	20.172	19.5104	19.412	16.9153
	IPI00019912	Peroxisomal multifunctional enzyme type 2	VLQQFADNDVSR	65.54		1391.7	0.00762211																16.3491		15.8157					17.6959	17.6966	21.1859	17.1251	16.044	16.0255
	IPI00019912	Peroxisomal multifunctional enzyme type 2	LKDIGPEVVKK	58.25		1225.76	0.0026798			19.1937	19.6281	19.1121	18.5089	17.0112	17.4585	16.411	14.4288			19.2111	19.7215	19.0887	18.5522	17.1145	17.4332	16.6922	14.5157			17.7497		17.5327		15.3104		14.9152
	IPI00019912	Peroxisomal multifunctional enzyme type 2	VQETGDIVISNAYVDLAPTSGTSAK	57.73		2536.29	0.00692515		14.617										15.5346	16.396	15.3794	13.9863							14.8592	16.4982	14.8135	13.1829
	IPI00019912	Peroxisomal multifunctional enzyme type 2	IDSEGGVSANHTSR	55.1		1429.69	0.0193456				14.3432		13.8238								15.1169						15.4398			19.3433		19.4176		17.9363		17.5393
	IPI00019912	Peroxisomal multifunctional enzyme type 2	LQSTFVFEEIGR	46.16		1423.83	0.00296319			13.7911	15.5027	14.492				13.3536				14.1007	15.7349	14.4282	12.988		13.0672					13.5215	15.6182	13.9695
	IPI00019912	Peroxisomal multifunctional enzyme type 2	LQSTFVFEEIGR	46.16		1425.75	0.00362045			14.6092	15.8299	14.7507	13.1394							14.6658	15.9551	14.8392	13.2485							13.9586	15.7149	14.1884	12.717
	IPI00019912	Peroxisomal multifunctional enzyme type 2	IDSEGGVSANHTSR	44.51		1430.66	0.00500896			18.8853		18.8442		17.3636		17.089				19.0029		18.9297		17.4913	17.262		14.5299			18.7021		18.5861		16.8363		16.5741
	IPI00019912	Peroxisomal multifunctional enzyme type 2	RVLQQFADNDVSR	43.28		1547.8	0.00881743			18.0485				17.1879						14.1316	19.2031	15.1838								15.601	17.2653	15.8129	17.3116	15.6941	15.6147	15.8162	15.0666
	IPI00019912	Peroxisomal multifunctional enzyme type 2	LKDIGPEVVK	42.25		1097.66	0.00126439			19.1292	14.9225	19.207	18.5048	17.3665	17.3173	17.2526			12.0291	19.179	19.9681	19.2152	18.4859	17.3448	17.38	17.4385				18.238	18.7509	17.9728	17.2479	16.06	16.0799	15.5811
	IPI00019912	Peroxisomal multifunctional enzyme type 2	RVLQQFADNDVSR	36.53		1547.8	0.00670716			15.3121	16.6862	18.0008	16.8211	13.4826	17.0129	17.8467	15.2509			18.2464	16.7717	18.4596	18.0815	17.3443	17.3333	17.8968	14.9265			16.9298	14.2182	16.6224	13.3164	16.8038	17.8065	15.2866	15.5385
	IPI00019912	Peroxisomal multifunctional enzyme type 2	LKDIGPEVVK	34.67		1097.66	0.00199594			14.4844		14.8141								14.9511	15.3239	14.7896									14.5504						13.5099
	IPI00019912	Peroxisomal multifunctional enzyme type 2	FAKPVYPGQTLQTEMWK	31.95		2024.04	0.00191954		14.1567	15.334	12.7899								14.3266	15.5075	14.1522	12.7428							12.941	14.8363	13.0895
	IPI00019912	Peroxisomal multifunctional enzyme type 2	IDSEGGVSANHTSR	30.12		1430.66	0.0119569			18.5625	14.5311								13.4776		19.4145		18.2655			17.0166										16.6313
	IPI00019912	Peroxisomal multifunctional enzyme type 2	LKDIGPEVVKK	29.34		1225.76	0.00203771													14.0723							14.512				18.7678		16.7385	15.3099	15.5082		12.4041
	IPI00019912	Peroxisomal multifunctional enzyme type 2	VAVAIPNRPPDAVLTDTTSLNQAALYR	27.97		2866.57	0.00249639																							14.6647	16.2161	14.5811
	IPI00019912	Peroxisomal multifunctional enzyme type 2	RLKDIGPEVVK	25.76		1253.76	0.00148184			13.3248	13.6325	12.9973	12.8694							13.149	13.3361
	IPI00019912	Peroxisomal multifunctional enzyme type 2	VNAVFEWHITK	24.01		1343.73	0.0133407				14.2791									13.4194	14.8095										14.7287			14.2711		16.9462
	IPI00020226	Acyl-coenzyme A oxidase 3, peroxisomal	NLWGAVLQESK	61.89		1244.66	0.00680875				14.1864	13.1985		11.8133	12.5834	13.3096				12.6184	14.4974	14.1305	13.6865	12.3845	13.8961	14.4042					13.3482
	IPI00020226	Acyl-coenzyme A oxidase 3, peroxisomal	NLWGAVLQESK	37.29		1244.67																12.5452
	IPI00020226	Acyl-coenzyme A oxidase 3, peroxisomal	TATHAVVFAK	31.92		1044.57	0.011431			14.7007	14.5909	14.8118		13.7806		14.2618				14.7103	14.7425	14.9362	13.254	13.8652	13.2079
	IPI00020226	Acyl-coenzyme A oxidase 3, peroxisomal	SGSSDFEAR	27.03		955.415	0.000926746				14.8389		13.6787		11.8826						14.8635		13.6107			11.9393
	IPI00020226	Acyl-coenzyme A oxidase 3, peroxisomal	TATHAVVFAK	26.36		1044.59	0.00213858			13.7823		13.8								13.9832		13.8162								12.7256	13.6007	12.5413
	IPI00020226	Acyl-coenzyme A oxidase 3, peroxisomal	HAALLYR	26.21		843.496	0.0130282			13.8228		13.8979				14.4979				13.7429		13.727				14.1029	12.1072
	IPI00020226	Acyl-coenzyme A oxidase 3, peroxisomal	SGSSDFEAR	25.92		955.415	0.00153299		13.7371		13.9008		12.6419		11.9187				13.7572		13.972		12.6669						12.5029	13.552	12.3738
	IPI00020599	Calreticulin precursor	EQFLDGDGWTSR	36.02		1410.64	0.00244029			12.8123	12.9797									13.0011	14.6929	14.202	13.3113	12.7519	13.9299						14.9771	13.6592	12.4151			14.5779
	IPI00020599	Calreticulin precursor	GLQTSQDAR	41.61		974.502	0.0122211				15.9299		15.5308		15.2523	14.0375	14.5255				15.9109		15.4896			16.3042	13.4618
	IPI00020599	Calreticulin precursor	GLQTSQDAR	41.61		975.489	0.00175211					13.7816		13.5627		14.5488				12.6182		13.5765		13.4929	13.3076						12.2935					12.9284
	IPI00020599	Calreticulin precursor	GQTLVVQFTVK	39.52		1219.71	0.00252102			15.1226	16.9464					16.094				15.1928	16.6892									13.8391	14.9505
	IPI00020599	Calreticulin precursor	GQTLVVQFTVK	34.84		1217.7	0.00293984					17.6451			16.9954	17.8441				16.8099	18.1319	17.412			16.7827	18.1387
	IPI00020599	Calreticulin precursor	FYGDEEKDK	38.79		1130.51	0.00284946			13.2238		14.1589		14.0507		15.1209				13.458		14.4908		14.1683	14.4649		13.3639			12.8507		13.7086		13.3341		14.4868
	IPI00020599	Calreticulin precursor	FYGDEEKDK	34.52		1130.5	0.00162431				15.2589		14.8415		14.3533		13.5352				15.2109		14.5642			15.5338
	IPI00020599	Calreticulin precursor	GKNVLINK	26.9		885.555	0.00095956			13.227		13.9032		13.9252		15.2836				13.1804		13.9005		13.7399	14.0042		13.1366					11.6263				12.3586
	IPI00020599	Calreticulin precursor	GKNVLINK	23.12		885.555	0.000776473				14.5651		14.1003		14.3151		13.3748				14.6027		14.004			15.3955
	IPI00020984	CALNEXIN PRECURSOR.	GTLSGWILSK	62.66		1061.6	0.00155685				15.5587					16.7396					15.5808				14.0911	15.7692					13.8798	12.3525				13.0252
	IPI00021048	ISOFORM 1 OF MYOFERLIN.	CRLDMIPDLK	25.2		1203.64	0.00342529
	IPI00021048	ISOFORM 1 OF MYOFERLIN.	CRLDMIPDLK	25.2		1204.62	0.0167104									14.8195								12.4872		14.825
	IPI00021062	ALPHA-CRYSTALLIN A CHAIN.	TVLDSGISEVR	68.19		1173.62	0.0179534						16.7447		15.595								17.1479		16.3263										15.6118
	IPI00021062	ALPHA-CRYSTALLIN A CHAIN.	TVLDSGISEVR	68.19		1175.62	0.00893182		14.1307	14.3969	14.4425		17.0738	17.2731	16.4249	15.5455	14.9938			14.6004	14.8618	16.4933	16.6475	17.36	16.4876	16.2147	15.0464				15.1703	15.2235	15.4021	15.5653	15.7408	15.3339	13.2638
	IPI00021062	ALPHA-CRYSTALLIN A CHAIN.	TLGPFYPSR	35.13		1035.53
	IPI00021062	ALPHA-CRYSTALLIN A CHAIN.	TLGPFYPSR	35.13		1037.53	0.00602338									17.7407	17.2277								16.1213	17.5767	17.115			13.5728	14.4782	13.563	13.1676	13.4208	14.5232	15.7678	15.8583
	IPI00021062	ALPHA-CRYSTALLIN A CHAIN.	FVIFLDVK	41.88		980.583
	IPI00021062	ALPHA-CRYSTALLIN A CHAIN.	HFSPEDLTVK	28.67		1172.61	0.0123707		14.8801	15.144	14.4732	13.5526	12.4721	13.0654						13.1932	14.4702	15.1255		15.7657	13.1337							13.1918		13.5136
	IPI00021109	Hydroxyacid oxidase 2	NLTLTDLQSPK	53.07		1229.68	0.00273208			18.3897	14.4312	18.028	18.1111	17.5302	17.5615	15.565	15.0737			18.8897	19.1341	18.8592	18.9441	18.0299	17.7635	17.2111	14.8749			18.3922	19.537	18.5485	17.6636	16.8862	16.1949	16.6394
	IPI00021109	Hydroxyacid oxidase 2	DFIEGGADDSITR	50.06		1395.65	0.00237273													14.8108	14.1058	13.1509	15.1784		14.2559					15.5519	16.2791	15.8385	15.4401	14.5572	13.7779	14.2226
	IPI00021109	Hydroxyacid oxidase 2	NLTLTDLQSPK	41.67		1229.69	0.0024977				18.3639										15.5927
	IPI00021109	Hydroxyacid oxidase 2	DVSEVDTR	40.72		920.436	0.00124997				15.9112		15.0263								15.9668		15.008							13.0585
	IPI00021109	Hydroxyacid oxidase 2	NLTLTDLQSPK	35.28		1226.66	0.00150002								13.2715	14.7251									16.3786	14.5657								13.9446	16.2305	13.3307
	IPI00021109	Hydroxyacid oxidase 2	NLTLTDLQSPK	30.28		1227.65	0.0130168								16.0349						15.4081
	IPI00021109	Hydroxyacid oxidase 2	HNVQGIIVSNHGGR	71.62		1487.79	0.00265291			16.1692		16.2368		13.8546		13.8549				16.4837	13.5055	16.4245		13.8517	13.9161					16.3996	16.4555	16.1926	14.2801	13.5379		13.1642
	IPI00021109	Hydroxyacid oxidase 2	HNVQGIIVSNHGGR	70.39		1487.79	0.00903262				17.942		16.558		15.4719		12.1578				18.0952		16.7296			14.7943
	IPI00021109	Hydroxyacid oxidase 2	IEVYLDGGVR	54.49		1120.6	0.00468816			14.9958	15.851	15.3333	14.5542	15.0065	14.2114	15.8779				15.1871	15.6732	15.4465	14.7822	14.8554	12.3179	15.9998										13.2527
	IPI00021109	Hydroxyacid oxidase 2	GILTKEDAELAVK	45.9		1386.79																			14.4245
	IPI00021109	Hydroxyacid oxidase 2	GKIEVYLDGGVR	37.54		1305.72	0.00794456			14.2737					13.3794					14.9585		12.7341	13.3477	13.3781	14.6335					15.7301	16.6183	15.488	13.4006
	IPI00021109	Hydroxyacid oxidase 2	NLVQFSRL	23.33		976.562	0.00173337			14.8183	15.6046	14.7292	14.5336	15.2942	15.269	15.5615	14.4684			16.6012	16.9222	16.3707	15.6165	15.2846	12.6964	15.4964	14.1738			14.97	15.4456	14.4557	13.5045	12.8341	12.3927	12.9774
	IPI00021304	KERATIN, TYPE II CYTOSKELETAL 2 EPIDERMAL.	SKEEAEALYHSK	48.57		1391.69
	IPI00021304	KERATIN, TYPE II CYTOSKELETAL 2 EPIDERMAL.	GFSSGSAVVSGGSR	46.65		1254.62	0.0149837							14.2738					12.6308					14.6087										14.1
	IPI00021304	KERATIN, TYPE II CYTOSKELETAL 2 EPIDERMAL.	GGSISGGGYGSGGGK	38.42		1197.55	0.000831728
	IPI00021304	KERATIN, TYPE II CYTOSKELETAL 2 EPIDERMAL.	YEELQVTVGR	28.49		1193.6	0.00626272						14.6518											16.1142
	IPI00021304	KERATIN, TYPE II CYTOSKELETAL 2 EPIDERMAL.	SKEEAEALYHSK	24.93		1391.69	0.00845868														13.0459
	IPI00021304	KERATIN, TYPE II CYTOSKELETAL 2 EPIDERMAL.	IEISELNR	55.18		973.513	0.0136143							14.4971		16.7422	15.8801							14.4282	14.9488	16.7973	15.7383							12.2019	12.5082	14.6294	13.6421
	IPI00021304	KERATIN, TYPE II CYTOSKELETAL 2 EPIDERMAL.	FLEQQNQVLQTK	76.87		1474.81
	IPI00021304	KERATIN, TYPE II CYTOSKELETAL 2 EPIDERMAL.	FLEQQNQVLQTK	76.87		1475.8	0.00661884		14.7247										18.3773										14.3067	14.1326
	IPI00021304	KERATIN, TYPE II CYTOSKELETAL 2 EPIDERMAL.	FLEQQNQVLQTK	72.02		1475.79	0.00257274												11.9803										11.7839
	IPI00021304	KERATIN, TYPE II CYTOSKELETAL 2 EPIDERMAL.	FLEQQNQVLQTK	67.92		1475.79	0.00250504												12.0765										12.1999
	IPI00021304	KERATIN, TYPE II CYTOSKELETAL 2 EPIDERMAL.	FLEQQNQVLQTK	66.71		1475.8	0.00129842												13.1229										13.0782
	IPI00021304	KERATIN, TYPE II CYTOSKELETAL 2 EPIDERMAL.	FLEQQNQVLQTK	66.04		1475.8	0.00542315		13.2162								12.9682		15.8291				13.0303				14.1947		12.7451	17.0266		15.6417	17.236	16.6723	14.5977	16.5032	13.7672
	IPI00021304	KERATIN, TYPE II CYTOSKELETAL 2 EPIDERMAL.	FLEQQNQVLQTK	65.76		1475.79	0.000886988
	IPI00021304	KERATIN, TYPE II CYTOSKELETAL 2 EPIDERMAL.	FLEQQNQVLQTK	65.76		1475.79	0.000974767
	IPI00021304	KERATIN, TYPE II CYTOSKELETAL 2 EPIDERMAL.	FLEQQNQVLQTK	65.44		1475.79	0.00185163											12.1098										12.0523
	IPI00021304	KERATIN, TYPE II CYTOSKELETAL 2 EPIDERMAL.	FLEQQNQVLQTK	65.44		1475.79	0.00125836												12.1032										12.2268
	IPI00021304	KERATIN, TYPE II CYTOSKELETAL 2 EPIDERMAL.	FLEQQNQVLQTK	61.3		1475.79
	IPI00021304	KERATIN, TYPE II CYTOSKELETAL 2 EPIDERMAL.	FLEQQNQVLQTK	61.3		1475.79	0.000322844
	IPI00021304	KERATIN, TYPE II CYTOSKELETAL 2 EPIDERMAL.	FLEQQNQVLQTK	61.02		1475.79	0.000446851
	IPI00021304	KERATIN, TYPE II CYTOSKELETAL 2 EPIDERMAL.	FLEQQNQVLQTK	61.02		1475.79	0.00181775
	IPI00021304	KERATIN, TYPE II CYTOSKELETAL 2 EPIDERMAL.	FLEQQNQVLQTK	61.02		1475.79	0.000951632																						12.0312
	IPI00021304	KERATIN, TYPE II CYTOSKELETAL 2 EPIDERMAL.	FLEQQNQVLQTK	59.78		1475.8	0.00155831												13.3707										12.4993
	IPI00021304	KERATIN, TYPE II CYTOSKELETAL 2 EPIDERMAL.	FLEQQNQVLQTK	59.15		1475.79	0.00229721												12.2434										11.4527
	IPI00021304	KERATIN, TYPE II CYTOSKELETAL 2 EPIDERMAL.	FLEQQNQVLQTK	59.07		1475.79	0.00199029												12.0354										11.4817
	IPI00021304	KERATIN, TYPE II CYTOSKELETAL 2 EPIDERMAL.	FLEQQNQVLQTK	58.41		1475.79	0.0010233																						11.8948
	IPI00021304	KERATIN, TYPE II CYTOSKELETAL 2 EPIDERMAL.	FLEQQNQVLQTK	58.29		1475.79	0.00224254											12.3702
	IPI00021304	KERATIN, TYPE II CYTOSKELETAL 2 EPIDERMAL.	FLEQQNQVLQTK	58.29		1473.79	0.0138507																							13.05		13.5912			13.6143	14.6454
	IPI00021304	KERATIN, TYPE II CYTOSKELETAL 2 EPIDERMAL.	FLEQQNQVLQTK	58.24		1475.79	0.00305124																						11.8437
	IPI00021304	KERATIN, TYPE II CYTOSKELETAL 2 EPIDERMAL.	FLEQQNQVLQTK	57.08		1475.79	0.00172928												13.6182										13.5802
	IPI00021304	KERATIN, TYPE II CYTOSKELETAL 2 EPIDERMAL.	FLEQQNQVLQTK	56.94		1475.79	0.00154279												11.8916										11.9015
	IPI00021304	KERATIN, TYPE II CYTOSKELETAL 2 EPIDERMAL.	FLEQQNQVLQTK	56.93		1475.79	0.000647974
	IPI00021304	KERATIN, TYPE II CYTOSKELETAL 2 EPIDERMAL.	FLEQQNQVLQTK	56.38		1475.79	0.00205151
	IPI00021304	KERATIN, TYPE II CYTOSKELETAL 2 EPIDERMAL.	FLEQQNQVLQTK	55.93		1475.79	0.000762294
	IPI00021304	KERATIN, TYPE II CYTOSKELETAL 2 EPIDERMAL.	FLEQQNQVLQTK	55.91		1475.79	0.00188378												12.0637										12.3928
	IPI00021304	KERATIN, TYPE II CYTOSKELETAL 2 EPIDERMAL.	FLEQQNQVLQTK	55.89		1475.79	0.000453946
	IPI00021304	KERATIN, TYPE II CYTOSKELETAL 2 EPIDERMAL.	FLEQQNQVLQTK	55.89		1475.79	0.00122086
	IPI00021304	KERATIN, TYPE II CYTOSKELETAL 2 EPIDERMAL.	FLEQQNQVLQTK	55.13		1475.79	0.00290235												11.9953
	IPI00021304	KERATIN, TYPE II CYTOSKELETAL 2 EPIDERMAL.	FLEQQNQVLQTK	54.56		1475.79	0.00216346											12.4982										12.0748
	IPI00021304	KERATIN, TYPE II CYTOSKELETAL 2 EPIDERMAL.	FLEQQNQVLQTK	54.29		1475.79	0.00615675												12.3181
	IPI00021304	KERATIN, TYPE II CYTOSKELETAL 2 EPIDERMAL.	FLEQQNQVLQTK	54.25		1475.79	0.000475336																						11.5575
	IPI00021304	KERATIN, TYPE II CYTOSKELETAL 2 EPIDERMAL.	FLEQQNQVLQTK	54.16		1475.79	0.000901767
	IPI00021304	KERATIN, TYPE II CYTOSKELETAL 2 EPIDERMAL.	FLEQQNQVLQTK	53.81		1475.79	0.00165729
	IPI00021304	KERATIN, TYPE II CYTOSKELETAL 2 EPIDERMAL.	FLEQQNQVLQTK	53.81		1475.79	0.00164308
	IPI00021304	KERATIN, TYPE II CYTOSKELETAL 2 EPIDERMAL.	FLEQQNQVLQTK	52.97		1475.8	0.000723426
	IPI00021304	KERATIN, TYPE II CYTOSKELETAL 2 EPIDERMAL.	FLEQQNQVLQTK	52.97		1475.8	0.00158645
	IPI00021304	KERATIN, TYPE II CYTOSKELETAL 2 EPIDERMAL.	FLEQQNQVLQTK	51.8		1475.79													14.4605
	IPI00021304	KERATIN, TYPE II CYTOSKELETAL 2 EPIDERMAL.	FLEQQNQVLQTK	51.09		1475.79	0.0030602												12.1796										11.8416
	IPI00021304	KERATIN, TYPE II CYTOSKELETAL 2 EPIDERMAL.	FLEQQNQVLQTK	51.08		1475.79	0.00248029												12.1384
	IPI00021304	KERATIN, TYPE II CYTOSKELETAL 2 EPIDERMAL.	FLEQQNQVLQTK	50.74		1475.79	0.000790809
	IPI00021304	KERATIN, TYPE II CYTOSKELETAL 2 EPIDERMAL.	FLEQQNQVLQTK	50.62		1475.79	0.00202594																					11.7092
	IPI00021304	KERATIN, TYPE II CYTOSKELETAL 2 EPIDERMAL.	FLEQQNQVLQTK	50.52		1475.79	0.00145103																						11.6418
	IPI00021304	KERATIN, TYPE II CYTOSKELETAL 2 EPIDERMAL.	FLEQQNQVLQTK	50.44		1475.8	0.00210183
	IPI00021304	KERATIN, TYPE II CYTOSKELETAL 2 EPIDERMAL.	FLEQQNQVLQTK	50.19		1475.8	0.0038893
	IPI00021304	KERATIN, TYPE II CYTOSKELETAL 2 EPIDERMAL.	FLEQQNQVLQTK	49.29		1475.79	0.000310205
	IPI00021304	KERATIN, TYPE II CYTOSKELETAL 2 EPIDERMAL.	FLEQQNQVLQTK	48.97		1475.78	0.0206573
	IPI00021304	KERATIN, TYPE II CYTOSKELETAL 2 EPIDERMAL.	FLEQQNQVLQTK	48.07		1475.79	0.00109573
	IPI00021304	KERATIN, TYPE II CYTOSKELETAL 2 EPIDERMAL.	FLEQQNQVLQTK	47.86		1475.79	0.000936409
	IPI00021304	KERATIN, TYPE II CYTOSKELETAL 2 EPIDERMAL.	FLEQQNQVLQTK	47.25		1475.79	0.000764808
	IPI00021304	KERATIN, TYPE II CYTOSKELETAL 2 EPIDERMAL.	FLEQQNQVLQTK	46.92		1475.79	0.0127256											12.0808
	IPI00021304	KERATIN, TYPE II CYTOSKELETAL 2 EPIDERMAL.	FLEQQNQVLQTK	46.73		1475.79	0.000822735
	IPI00021304	KERATIN, TYPE II CYTOSKELETAL 2 EPIDERMAL.	FLEQQNQVLQTK	45.9		1475.79	0.00299418
	IPI00021304	KERATIN, TYPE II CYTOSKELETAL 2 EPIDERMAL.	FLEQQNQVLQTK	44.95		1475.79	0.00112531
	IPI00021304	KERATIN, TYPE II CYTOSKELETAL 2 EPIDERMAL.	FLEQQNQVLQTK	40.91		1475.79	0.00236061												14.09										15.023
	IPI00021304	KERATIN, TYPE II CYTOSKELETAL 2 EPIDERMAL.	FLEQQNQVLQTK	40.69		1475.79
	IPI00021304	KERATIN, TYPE II CYTOSKELETAL 2 EPIDERMAL.	FLEQQNQVLQTK	38.41		1475.79	0.00341701
	IPI00021304	KERATIN, TYPE II CYTOSKELETAL 2 EPIDERMAL.	FLEQQNQVLQTK	36.81		1473.84	0.00334719																				13.1603										12.8166
	IPI00021304	KERATIN, TYPE II CYTOSKELETAL 2 EPIDERMAL.	FLEQQNQVLQTK	36.1		1475.8	0.00536068
	IPI00021304	KERATIN, TYPE II CYTOSKELETAL 2 EPIDERMAL.	FLEQQNQVLQTK	31.71		1475.8
	IPI00021304	KERATIN, TYPE II CYTOSKELETAL 2 EPIDERMAL.	FLEQQNQVLQTK	27.37		1475.79	0.0151091	17.4371										13.4699										18.2833	12.9592
	IPI00021304	KERATIN, TYPE II CYTOSKELETAL 2 EPIDERMAL.	AQYEEIAQR	46.89		1104.61	0.00100689
	IPI00021304	KERATIN, TYPE II CYTOSKELETAL 2 EPIDERMAL.	AQYEEIAQR	46.89		1107.55	0.00295697		12.3022	13.3796									12.9142	13.294									11.8508
	IPI00021304	KERATIN, TYPE II CYTOSKELETAL 2 EPIDERMAL.	AQYEEIAQR	40.61		1106.54
	IPI00021304	KERATIN, TYPE II CYTOSKELETAL 2 EPIDERMAL.	AQYEEIAQR	38.23		1106.55	0.00741639														14.1208		13.6489			14.9117
	IPI00021439	ACTIN, CYTOPLASMIC 1.	GYSFTTTAER	52.69		1132.54	0.0021602			15.1098	16.1475	15.8398		16.6743	16.1472	16.2007	14.8876			15.516	16.1365	15.989	15.8938	16.8719	15.9679	17.0822	14.4253			13.8308	14.7968	14.0911	14.1094	15.0869	14.264	15.2281	12.9749
	IPI00021439	ACTIN, CYTOPLASMIC 1.	GYSFTTTAER	35.37		1132.53	0.010719						15.7995											13.1572
	IPI00021536	CALMODULIN-LIKE PROTEIN 5.	NLSEAQLR	34.79		930.529	0.00861986			16.1911	16.7427	15.9674	15.6341	15.1138	14.7966	14.5629				16.2662	16.7724	15.916	15.7408	15.0397	14.6055	14.739				15.4126		15.0998		13.7877		13.038
	IPI00021536	CALMODULIN-LIKE PROTEIN 5.	NLSEAQLR	34.22		930.526	0.0118532																							15.8593		14.2177		12.7934
	IPI00021885	ISOFORM 1 OF FIBRINOGEN ALPHA CHAIN PRECURSOR.	GSESGIFTNTK	66.61		1140.56							15.6779
	IPI00021885	ISOFORM 1 OF FIBRINOGEN ALPHA CHAIN PRECURSOR.	GSESGIFTNTK	54.54		1140.56	0.00323182				15.9871	15.9064		15.6206	15.5636	16.5596	14.5098					15.8844	15.7166	15.5956	15.6916	16.8713	14.5523			14.1762		14.6137	14.2485	14.2729	14.0802	14.9935	12.8774
	IPI00021885	ISOFORM 1 OF FIBRINOGEN ALPHA CHAIN PRECURSOR.	GSESGIFTNTK	53.55		1139.62	0.00321112			15.5121	16.7028	15.9548	15.575	15.1232	14.5394					15.609	16.8757	16.0452	15.5101	15.0103	14.7372					14.8489		14.9546	14.3306	14.3115	13.2373
	IPI00021885	ISOFORM 1 OF FIBRINOGEN ALPHA CHAIN PRECURSOR.	GGSTSYGTGSETESPR	49.89		1572.68	0.00271692							13.1525						13.4604		13.967		14.1127	14.0424		12.642							13.948		14.8365
	IPI00021885	ISOFORM 1 OF FIBRINOGEN ALPHA CHAIN PRECURSOR.	GSESGIFTNTK	46.82		1138.61	0.00368248				14.434										15.0178
	IPI00021885	ISOFORM 1 OF FIBRINOGEN ALPHA CHAIN PRECURSOR.	MADEAGSEADHEGTHSTK	45		1872.78	0.00314828					13.5514		13.1193		14.5193						13.6326									12.8404
	IPI00021885	ISOFORM 1 OF FIBRINOGEN ALPHA CHAIN PRECURSOR.	GGSTSYGTGSETESPR	36.16		1572.68	0.00134709								12.6984						12.4753		13.6126			11.7796
	IPI00021885	ISOFORM 1 OF FIBRINOGEN ALPHA CHAIN PRECURSOR.	ALTDMPQMR	25.28		1062.48	0.00802752				15.9674
	IPI00021885	ISOFORM 1 OF FIBRINOGEN ALPHA CHAIN PRECURSOR.	QLEQVIAK	26.56		928.546	0.0131293			13.9152	14.2004	14.594	13.7555	13.8453	13.7043	14.0018	14.4801			13.9415	14.2429	14.2504	13.6434		13.6199	13.6908	14.1477
	IPI00021890	ESTRADIOL 17-BETA-DEHYDROGENASE 8.	AGVIGLTQTAAR	45.11		1157.67	0.00176612										15.2069										15.6055										13.7138
	IPI00021890	ESTRADIOL 17-BETA-DEHYDROGENASE 8.	VGNVGQTNYAASK	43.58		1308.66	0.00234959							12.6011		14.3204	12.9935							12.8571	12.4207	14.4567	13.374									12.9117
	IPI00021890	ESTRADIOL 17-BETA-DEHYDROGENASE 8.	SALALVTGAGSGIGR	40.62		1329.76	0.00506228								13.4511		13.8256				13.8727				13.0925		13.914									13.5115	12.3897
	IPI00021891	ISOFORM GAMMA-B OF FIBRINOGEN GAMMA CHAIN PRECURSOR.	VGPEADKYR	43.79		1034.53	0.000571248				15.2462		14.7427		14.5926						15.4		14.8358			15.4821
	IPI00021891	ISOFORM GAMMA-B OF FIBRINOGEN GAMMA CHAIN PRECURSOR.	VGPEADKYR	36.53		1034.53	0.00657285			13.8755	14.6096	14.5262	13.6824	14.3835		15.1688				14.069		14.7284	13.6885	14.416							14.3997		13.4869		13.0956
	IPI00021891	ISOFORM GAMMA-B OF FIBRINOGEN GAMMA CHAIN PRECURSOR.	TSTADYAMFK	25.32		1134.52	0.00299992			15.5162	15.6171	15.8643	16.2305	15.7314	16.2851	16.0573	14.6053			15.6252	16.0527	16.0952	16.2863	15.9798	16.4914	16.7305	14.5232			14.6306	15.8033	15.022	14.6755	14.0212	14.4873	14.8654	13.1143
	IPI00021978	Peroxisomal membrane protein 11B	LGNSADALESAKR	62.4		1331.7	0.00263748			15.0092		15.0332		14.3014						15.214	15.9765	15.3032	14.8268	14.3818	14.0351					14.6569	15.5433	14.794	14.3523	13.8572	13.422
	IPI00021978	Peroxisomal membrane protein 11B	LGNSADALESAK	60.82		1175.6	0.00679645			15.028	15.9057	15.1862		14.1694	14.6105	13.5861	14.8257			15.2799	15.8747	15.3524	14.9783	14.3296	14.5103	14.1163				14.0815	15.1707	14.011	13.6408	13.0753	12.399	12.9328
	IPI00021978	Peroxisomal membrane protein 11B	LGNSADALESAK	44.93		1175.6	0.00332853					15.2417		13.6064										13.784						14.145		13.2572		13.0617
	IPI00021978	Peroxisomal membrane protein 11B	FSAQSQAR	32.68		894.446	0.00121525			14.339		14.8219								14.2357	15.7696	14.5298	15.4711							12.6064		12.7699
	IPI00022202	ISOFORM A OF PHOSPHATE CARRIER PROTEIN, MITOCHONDRIAL PRECURSOR.	IQTQPGYANTLR	27.46		1361.72	0.00600493																				15.1654									17.5903
	IPI00022202	ISOFORM A OF PHOSPHATE CARRIER PROTEIN, MITOCHONDRIAL PRECURSOR.	GSSASLVLKR	36.52		1017.61	0.00167909							11.8946	13.1033	14.2326	13.7104				11.6291				13.1511	14.5708	13.6507									12.8714
	IPI00022246	AZUROCIDIN PRECURSOR.	GPDFFTR	41.14		839.424	0.0142321				13.1792	14.5318	15.4001	15.6905	16.0278	15.7789	16.3087			12.3322	13.1664	14.2497	13.8732	15.5043	15.7605	15.7108	16.1388					11.5537	13.1079	13.6603		13.9199	13.8835
	IPI00022314	SUPEROXIDE DISMUTASE [MN], MITOCHONDRIAL PRECURSOR.	HHAAYVNNLNVTEEK	41.66		1738.86	0.00150904								15.4673	14.7463	16.2027						14.2214			17.3124										14.9232
	IPI00022314	SUPEROXIDE DISMUTASE [MN], MITOCHONDRIAL PRECURSOR.	HHAAYVNNLNVTEEK	31.05		1738.87																														14.2058
	IPI00022314	SUPEROXIDE DISMUTASE [MN], MITOCHONDRIAL PRECURSOR.	YQEALAK	27.67		822.443	0.00567294					13.2095		14.1086		15.1287						13.2599		13.9801	13.317		14.7273								11.9362	12.1321	13.4336
	IPI00022314	SUPEROXIDE DISMUTASE [MN], MITOCHONDRIAL PRECURSOR.	GDVTAQIALQPALK	48.31		1424.82	0.00316401							13.9868		17.3492						13.9951		16.9737		18.1145			13.5124	15.1213	15.3215	14.6155	14.8275	16.3279	17.9428	17.3763
	IPI00022434	UNCHARACTERIZED PROTEIN ALB.	FKDLGEENFK	38.88		1226.61	0.00685782			13.8832	14.9542	14.9636	15.1136	14.879	15.3376	14.4099	14.3129			14.317	15.281	15.4388	15.3535	15.5284	15.7828	15.4102	14.1445				15.0359	14.7992	14.0933	14.7474	14.2475	16.1068	12.814
	IPI00022434	UNCHARACTERIZED PROTEIN ALB.	KQTALVELVK	37.48		1128.7	0.00147615			13.124	14.8355	14.5228	14.2454	13.6629	14.2694	15.1127	13.0645				14.924	14.3533	14.1613	13.6213	14.3142	15.292	12.8371			12.1132	13.4946	12.7647	12.2936		12.5005	12.7598
	IPI00022434	UNCHARACTERIZED PROTEIN ALB.	FQNALLVR	34.98		960.569	0.0019753			14.2103	14.956	14.7301	14.294	14.132	14.8203	15.0881	14.1571			14.0409	14.7745	14.6569	14.4518	14.2929	14.6684	15.3592	14.0302			12.7373	13.386	13.2236	12.4664		12.7907		11.9688
	IPI00022434	UNCHARACTERIZED PROTEIN ALB.	KVPQVSTPTLVEVSR	32.32		1639.95	0.00199109			16.071										16.1935										14.3411
	IPI00022434	UNCHARACTERIZED PROTEIN ALB.	KVPQVSTPTLVEVSR	32.32		1637.88	0.00309084			15.481	16.9371	15.9741			14.4286	16.4047	12.843				17.0786	15.8444	15.0823	14.5003	14.9158	16.6818					15.601					13.8643
	IPI00022434	UNCHARACTERIZED PROTEIN ALB.	FKDLGEENFK	23		1226.61							15.0511
	IPI00022434	UNCHARACTERIZED PROTEIN ALB.	YLYEIAR	36.36		927.499	0.0032325			17.5586										17.5136										16.5899					13.8288
	IPI00022463	SEROTRANSFERRIN PRECURSOR.	SASDLTWDNLK	51.56		1249.61	0.004543			13.2233	14.3096	13.464	12.9588	13.3992	13.5461	13.8717				13.7017	14.4679	14.3268	14.1309	13.7901	12.6636	14.6871				12.7851	14.6285	13.6186	12.7504	12.6547	12.1088	14.0523
	IPI00022463	SEROTRANSFERRIN PRECURSOR.	SASDLTWDNLK	47.97		1247.55	0.00132253		13.699										13.9601		13.9292	13.9802								14.1959
	IPI00022463	SEROTRANSFERRIN PRECURSOR.	SASDLTWDNLK	24.64		1249.62	0.00759055																		14.402
	IPI00022463	SEROTRANSFERRIN PRECURSOR.	DSGFQMNQLR	27.95		1195.56	0.00308055			14.2298	14.9947	15.0363	14.7806	15.0032	14.4129	14.8487	12.6295			14.1268	15.0503	15.0205	14.7538	14.9823	14.663	15.4189					14.1978	13.2086	12.3757	12.5278		14.0588
	IPI00022538	GENETHONIN-1.	VAVMPAGSQQVSVR	49.74		1428.77	0.00271244			14.0428					14.614		14.587			14.0247		12.5196	14.279		16.0134		15.1551			15.0092	16.0481	15.7784	15.4433	14.7352	16.2204	16.2635	15.2939
	IPI00022538	GENETHONIN-1.	FVLVENGGVTR	23.58		1189.6	0.00541571									16.5799					14.9767				15.2252	16.3348										15.6317	13.7194
	IPI00022538	GENETHONIN-1.	FVLVENGGVTR	23.58		1190.67	0.0128657							16.4361	16.6444	16.5909	15.5555			15.3392	14.3192	14.354	15.9726		16.609	17.3068	15.0679				17.1644		15.3541		14.6956	16.302	13.6887
	IPI00022793	TRIFUNCTIONAL ENZYME BETA SUBUNIT, MITOCHONDRIAL PRECURSOR.	NVVVVDGVR	50.64		956.543	0.0181043						14.5417		15.6234		16.266				14.5754		14.2275
	IPI00022793	TRIFUNCTIONAL ENZYME BETA SUBUNIT, MITOCHONDRIAL PRECURSOR.	NVVVVDGVR	50.64		956.533	0.0135039			14.0424	14.9606	14.8225	14.4163	14.6255	15.4693	16.5144	16.5733			13.9424	14.6592	14.2513	14.5244	14.7028	15.5966	16.8753	16.7871			12.7136	13.4688	12.9479	12.7475	13.1103	13.6017	15.231	14.5807
	IPI00022793	TRIFUNCTIONAL ENZYME BETA SUBUNIT, MITOCHONDRIAL PRECURSOR.	LVMAAANR	48.46		845.469	0.00555837		13.1515	14.0045	13.6202	13.2139	11.855	14.7302	14.9174	15.4604			12.9389	14.0418	13.2007	13.13	12.8048	14.3005	14.8067	15.0815
	IPI00022793	TRIFUNCTIONAL ENZYME BETA SUBUNIT, MITOCHONDRIAL PRECURSOR.	DFMYVSQDPK	36.35		1229.56	0.0109239								14.4635	14.3685	14.5458									15.066	14.4155									15.4055	13.501
	IPI00022793	TRIFUNCTIONAL ENZYME BETA SUBUNIT, MITOCHONDRIAL PRECURSOR.	LEQDEYALR	30.58		1136.57	0.00167091			14.4511	15.6866		13.3299		15.9316	15.5138	16.8353			14.7336	15.5958	15.3141	15.2738		15.7076		16.5264						13.446		14.2459		15.3406
	IPI00022793	TRIFUNCTIONAL ENZYME BETA SUBUNIT, MITOCHONDRIAL PRECURSOR.	AALTGLLHR	26.93		951.574	0.00473923								14.9194		15.8597			12.5528							15.7918								14.8932
	IPI00022793	TRIFUNCTIONAL ENZYME BETA SUBUNIT, MITOCHONDRIAL PRECURSOR.	LVMAAANR	26.74		845.46	0.0106661				13.856		13.6347							11.6978	13.354	12.3014	13.3592	11.9702	12.6441
	IPI00022793	TRIFUNCTIONAL ENZYME BETA SUBUNIT, MITOCHONDRIAL PRECURSOR.	LAAAFAVSR	72.35		905.524	0.00414953			13.7674	13.7758	13.54	13.5343	12.7294	15.1498	13.8356	16.5689			13.6599	13.7288	13.462	13.6647	12.5934	14.7042	13.659	16.1653								15.0392		16.5449
	IPI00022891	ADP/ATP TRANSLOCASE 1.	DFLAGGVAAAVSK	39.82		1205.65	0.0123791										13.4988							17.542	13.6606		13.5457
	IPI00023673	GALECTIN-3-BINDING PROTEIN PRECURSOR.	ASHEEVEGLVEK	40.81		1326.66	0.00307981							13.3371		13.7112								13.672		13.659								12.8002	14.7645	13.0303
	IPI00023728	GAMMA-GLUTAMYL HYDROLASE PRECURSOR.	NLDGISHAPNAVK	52.25		1335.69	0.00925451			16.2311	16.5281	15.83	16.276	16.1102	16.7588		15.5691			16.5311	15.7512	15.8964	16.6156		16.7767	15.8005	15.5411			14.1515	15.7128	13.9446
	IPI00023728	GAMMA-GLUTAMYL HYDROLASE PRECURSOR.	NLDGISHAPNAVK	50.4		1336.7	0.00272753			18.571	16.8848	17.7187	17.4264	17.4707									18.308	17.9635			14.1588
	IPI00023728	GAMMA-GLUTAMYL HYDROLASE PRECURSOR.	YLESAGAR	27.12		866.463	0.00660875			14.0968		15.0971		14.9088	13.2756	15.9142				14.0776		14.9899		14.7264	14.8739		14.1324				13.8733		13.152		12.9108		12.5624
	IPI00024317	ISOFORM LONG OF GLUTARYL-COA DEHYDROGENASE, MITOCHONDRIAL PRECURSOR.	AITGIQAFTASK	54.08		1207.67	0.0044825								15.512		16.5245			12.8434					16.0158		16.1904			14.0058	14.2788	14.0025
	IPI00024317	ISOFORM LONG OF GLUTARYL-COA DEHYDROGENASE, MITOCHONDRIAL PRECURSOR.	AITGIQAFTASK	30.51		1205.59	0.00808894				13.2463					14.2939					13.6567				14.2372	15.4156
	IPI00024317	ISOFORM LONG OF GLUTARYL-COA DEHYDROGENASE, MITOCHONDRIAL PRECURSOR.	MQFGVPLAR	29.21		1018.56	0.001381								12.6944	14.9653	13.5312								13.6001	15.2915	13.1038									13.0925
	IPI00024348	PEROXISOMAL MEMBRANE PROTEIN PEX13.	FVQQAEESSR	24.31		1180.57	0.00797443			14.6331										14.6866		13.9136
	IPI00024348	PEROXISOMAL MEMBRANE PROTEIN PEX13.	FVQQAEESSR	24.31		1179.59	0.00393509				14.7033		14.1715		12.7067						14.8122		14.0624			14.0032						12.437
	IPI00024623	SHORT/BRANCHED CHAIN SPECIFIC ACYL-COA DEHYDROGENASE, MITOCHONDRIAL PRECURSOR.	YYASEIAGQTTSK	70.74		1418.69	0.00491345										15.5185								11.7806		16.667					13.9849	14.7031	15.2332	16.2534	17.0478	17.2019
	IPI00024623	SHORT/BRANCHED CHAIN SPECIFIC ACYL-COA DEHYDROGENASE, MITOCHONDRIAL PRECURSOR.	LLTYNAAR	42.71		921.52	0.00213585				14.2627	13.902		13.8315	15.2415	15.3167	16.5291					13.8384	13.8944		14.9721	15.2874	16.2689								12.2398	12.7836	13.9381
	IPI00024623	SHORT/BRANCHED CHAIN SPECIFIC ACYL-COA DEHYDROGENASE, MITOCHONDRIAL PRECURSOR.	YAIGSLNEGR	41.44		1079.56	0.00402702				16.0081	15.434	14.4797	14.889	15.4272	17.2699	16.5154				15.8611		14.6107	14.606	15.8225	17.3045	16.6296				14.3753	13.9295	12.6707	13.096	13.9484	15.5045	15.2056
	IPI00024623	SHORT/BRANCHED CHAIN SPECIFIC ACYL-COA DEHYDROGENASE, MITOCHONDRIAL PRECURSOR.	LLEAGKPFIK	29.18		1115.69	0.0050042				15.2975	15.0771	14.5398	15.0488	15.6118	17.5768	16.4432				15.4791	15.1945	14.6152	14.9554	15.5228	17.655	16.4069				14.2817		13.0957	13.772	14.203	15.8233	15.4161
	IPI00024623	SHORT/BRANCHED CHAIN SPECIFIC ACYL-COA DEHYDROGENASE, MITOCHONDRIAL PRECURSOR.	ATYLPQLTTEK	23.93		1264.69	0.00206622			14.195	13.8624	13.8064	13.5288	13.992	15.7678	14.2486	17.0839			14.5443	14.4253	14.7717	14.9548	14.9333	16.6966	15.523	17.1435			13.3245	14.9643	14.3032	13.6687	14.3872	15.0581	17.2079	16.039
	IPI00024623	SHORT/BRANCHED CHAIN SPECIFIC ACYL-COA DEHYDROGENASE, MITOCHONDRIAL PRECURSOR.	YAIGSLNEGR	23.87		1077.61	0.00130624				14.7953	14.7158	14.0725	13.9281							14.6961	14.6136	14.3997	13.8001	14.1311	15.4028					13.5389	13.3634
	IPI00024670	RECEPTOR EXPRESSION-ENHANCING PROTEIN 5.	KATVNLLGEEK	27.72		1201.69	0.00249072			13.8397	14.8017	14.1857	14.1579		13.7077		12.3745			13.6778	14.6582	14.4013	14.1907		13.8242	14.1993				13.1741
	IPI00024670	RECEPTOR EXPRESSION-ENHANCING PROTEIN 5.	HESQMDSVVK	27.49		1159.55	0.00137982				15.1142		14.882		14.5773		13.2179				14.6953		14.3475			15.498
	IPI00024670	RECEPTOR EXPRESSION-ENHANCING PROTEIN 5.	AKETADAITK	26.48		1047.54	0.0170937					12.8085		12.2183	13.1193					12.2104		12.7608		12.6358	15.6594
	IPI00024670	RECEPTOR EXPRESSION-ENHANCING PROTEIN 5.	HESQMDSVVK	22.93		1159.55	0.00234981			13.6342		14.3421		13.8494		15.6698				13.9039		14.4308		14.1331	15.005		13.4688			13.2115	14.1967	13.8069	13.5792	13.5351		14.8059
	IPI00024911	ENDOPLASMIC RETICULUM PROTEIN ERP29 PRECURSOR.	SLNILTAFQK	47.03		1134.66	0.00195447				14.0666	13.056				13.736				11.9741	14.3295	13.128	11.6068			13.8725					12.6914
	IPI00024911	ENDOPLASMIC RETICULUM PROTEIN ERP29 PRECURSOR.	MSDGKKEELQK	35.73		1292.66										13.7954
	IPI00024913	ISOFORM LONG OF ES1 PROTEIN HOMOLOG, MITOCHONDRIAL PRECURSOR.	EVVEAHVDQK	26.71		1153.59	0.00308389				15.189		14.408		13.9789		15.0352				15.025				13.4434	15.9672										14.352
	IPI00024913	ISOFORM LONG OF ES1 PROTEIN HOMOLOG, MITOCHONDRIAL PRECURSOR.	EVVEAHVDQK	26.28		1153.59	0.00210874									14.5985											14.7504								12.0004		13.6617
	IPI00024915	ISOFORM MITOCHONDRIAL OF PEROXIREDOXIN-5, MITOCHONDRIAL PRECURSOR.	FSMVVQDGIVK	44.65		1222.65	0.0115494			14.5968	16.1717	14.9464	15.3076		15.801	15.2859				14.8682	16.3772	15.0995	16.1646	14.2261	15.1291	16.2106				14.4462	15.5268	14.203				14.4663
	IPI00024915	ISOFORM MITOCHONDRIAL OF PEROXIREDOXIN-5, MITOCHONDRIAL PRECURSOR.	LLADPTGAFGK	38.06		1088.67	0.00168931				16.2794		14.8003	14.7512							16.4457		14.5978		14.6588	16.118				13.917	15.4068	14.0534				14.4573
	IPI00024915	ISOFORM MITOCHONDRIAL OF PEROXIREDOXIN-5, MITOCHONDRIAL PRECURSOR.	LLADPTGAFGK	38.06		1089.6	0.00857216			16.126	16.3757	16.1802	15.4681	15.665						15.9548	16.2535	15.8778	15.1596	14.8319						14.1466	15.0549	14.1512	13.3608
	IPI00024919	THIOREDOXIN-DEPENDENT PEROXIDE REDUCTASE, MITOCHONDRIAL PRECURSOR.	HLSVNDLPVGR	44.98		1206.66	0.00318295							17.4406	17.6413	17.9884								17.5275	18.2311	17.9773							15.5183	16.1687	18.0897	17.0838
	IPI00024919	THIOREDOXIN-DEPENDENT PEROXIDE REDUCTASE, MITOCHONDRIAL PRECURSOR.	HLSVNDLPVGR	44.98		1203.63	0.00333249		14.8452	15.1479	13.6289	14.2867	13.7704	13.9826	12.8789	18.0745	17.6183		15.1156	16.0626	14.0886	14.711	14.1578	14.5634	14.0879	18.6661	17.5018		14.1457	20.6899	21.3168	20.2516	19.5004	18.6839	18.4146	18.4842	16.6515
	IPI00024919	THIOREDOXIN-DEPENDENT PEROXIDE REDUCTASE, MITOCHONDRIAL PRECURSOR.	GTAVVNGEFK	43.65		1021.54	0.0045884				13.014	12.2313		13.4637	14.1686	15.5252	15.0538				12.9782			13.2415	14.0652	15.6374	14.8543									13.8195
	IPI00024919	THIOREDOXIN-DEPENDENT PEROXIDE REDUCTASE, MITOCHONDRIAL PRECURSOR.	HLSVNDLPVGR	32.52		1203.66									19.3202
	IPI00024919	THIOREDOXIN-DEPENDENT PEROXIDE REDUCTASE, MITOCHONDRIAL PRECURSOR.	HLSVNDLPVGR	32.52		1205.61	0.0121974			17.8214					17.6044					18.0533				17.4756			14.9756			17.6849	18.4371			12.9362	16.2521
	IPI00024920	ATP SYNTHASE DELTA CHAIN, MITOCHONDRIAL PRECURSOR.	AQAELVGTADEATR	66.48		1431.72	0.00225502										13.7583										14.9213							12.1312	13.4881	14.5832	14.4034
	IPI00024920	ATP SYNTHASE DELTA CHAIN, MITOCHONDRIAL PRECURSOR.	IEANEALVK	30.58		986.555											15.1938
	IPI00024990	Methylmalonate-semialdehyde dehydrogenase , mitochondrial precursor	AGEYIFER	59.26		984.485	0.00185835			14.594	15.3188	15.2989	15.1008	15.6406	16.2105	17.4047	17.1565			14.3787	15.3886	15.1451	15.2725	15.4976	16.2245	17.2524	17.0728			13.5099	14.0057	13.9934	13.7916	13.9966	14.6398	15.9722	15.6908
	IPI00024990	Methylmalonate-semialdehyde dehydrogenase , mitochondrial precursor	TLADAEGDVFR	55.54		1193.59	0.00326628		15.1076	15.3415	15.1736	15.5004	16.364	17.2926	17.4567	18.0161			15.5317	15.585	15.6875	16.1326	16.7063	17.5149	18.2625	17.8364			14.962	15.8497	15.3226	14.6806	15.4872	15.7695	17.8369	16.6576
	IPI00024990	Methylmalonate-semialdehyde dehydrogenase , mitochondrial precursor	DMDLYSYR	40.11		1062.46	0.00269227			13.0933	14.2064	13.3155	14.2591	14.1195	14.2964	16.9811	15.1931			12.8759	14.1931	13.2038	12.8682	13.6989	14.527	16.7312	14.7648				12.4383				12.5617	15.1696	13.4453
	IPI00024990	Methylmalonate-semialdehyde dehydrogenase , mitochondrial precursor	EGASILLDGR	34.39		1030.56	0.00198444			13.9927	14.7953	14.2242	14.3346	14.4258	15.5874	16.8677	16.4778			13.8447		14.1709	14.2457	14.6715	15.3416	16.9837	16.3504								13.4146	14.7441	14.7186
	IPI00024990	Methylmalonate-semialdehyde dehydrogenase , mitochondrial precursor	AISFVGSNK	28.52		922.502	0.00454416			17.7972	15.0672	13.9729			14.7285	14.1463	16.9072			17.6165	14.838	13.7701	13.5888		14.376	14.1282	16.6887			16.0517	12.7877				11.5056		14.3884
	IPI00024990	Methylmalonate-semialdehyde dehydrogenase , mitochondrial precursor	VPGATMLLAK	25.67		1000.56										16.5826
	IPI00024990	Methylmalonate-semialdehyde dehydrogenase , mitochondrial precursor	VPGATMLLAK	25.67		1000.59	0.00734046			16.0073	16.7482	16.3421	16.1728	15.3212	16.8809	17.1338	18.0617			15.8835	16.4585	16.0469	16.0226	14.9779	16.8739	17.1153	17.9078			14.2068	14.81	13.7806	13.6553	13.673	14.5046	15.5775	15.549
	IPI00024990	Methylmalonate-semialdehyde dehydrogenase , mitochondrial precursor	VPGATMLLAK	25.06		998.622	0.00150629			15.7794	16.4849	15.8408	15.3413							16.1222	16.9001	16.0205	15.5443	15.4035	14.7497					15.9509	16.3182	15.5063	14.552
	IPI00024990	Methylmalonate-semialdehyde dehydrogenase , mitochondrial precursor	YQQLIKENLK	24.77		1276.73																					15.6234
	IPI00024993	ENOYL-COA HYDRATASE, MITOCHONDRIAL PRECURSOR.	SLAMEMVLTGDR	56.9		1322.65	0.00205589		13.9983	15.5313	15.011	13.8879	13.8412	14.7231	16.8985	15.2307			14.0065	15.9043	14.6599	13.8036	13.8541	15.4678	17.2227	15.2385			13.4898	15.3197	14.0689	12.6262	12.6023	13.6325	16.056	14.5193
	IPI00024993	ENOYL-COA HYDRATASE, MITOCHONDRIAL PRECURSOR.	NNTVGLIQLNRPK	48.76		1466.85	0.00379878										15.7039								13.7113		16.5019					15.8839		14.9595		16.7174	16.049
	IPI00024993	ENOYL-COA HYDRATASE, MITOCHONDRIAL PRECURSOR.	AFAAGADIK	35.67		863.466	0.000213944									16.3722																					12.6112
	IPI00024993	ENOYL-COA HYDRATASE, MITOCHONDRIAL PRECURSOR.	GKNNTVGLIQLNRPK	30.26		1651.97	0.00434323			14.2063	15.2489	14.6372			16.1457	16.6427	16.7021			14.956	15.6284	15.4565	15.6763	15.3251	16.5192	13.8379	16.7227			14.1124	15.7216	14.6081	13.967	14.0471	14.4875	16.2832	14.9447
	IPI00024993	ENOYL-COA HYDRATASE, MITOCHONDRIAL PRECURSOR.	EGMTAFVEK	25.67		1011.5	0.0243766						14.1573				16.7552
	IPI00025100	2-OXOISOVALERATE DEHYDROGENASE SUBUNIT ALPHA, MITOCHONDRIAL PRECURSOR.	VMEAFEQAER	59.93		1209.58	0.0145389										14.7608										14.5959									14.9952	13.2645
	IPI00025100	2-OXOISOVALERATE DEHYDROGENASE SUBUNIT ALPHA, MITOCHONDRIAL PRECURSOR.	SMTLLNTMDR	27.16		1181.57	0.00291686								13.5007	13.8824	14.7631					13.0923	12.4991		13.9174	14.3493	14.4623										12.4594
	IPI00025252	PROTEIN DISULFIDE-ISOMERASE A3 PRECURSOR.	LSKDPNIVIAK	48.67		1197.73	0.00165486			15.8072	16.7368	16.8911	16.6188	15.8843	16.5816	16.0198	15.8339			15.9861	16.9888	17.0916	17.059	16.0671	16.857	16.7389	15.7474			14.9818	16.3853	15.841	15.4596	14.8287	15.3608	16.2888
	IPI00025252	PROTEIN DISULFIDE-ISOMERASE A3 PRECURSOR.	FEDKTVAYTEQK	31.01		1458.72	0.00329437							12.4332					13.1124		12.8683	13.2216		13.5316					12.9355	14.3139	13.6113	12.9217		13.124		12.5441
	IPI00025252	PROTEIN DISULFIDE-ISOMERASE A3 PRECURSOR.	FVMQEEFSR	23.07		1172.55	0.00149025			15.6573	17.4432	16.5343	16.1339		15.996	16.8561	14.6606			15.9418	17.6781	16.817	16.2699		16.6232	17.6478	13.914			14.939	16.7463	15.6924	14.8405	14.4559	14.4164	16.0073
	IPI00025252	PROTEIN DISULFIDE-ISOMERASE A3 PRECURSOR.	YGVSGYPTLK	29.66		1083.56	0.00102648						16.6675			17.4422									16.4309
	IPI00025252	PROTEIN DISULFIDE-ISOMERASE A3 PRECURSOR.	YGVSGYPTLK	29.66		1082.5	0.011532					15.3401	13.8174	14.7476		14.715					16.6633	14.1279	13.9125	14.89		14.9924								13.0697
	IPI00025252	PROTEIN DISULFIDE-ISOMERASE A3 PRECURSOR.	YGVSGYPTLK	29.66		1084.58	0.00732174			16.6981	17.9729	17.6026	16.8958	16.7795	16.7724	17.6714	15.2214			16.4501	18.0587	17.6589	16.9427	16.5907	17.128	17.9139	15.4371			15.3384	16.3338	15.8537	15.3777	14.9672	15.0453	16.0582	14.0017
	IPI00025252	PROTEIN DISULFIDE-ISOMERASE A3 PRECURSOR.	LAPEYEAAATR	63.62		1191.61	0.00207196			16.8826	17.6734	17.5518	17.6518	16.9667	17.3643	17.2632	16.3179			16.9567	17.5993	17.6786	17.5554	17.0132	17.3511	17.8968	16.3896			15.8274	16.5481	16.2709	15.8429	15.2403	15.7592	16.4297
	IPI00025252	PROTEIN DISULFIDE-ISOMERASE A3 PRECURSOR.	RLAPEYEAAATR	57.03		1347.7	0.00535192							13.567			14.9477			14.4351			15.3583	15.0473	15.8511		15.0684			15.123	16.2613	15.6367	15.6994	14.8901	15.4725	16.2604	14.3462
	IPI00025252	PROTEIN DISULFIDE-ISOMERASE A3 PRECURSOR.	DGEEAGAYDGPR	55.45		1236.52	0.00164431			13.9774		15.2216		14.8663		15.5319	14.1029			14.1779	15.7366	15.3506	15.3227	15.0382	14.9628	16.0147	14.2293			13.2039	14.7645	13.9608	14.0374	13.5991	13.6145	14.7065	12.5064
	IPI00025252	PROTEIN DISULFIDE-ISOMERASE A3 PRECURSOR.	RLAPEYEAAATR	47.76		1347.65																				14.7319
	IPI00025252	PROTEIN DISULFIDE-ISOMERASE A3 PRECURSOR.	DGEEAGAYDGPR	40.65		1236.52	0.000466202				15.5528		15.5521		15.1163
	IPI00025252	PROTEIN DISULFIDE-ISOMERASE A3 PRECURSOR.	EATNPPVIQEEKPK	62.94		1579.84	0.00279484			16.5319		16.825								16.7678	17.8314	17.3695									17.6837		17.1739		16.9041		16.0882
	IPI00025252	PROTEIN DISULFIDE-ISOMERASE A3 PRECURSOR.	EATNPPVIQEEKPK	43.94		1579.84	0.003063			16.7242	17.8068	17.5624	17.5674	17.1327	17.6913	18.1705	16.9963			16.9033	18.003	17.6111	18.1332	17.5816	17.9037	17.9115	17.227			16.5458		17.3656		17.0889		17.8272
	IPI00025252	PROTEIN DISULFIDE-ISOMERASE A3 PRECURSOR.	LNFAVASR	57.67		877.494	0.000970504			14.4734	15.082	15.1304	14.8931	14.8846	15.4888	15.6266	14.8823			14.31	14.5912	14.8234	14.7774	14.7518	15.2599	15.3784	14.5589			12.1483	12.5883	12.3853	11.7048	11.5784	12.0794	12.4509	11.5625
	IPI00025252	PROTEIN DISULFIDE-ISOMERASE A3 PRECURSOR.	MDATANDVPSPYEVR	53.24		1664.77	0.00257438																							14.2232		14.8238	14.7969	13.6125	14.4081		12.9244
	IPI00025252	PROTEIN DISULFIDE-ISOMERASE A3 PRECURSOR.	TADGIVSHLKK	26.32		1168.67	0.00135672			15.2348	16.004	15.8881	15.727	15.0997	15.0122	16.1312	13.9193			15.3333	16.3616	15.9039	15.5495	15.1054	15.11	16.3639	14.0064			14.329		14.6738		14.2551		14.982
	IPI00025307	CYTOCHROME P450 27, MITOCHONDRIAL PRECURSOR.	VGLQFLQR	52.82		960.566	0.0012754									14.4779	13.7476								13.3686	14.323	13.4966
	IPI00025307	CYTOCHROME P450 27, MITOCHONDRIAL PRECURSOR.	VVLAPETGELK	25.54		1155.67	0.00819979						12.6796		14.1111	13.6767	14.3032					13.5406	13.143	13.3194	13.6465	14.4486	14.0278								14.4907	14.4429
	IPI00025341	D-BETA-HYDROXYBUTYRATE DEHYDROGENASE, MITOCHONDRIAL PRECURSOR.	VVNISSMLGR	40.42		1075.59	0.00888637		13.5085	14.6445			15.2211	16.1036		16.1949				14.5353	13.3432	12.4937		15.6407	17.2981	15.9442
	IPI00025346	Peroxisomal membrane protein PEX14	IQELAHELAAAK	58		1293.73	0.00628712			16.1115	15.654	15.7955	15.4549	14.944	15.1414					16.4826	15.9036	16.3969	16.3244	15.6291	15.5361					17.7043	18.1921	16.7702	16.0952	15.7645	15.1432	15.4208
	IPI00025346	Peroxisomal membrane protein PEX14	GGDGQINEQVEK	50.67		1273.61	0.00330432				14.9124		15.2894		13.7579						15.1671		15.5387		14.3897	14.3683
	IPI00025346	Peroxisomal membrane protein PEX14	EPLIATAVK	41.89		941.574	0.00188727			15.0091	15.3256	14.8494	14.5655							14.8731	14.8807	14.7615	14.6483							13.5344	13.9928	13.0839
	IPI00025346	Peroxisomal membrane protein PEX14	GGDGQINEQVEK	40.44		1273.61	0.00338106			15.5111		15.7804		14.415		14.4862				15.6658		16.0632		14.4742						15.2143	16.1073	15.5943	14.752	13.7562	13.0883	13.4909
	IPI00025346	Peroxisomal membrane protein PEX14	IQELAHELAAAK	35.38		1293.73	0.0067996								15.658								16.4241		15.6401					16.7481						15.4951
	IPI00025346	Peroxisomal membrane protein PEX14	IQELAHELAAAK	32.44		1292.62	0.0026494			12.8679	15.1576	15.4977			14.4656					16.097	15.2517	12.9942	15.6944	15.2858	15.1627					16.4753	17.0143	16.2031	15.9415	15.052	14.8186
	IPI00025346	Peroxisomal membrane protein PEX14	RGGDGQINEQVEK	28.72		1429.71	0.0162558		13.77		14.1025								14.0557		14.4739		12.5899							18.0566	13.6217	16.5895
	IPI00025346	Peroxisomal membrane protein PEX14	RGGDGQINEQVEK	28.09		1429.67	0.0135007													13.5458											14.6371		13.211
	IPI00025346	Peroxisomal membrane protein PEX14	IPSWQIPVK	25.27		1067.63	0.0019737				15.2927										15.3717	14.8279								12.1329	14.0826	12.1732
	IPI00025346	Peroxisomal membrane protein PEX14	RGGDGQINEQVEK	24.51		1429.65															12.8523
	IPI00025346	Peroxisomal membrane protein PEX14	LRRPEGASNESERD	23.45		1615.79	0.00276408			15.1268		15.6716		13.828		13.2823				15.2615		15.737		14.0033	13.5151						15.8281		14.4228		12.3982
	IPI00025512	HEAT SHOCK PROTEIN BETA-1.	QLSSGVSEIR	51.6		1075.6	0.0180966																	14.8784						12.4158						14.5643
	IPI00025512	HEAT SHOCK PROTEIN BETA-1.	QLSSGVSEIR	48.69		1075.58
	IPI00025831	CYTOCHROME P450 3A5.	SLLSPTFTSGK	39.62		1137.62	0.00371087			17.5495	18.0802	13.5214	17.9021	17.6911	18.2575	18.173	16.4799			17.6073	16.7386	17.9971	18.0605	17.8607	18.1986	18.6928	16.5114			16.2331	17.5703	16.2795	15.9885	15.704	16.1199	16.7036	14.9571
	IPI00026105	Nonspecific lipid-transfer protein, mitochondrial precursor	VALQHNLGIGGAVVVTLYK	29.98		1952.14	0.00651186				16.5352	17.4261	15.4351							15.4968	16.3619	17.1363	14.87								15.5947	14.177
	IPI00026105	Nonspecific lipid-transfer protein, mitochondrial precursor	MGFPEAASSFR	68.31		1199.56	0.00600656			17.684	19.0734	18.146	17.0066	15.6831	15.3195	15.2937				17.8676	19.1572	18.0541	16.6545	15.8735	16.2428	16.1791				16.7175	18.4387	16.7188	15.4893	14.0286	13.7638	14.4401
	IPI00026105	Nonspecific lipid-transfer protein, mitochondrial precursor	ANLVFKEIEK	37.14		1190.69	0.00237758		13.5042	20.7687	19.67	20.2164	20.3714	19.0841	19.1806	18.0848	16.7474		14.0373	21.0269	20.5257	20.7208	20.5376	19.2509	19.5502	18.7192	16.7825		12.7315	20.1289	21.249	20.1976	18.9707	18.007	17.8544	18.3485	15.646
	IPI00026105	Nonspecific lipid-transfer protein, mitochondrial precursor	LQNLQLQPGNAK	68.64		1323.74	0.00975319		14.9941	19.5721	17.7301	17.8734	18.7581	16.8797	18.9945				15.2983	19.9538	18.3093	18.8617	19.693	18.2109	19.7473	15.8087			14.6495	20.6225	20.5815	20.5312	20.1516	19.958	19.7803
	IPI00026105	Nonspecific lipid-transfer protein, mitochondrial precursor	IGGIFAFK	66.38		852.503	0.00252195			19.5638	20.2439	19.1377	18.6889		17.833	14.1747				19.5388	20.0316	19.1814	13.5315	17.8139	18.6631		14.9244
	IPI00026105	Nonspecific lipid-transfer protein, mitochondrial precursor	KLEEEGEQFVK	65.3		1335.69	0.00790213			19.6981	18.6978	18.8977	18.9106	18.7294	18.4593	15.116				16.5263	19.1674	15.8971	19.5078	16.7716	18.6615	16.1545	15.9223			17.0472	16.8126	16.885	16.491	15.9284	15.8043	16.7769	14.3323
	IPI00026105	Nonspecific lipid-transfer protein, mitochondrial precursor	KLEEEGEQFVKK	64.33		1463.78	0.00366901		14.7344	20.2545	20.75	20.0637	20.0485	19.255	19.1765	19.0126	17.416		15.0107	20.2269	20.6753	19.9578	19.9334	19.4878	19.4414	19.0173	17.4535		13.5027	20.1615	19.9673	19.8051	19.2461	18.8511		18.7481
	IPI00026105	Nonspecific lipid-transfer protein, mitochondrial precursor	KLEEEGEQFVK	59.62		1335.67	0.0180334		17.588	18.3766	17.696	17.1911	16.5451	16.1557	15.2777	16.3657		13.7772	19.7742	18.1062	19.3762	17.2206	19.1585	16.3197	15.4773	16.4325		12.8315	19.3446	19.8585	19.0808	18.7383	18.6746	17.8186	18.5018	15.6133
	IPI00026105	Nonspecific lipid-transfer protein, mitochondrial precursor	MNPQSAFFQGK	58.99		1254.6	0.00184587		13.231	21.0417	20.3265	20.2226	19.8434	19.0746	19.1791	16.9882	17.0437		13.5345	21.367	21.225	20.9305	20.5909	19.6281	20.2908	17.4933	16.952			20.2017	21.132	19.9998	18.8879	18.5491	17.959	19.0121	15.4161
	IPI00026105	Nonspecific lipid-transfer protein, mitochondrial precursor	LQNLQLQPGNAKL	58.66		1436.83	0.00654074			14.8971	14.9101	13.2457			14.2988		13.5279			15.8094	15.6647	14.3525	15.5965	13.6037	16.4424		13.9822			18.7191	17.8732	17.8017	17.9086	16.9561	16.662	16.8265	13.4029
	IPI00026105	Nonspecific lipid-transfer protein, mitochondrial precursor	MNPQSAFFQGK	51.97		1270.6	0.00488263			14.9263	13.7038	13.9078	13.473							15.4406	15.1291	15.0471	14.909							14.7425	15.6617	14.7421	13.5552	14.0463		14.6402
	IPI00026105	Nonspecific lipid-transfer protein, mitochondrial precursor	LEEEGEQFVKK	47.45		1335.69	0.00348388				12.4034												15.5274
	IPI00026105	Nonspecific lipid-transfer protein, mitochondrial precursor	LKITGNMGLAMK	45.37		1276.72	0.00269721			17.6721	16.9242	16.6834	15.9729	15.1547	15.3001					17.8856	16.8961	17.1813	16.4804	15.439	16.3891	14.6597				17.5554	18.7147	17.1191	15.1399	14.496	13.7962	15.6647
	IPI00026105	Nonspecific lipid-transfer protein, mitochondrial precursor	MNPQSAFFQGK	44.24		1269.7	0.0135787			15.134	16.3262	14.7111	15.7238	16.7403	16.3946	14.9046				16.1094	16.7685	15.6039	15.113	17.0839	14.5695	16.1984					14.9856	15.9282	15.2315	16.3465	15.3272	17.46
	IPI00026105	Nonspecific lipid-transfer protein, mitochondrial precursor	LQNLQLQPGNAK	43.07		1324.73	0.00278364			16.9553	16.1865	16.151	15.8891	15.2232	15.8814					18.8782	16.2923	16.642	16.7364	15.9685	16.3467	13.7133				16.4373	16.9609	16.3347	15.9449	15.8483	15.7515	16.4447
	IPI00026105	Nonspecific lipid-transfer protein, mitochondrial precursor	IGGIFAFK	42.36		850.433							13.6329
	IPI00026105	Nonspecific lipid-transfer protein, mitochondrial precursor	IGGIFAFK	42.36		852.501	0.000949472			15.2584	14.7079	14.4615	13.7674	17.9288	17.8375	18.1378	15.2452			19.5571	20.0828	19.1967	18.7375	17.8272	14.2126	18.1403	14.9423			18.4556	18.9659	17.83	16.7358	16.4208	15.6266	16.7674
	IPI00026105	Nonspecific lipid-transfer protein, mitochondrial precursor	ITGNMGLAMK	41.76		1035.54	0.00346095			20.0927	20.5355	19.7888	19.1184	18.4716	18.6298	18.9264				20.0501	20.5283	19.8004	19.2244	18.6086	18.6731	18.8836				18.5377	18.7593	18.0065	17.4011	16.7897	16.7361	16.7909
	IPI00026105	Nonspecific lipid-transfer protein, mitochondrial precursor	LQNLQLQPGNAK	37.35		1324.73	0.00585759													17.2197										14.2968	14.2449	14.1046			14.5322	15.755
	IPI00026105	Nonspecific lipid-transfer protein, mitochondrial precursor	KLEEEGEQFVK	36.49		1335.69	0.00155951			16.4206	16.5424	15.9925	15.8207	15.5474	15.005						16.0871		15.8162									13.3119
	IPI00026105	Nonspecific lipid-transfer protein, mitochondrial precursor	GSVLPNSDKK	35.78		1044.57	0.0039464			17.6283		17.4357	14.3954	17.0626		16.7266				17.6967	15.4144	17.4412	14.4936	16.9937	16.5971	14.2369	14.2508				16.9423		15.7756		14.9906		12.6307
	IPI00026105	Nonspecific lipid-transfer protein, mitochondrial precursor	LKITGNMGLAMK	34.94		1276.72	0.00166243					14.9221			12.8643								13.4574		13.5603
	IPI00026105	Nonspecific lipid-transfer protein, mitochondrial precursor	MNPQSAFFQGK	34.71		1252.63	0.00947609																				15.5603
	IPI00026105	Nonspecific lipid-transfer protein, mitochondrial precursor	LKITGNMGLAMK	34.62		1274.76	0.00320962						15.7611	14.6358										15.025		14.5684
	IPI00026105	Nonspecific lipid-transfer protein, mitochondrial precursor	KLEEEGEQFVKK	34.37		1463.78	0.00999382		20.2934		20.0664		19.2773								19.9564		15.4257						15.7283	14.5776	14.8843	15.1124	15.2039	18.3902		16.0424
	IPI00026105	Nonspecific lipid-transfer protein, mitochondrial precursor	MNPQSAFFQGK	32.27		1269.7	0.0134955					15.0107										15.0438	16.2455		17.1805
	IPI00026105	Nonspecific lipid-transfer protein, mitochondrial precursor	EATWVVDVK	29.07		1044.55	0.0106264		12.9997	20.1242									13.0016		20.5682
	IPI00026105	Nonspecific lipid-transfer protein, mitochondrial precursor	EATWVVDVK	29.07		1046.55	0.0115805			21.0365	21.3264										21.1733			13.7565		14.6147
	IPI00026105	Nonspecific lipid-transfer protein, mitochondrial precursor	MNPQSAFFQGK	28.95		1254.6	0.00460655													16.5483		15.3338			16.1711						14.8947
	IPI00026105	Nonspecific lipid-transfer protein, mitochondrial precursor	LKITGNMGLAMK	26.32		1276.72	0.0029835						15.7362																		18.7673
	IPI00026105	Nonspecific lipid-transfer protein, mitochondrial precursor	LQNLQLQPGNAK	26.18		1323.75	0.00106605																		15.9439								16.1712
	IPI00026105	Nonspecific lipid-transfer protein, mitochondrial precursor	EATWVVDVK	25.23		1046.56	0.00234592			15.8911	15.9314	20.9025	20.2382	19.7285	19.3692	19.7433				20.8403	15.5808	20.5626	20.0017	19.3888	19.2334	19.5427					14.8649
	IPI00026105	Nonspecific lipid-transfer protein, mitochondrial precursor	MNPQSAFFQGK	24.36		1270.62	0.0102107							14.2484		13.5614			13.4654				13.9299	14.6035		13.788			14.3226	14.3733	14.4962	13.9245	13.8954	13.3724	14.9578
	IPI00026105	Nonspecific lipid-transfer protein, mitochondrial precursor	NGKGSVLPNSDKK	23.34		1343.73	0.00750986			13.5711		13.6231								13.8759	14.0699	13.7769		12.8629	12.4709					13.6307	14.2184	13.9739	13.1039
	IPI00026105	Nonspecific lipid-transfer protein, mitochondrial precursor	ITGNMGLAMK	23.18		1051.54	0.00956061			14.1996	15.3582	14.2327	13.9752		13.9708		13.9753			14.0471	15.7367	14.2247	13.9304			15.463	13.95			13.0234	13.1686	12.9337
	IPI00026105	Nonspecific lipid-transfer protein, mitochondrial precursor	KLEEEGEQFVKK	23.12		1463.78	0.000455052								15.52				13.4223
	IPI00026105	Nonspecific lipid-transfer protein, mitochondrial precursor	VFVVGVGMTK	64.46		1033.57	0.000512478			20.7944					18.6554															18.425		18.1931
	IPI00026105	Nonspecific lipid-transfer protein, mitochondrial precursor	VFVVGVGMTK	64.46		1036.59	0.00307716			21.6601	22.1468	21.7071	20.7801	19.8932	19.5136	19.5243	17.156			21.5196	22.0799	21.528	20.5671	19.7067	19.3941	19.3643	16.9699			19.3939	19.945	19.0872	18.0902	17.6401	17.0702	16.8785	15.0404
	IPI00026105	Nonspecific lipid-transfer protein, mitochondrial precursor	VFVVGVGMTK	59.32		1034.51	0.00959862				19.722			14.5925										14.6309
	IPI00026105	Nonspecific lipid-transfer protein, mitochondrial precursor	VFVVGVGMTK	59.32		1034.57	0.00669499				21.9195	21.4411			14.5065	15.8736	15.4134			21.2983	21.8779	21.3004	14.1431		19.1928	15.5473	15.1314				19.7411
	IPI00026105	Nonspecific lipid-transfer protein, mitochondrial precursor	VFVVGVGMTK	58.85		1034.57	0.00369891									19.2779	13.9626						20.3044			19.112
	IPI00026105	Nonspecific lipid-transfer protein, mitochondrial precursor	VFVVGVGMTK	53.98		1035.58	0.00377884					20.0695													14.4415	13.5185
	IPI00026105	Nonspecific lipid-transfer protein, mitochondrial precursor	HVDLLINK	53.11		951.566	0.00667817		12.4538	18.4564	19.0712	18.4307	17.8683	17.3007	16.7031	16.4836	14.2356		12.45	18.3609	18.9706	18.3313	17.9594	17.2272	16.7421	16.5695	14.1443			16.9401	17.4618	16.7169	16.1356	15.5589		14.9136
	IPI00026105	Nonspecific lipid-transfer protein, mitochondrial precursor	TIPTDKHVDLLINK	51.1		1606.92	0.01441																								12.7897				14.6775	12.8472
	IPI00026105	Nonspecific lipid-transfer protein, mitochondrial precursor	HSVNNPYSQFQDEYSLDEVMASK	47.11		2688.21	0.00162126																							13.063	14.7113	13.1619
	IPI00026105	Nonspecific lipid-transfer protein, mitochondrial precursor	VFVVGVGMTK	44.63		1052.59	0.00258556			15.9824	16.7821	16.1434	15.4054		14.3908					15.9573	16.88	15.8156	14.9265
	IPI00026105	Nonspecific lipid-transfer protein, mitochondrial precursor	WVINPSGGLISK	44.39		1270.72	0.00179587			18.3849	19.4431	18.3928	17.0597	16.5213	15.7041	16.557				18.3933	19.937	18.4741	17.1959	16.6141	16.823	16.8281				17.5538	19.2907	17.44	16.2126	15.4888	14.7844	15.6692
	IPI00026105	Nonspecific lipid-transfer protein, mitochondrial precursor	DYPDLAEEAGK	40.13		1207.56	0.00381377		12.6856	17.4261	14.5645	16.3846	16.3313	15.938	16.3781	12.8174	13.9056		12.8365	16.3755	13.7992	15.6691	16.9475	16.0327	16.9801	13.6692	14.1444			17.3692	17.5937	17.3965	17.1219	16.2955	15.1569	15.6466	12.2921
	IPI00026105	Nonspecific lipid-transfer protein, mitochondrial precursor	YGTKIEHFAK	34.76		1193.64	0.00270281			17.1585		17.3258		15.8966		15.4281				17.4546	15.2494	17.616		16.0205	15.1654		12.3303			16.9229	17.7044	17.0102	16.3394	15.4163	14.6374	14.7002
	IPI00026105	Nonspecific lipid-transfer protein, mitochondrial precursor	TIPTDKHVDLLINK	33.64		1606.93	0.00324175			19.3183	21.2297	19.5402	18.3469	17.3712	16.7851	17.9602	14.243			19.2815	21.2133	19.4505	18.3492	17.4485	17.9201	18.2405	13.9682			18.4355	19.319	18.0151	17.1619	16.3296	15.432	15.5824
	IPI00026105	Nonspecific lipid-transfer protein, mitochondrial precursor	FVKPGAENSR	33.16		1104.58	0.00230702		18.2762		18.3071		17.2662						18.3305		18.4358									14.7985		13.2623
	IPI00026105	Nonspecific lipid-transfer protein, mitochondrial precursor	MVGFDMSK	31.38		914.415	0.000380816			19.7854		19.777	19.3493							19.5905
	IPI00026105	Nonspecific lipid-transfer protein, mitochondrial precursor	YGLSAHPVAPQMFGYAGK	29.3		1893.94	0.00364287			13.9742	15.6195	14.3806								14.2278	15.7622	14.5539	12.4338								13.9783
	IPI00026105	Nonspecific lipid-transfer protein, mitochondrial precursor	YGTKIEHFAK	28.77		1193.64	0.00609723				18.2794		17.4722	12.435	15.3806		12.1903				18.6001		17.3387			15.7465
	IPI00026105	Nonspecific lipid-transfer protein, mitochondrial precursor	MVGFDMSK	28.55		914.416	0.00185189		14.856	13.5963	14.9125	13.7145	14.4421	18.1289	18.3827	17.3675	16.2587		14.8662	15.2783	14.7769	15.3487	14.3031	18.0229	18.2099	17.3567	16.1152		13.0153	18.0814	18.4503	17.8062	17.452	16.2082	16.4244	15.346	14.1765
	IPI00026105	Nonspecific lipid-transfer protein, mitochondrial precursor	MVGFDMSK	28.17		914.416	0.00129798			15.2451	20.411	15.137								13.838	20.0678	19.5562	19.2145							12.8071	14.2297
	IPI00026105	Nonspecific lipid-transfer protein, mitochondrial precursor	AVEILAQEMMTDLPSSFEEK	26.96		2268.09	0.00138454				13.8526										13.8956
	IPI00026105	Nonspecific lipid-transfer protein, mitochondrial precursor	HVDLLINK	25.87		950.508	0.00611851			13.3962	13.5538	13.562	12.6844	13.3833		13.3499				14.0711	13.4947	13.4369	12.4843	13.1991	12.4681	13.3611
	IPI00026105	Nonspecific lipid-transfer protein, mitochondrial precursor	DYPDLAEEAGKK	23.41		1335.65	0.00551272			18.0454					15.6968				17.3657	18.1062	15.8372	17.1168	16.3839	15.8026				13.0806	19.0397	17.264	18.8438	18.7062	18.0331	17.1161	17.1733	14.2098
	IPI00026154	GLUCOSIDASE 2 SUBUNIT BETA PRECURSOR.	SLEDQVEMLR	42.51		1219.59	0.0186094																16.0581													15.5635
	IPI00026154	GLUCOSIDASE 2 SUBUNIT BETA PRECURSOR.	SLEDQVEMLR	42.51		1219.6	0.0112373			15.5541	16.8105	16.5335	16.3109	15.8719	15.3467	17.1767				15.6586	16.9866	16.6029	16.259	15.8343	16.0075	17.3869				14.5488	15.8919	15.2393	14.8592	14.3224	14.3155	13.6747
	IPI00026154	GLUCOSIDASE 2 SUBUNIT BETA PRECURSOR.	ESLQQMAEVTR	37.7		1291.64	0.00490866			15.9204	15.9219	16.1506	16.0516	14.9697	16.2441	13.4798	15.6311			16.061	16.8051	16.3941	16.6748	15.1524	16.9288	13.9235	15.6168			15.058	15.0875	15.8646	15.6539	15.4845	15.558	16.9307	14.5537
	IPI00026154	GLUCOSIDASE 2 SUBUNIT BETA PRECURSOR.	SLEDQVEMLR	37.49		1217.63	0.015342									16.0985					18.7035					15.8264									15.8281	17.496
	IPI00026154	GLUCOSIDASE 2 SUBUNIT BETA PRECURSOR.	SLEDQVEMLR	37.49		1218.62	0.0132084				17.4655				16.2203						17.6283										16.2647
	IPI00026154	GLUCOSIDASE 2 SUBUNIT BETA PRECURSOR.	SLEDQVEMLR	36.12		1216.63	0.00149665							16.7964		18.4949								16.5126		18.3857								14.8719
	IPI00026154	GLUCOSIDASE 2 SUBUNIT BETA PRECURSOR.	TVKEEAEKPER	31.34		1315.69	0.000366729							12.6207		13.9839
	IPI00026154	GLUCOSIDASE 2 SUBUNIT BETA PRECURSOR.	TVKEEAEKPER	30.3		1315.69	0.00162096								13.7166						13.3335
	IPI00026530	ERGIC-53 PROTEIN PRECURSOR.	YVSSLTEEISKR	36.25		1411.76	0.0084847								14.0293										14.3798					15.5024		15.7242	15.0628	14.5188	14.471	15.7347
	IPI00026530	ERGIC-53 PROTEIN PRECURSOR.	DIDNLVQR	27.74		972.521	0.010333			14.1703	15.3815	14.893	14.8642	15.3399	15.2508	15.6328	14.2294			14.0445	15.0742	14.9616	15.0025	15.2614	15.0299	15.7267	13.8668				13.2405	13.1039	13.0012	13.2224	12.686	13.5844
	IPI00026942	ISOFORM 1 OF ERLIN-2 PRECURSOR.	VAQVAEITYGQK	59.37		1305.69	0.0102226																	13.4943	14.8393									16.2754		16.0062
	IPI00026942	ISOFORM 1 OF ERLIN-2 PRECURSOR.	VAQVAEITYGQK	59.37		1306.71	0.00212889																13.2483		13.9488		12.8122				14.306	13.6973			13.2679	14.095
	IPI00027107	TU TRANSLATION ELONGATION FACTOR, MITOCHONDRIAL.	VEAQVYILSK	52.96		1149.63	0.00295441			15.8549	16.6009	16.6729	15.7805	16.5723	16.123	17.4677	15.0547			15.8319	16.5719	16.5829	16.0538	16.3413	16.2154	17.7525	14.7794			14.4165	15.5383	14.7282	14.1827	14.6025	14.4793	15.9617	13.7515
	IPI00027107	TU TRANSLATION ELONGATION FACTOR, MITOCHONDRIAL.	GTVVTGTLER	35.71		1032.57	0.00944463				14.9032	14.4504			14.6158	15.4427	15.4196				14.9666	14.4227	13.9996		14.5054	15.6174	15.064									14.2838
	IPI00027107	TU TRANSLATION ELONGATION FACTOR, MITOCHONDRIAL.	YEEIDNAPEER	28.11		1364.6	0.00372699									13.6453										13.7405									14.3991	13.1147
	IPI00027223	Isocitrate dehydrogenase cytoplasmic	TVEAEAAHGTVTR	85.78		1341.68	0.00419069				17.7172		16.6305		15.3022		13.2737				17.7507		16.567			15.8387
	IPI00027223	Isocitrate dehydrogenase cytoplasmic	LIDDMVAQAMK	59.79		1234.62	0.00236775			17.7803	18.6039	17.7604	17.0493	16.0666	15.7346	16.4812	13.1859			17.7368	18.7055	17.7462	16.852	16.0466	16.37	16.6443	12.8487			17.0853	17.5674	16.2136	15.6254	15.0036	14.2163	14.9517
	IPI00027223	Isocitrate dehydrogenase cytoplasmic	TVEAEAAHGTVTR	47.4		1341.68	0.00489575																		15.3264									14.9375
	IPI00027223	Isocitrate dehydrogenase cytoplasmic	TVEAEAAHGTVTR	44.63		1341.68	0.00438258			17.2777		17.0967		15.5818		15.6366				17.4425		17.28		15.7491			13.2984			16.6791	17.4732	16.5152	15.9741	13.2576	14.7503	15.1602	12.0645
	IPI00027223	Isocitrate dehydrogenase cytoplasmic	ATDFVVPGPGK	40.41		1087.58	0.00734141			16.1047	16.5572	15.973	15.3794	14.8123	14.0966	15.2301				15.9071	16.6172	15.9981	15.2332	14.5581	13.9588	15.2606				14.1521	14.9999	13.7984	12.8114	11.9951	11.3713	13.6873	12.6051
	IPI00027223	Isocitrate dehydrogenase cytoplasmic	DAAEAIKK	35.19		845.475	0.000325756			13.6341		13.7203								13.3613		13.2895
	IPI00027223	Isocitrate dehydrogenase cytoplasmic	DATNDQVTKDAAEAIKK	29.13		1817.94	0.00349836													15.0194		14.4859	14.8596		13.6166					14.7765	15.4102	14.6049	13.7511
	IPI00027230	Endoplasmin precursor	GVVDSDDLPLNVSR	71.22		1485.77	0.00345724		13.3161					15.7264		15.4454			14.6846		13.9595	16.5282		16.8575		15.7071			17.0396	17.5942	17.6595	16.8226	15.969	16.5955	17.8722	15.3545
	IPI00027230	Endoplasmin precursor	FAFQAEVNR	55.62		1081.55	0.00165136			16.4069	17.8396	17.3781	16.7332	17.1244	16.8541	14.5744	16.0984			16.6378	17.7448	17.2736	17.0888	16.8421	17.0803	18.5544	15.9284			15.307	16.1564	15.7525	15.2819	15.3873	15.3186	16.4884	14.5415
	IPI00027230	Endoplasmin precursor	DISTNYYASQK	49.99		1289.61	0.00627775										15.149										15.2305			14.5997	14.5984	15.5968	15.7907	15.6932	15.3759	16.6925	14.4287
	IPI00027230	Endoplasmin precursor	FAFQAEVNR	42.86		1078.54	0.00106615				17.2126									15.8195	17.0923
	IPI00027230	Endoplasmin precursor	DISTNYYASQKK	35.99		1417.71	0.00321368			14.5372	15.0261	14.9155	14.955	14.6465	15.6928	14.9683	15.0806			14.8044	15.0823	15.2818	15.6067	15.3371	15.6759	15.1253	15.1063			14.442		15.4344		14.6988		15.8514
	IPI00027230	Endoplasmin precursor	FAFQAEVNR	35.22		1081.55										18.6815
	IPI00027230	Endoplasmin precursor	FAFQAEVNR	35.22		1079.54										18.31
	IPI00027230	Endoplasmin precursor	SGTSEFLNK	34.51		982.488	0.0048145			15.752	16.7593	16.3805	16.546	15.9747	16.5041	17.1053	15.9403			15.751	16.6972	16.3786	16.5024	15.9461	16.3959	17.0702	15.7697			14.5451	15.561	15.1132	14.867	14.6626		15.439
	IPI00027230	Endoplasmin precursor	LIINSLYK	30.79		963.593	0.00117455		16.0834	16.692	16.7171	16.2273	15.8172	16.5509	16.9004	15.7774			16.1025	16.7697	16.6416	16.3654	15.8684	16.7004	16.9524	15.7269			14.8912	15.6664	15.2617	14.7733	14.3048	14.7681	15.1978	14.1752
	IPI00027230	Endoplasmin precursor	DISTNYYASQKK	30.03		1417.71	0.00551553										13.5199						14.7467				14.031				15.4226		14.7842		14.7942	15.8442
	IPI00027230	Endoplasmin precursor	SGTSEFLNK	28.8		980.466	0.000883392				14.9702	15.8561		16.6499	15.8506	17.5771					15.7305	16.1845	15.69	16.6676	15.9943	17.421					14.6974	14.5197	14.1956	15.2256	14.4226	15.9162
	IPI00027230	Endoplasmin precursor	NKEIFLR	24.68		919.54	0.00172419			15.0261	16.0369	15.6471	15.6629	14.9994	15.8392	16.1793	15.0827			14.9906	15.7405	15.2845	15.5377	14.9641	15.5424	16.2737	15.085			13.525		13.9775		13.3416		14.3195
	IPI00027230	Endoplasmin precursor	ELISNASDALDK	52.75		1275.65	0.0075175								13.4831		14.1992								15.2326		14.2854			13.8442	12.9834	14.532	14.5745	14.4756	14.3107	15.1258	12.9255
	IPI00027230	Endoplasmin precursor	GLFDEYGSK	35.48		1015.48	0.00155262			15.815	16.6191	16.6113	16.1977	16.0587	16.265	17.3417	15.5539			15.5667	16.4799	16.407	16.1414	15.8633	16.2128	16.9229	15.3227			14.2065	15.1532	14.7882	14.5541	14.4017	14.3151	15.2924	13.6419
	IPI00027230	Endoplasmin precursor	LGVIEDHSNR	56.23		1139.59	0.00239277									17.8163						18.0193		16.9497			15.3274			16.1279	17.704	16.388	16.4792	15.7744	16.052	16.0093	14.7066
	IPI00027230	Endoplasmin precursor	LGVIEDHSNR	42.73		1139.58	0.0136435			12.0897	16.3928		15.9598		16.0539		14.746			12.9918	16.7785	13.1097	16.0997		16.1804	17.0721					13.4211
	IPI00027230	Endoplasmin precursor	KEAESSPFVER	41.17		1278.64	0.00944367				15.0589	15.6139	14.7957	14.8634	14.6662	14.3589	13.2539				15.6137	16.1794	15.1016	15.3247	14.8023	15.4811	13.6783			13.5409		14.4729		14.2492		15.4851
	IPI00027230	Endoplasmin precursor	KEAESSPFVER	28.81		1278.58	0.00644973		14.3972		14.4562		14.1991						14.937		14.9129		13.6349	12.2225						15.672		13.2031
	IPI00027230	Endoplasmin precursor	EGVKFDESEKTK	27.27		1396.71	0.00339542			15.222										15.42				15.564			15.1996				15.9006		14.9159		14.6993		13.7347
	IPI00027230	Endoplasmin precursor	EAESSPFVER	24.21		1150.55	0.00234294			16.5843	17.6088	17.5217		17.2543	17.2661	17.9224	16.4812			16.771	17.8734	17.6829	17.5093	17.1381	17.3117	18.1997	16.1614			15.2151	16.5629	15.8844	15.5636	15.4441	15.4739	16.5185
	IPI00027230	Endoplasmin precursor	EAESSPFVER	23.73		1150.53	0.00662079					14.0495	17.5394	15.3626		14.5075					13.1398	14.1006	12.9633	15.2409		14.7911						13.1428		13.6097		12.798
	IPI00027230	Endoplasmin precursor	EAESSPFVER	23.12		1149.55	0.0013653									17.5521	16.1654									17.5177	15.9142										14.3792
	IPI00027252	PROHIBITIN-2.	IVQAEGEAEAAK	57.57		1215.63	0.00825318									15.8778								14.0995	13.7664										11.9586	14.789
	IPI00027252	PROHIBITIN-2.	LGLDYEER	53.67		994.49	0.00280023									15.964	14.9164								14.8923	15.9149	14.9524							12.5895	12.9036	14.4062	13.4434
	IPI00027252	PROHIBITIN-2.	LGLDYEER	53.67		993.532	0.00192719			15.7607	17.1734	16.7242	16.6214	16.3966	16.5616	17.3816	15.9546			15.7744	16.9877	16.6319	16.7368	16.4528	16.6013	17.2815	15.9156			14.2938	15.1344	15.0839	14.7964	14.4563	14.468	15.5098	14.0106
	IPI00027252	PROHIBITIN-2.	IVQAEGEAEAAK	46.78		1215.63	0.00627894			13.3372	13.9897	13.3809	14.1168	13.4309	14.3447	14.452	15.1697			13.4584	14.1218	13.8618	14.029	13.8059	14.916	15.8767					13.2927		11.8542			12.7786
	IPI00027252	PROHIBITIN-2.	IVQAEGEAEAAK	41.3		1215.62	0.0093106		13.0577	15.0337	13.9081	14.4249	14.049	14.7845	15.3103	12.8227			13.0959	15.2529	14.0599	14.7568	14.8921	15.1034	15.9693	15.4851				13.0817	12.3093	12.5943		13.4303	13.8131	14.0387
	IPI00027252	PROHIBITIN-2.	FNASQLITQR	40.88		1177.65	0.0118567			12.8209	13.3471	13.3095	13.5611	14.09	15.5238	15.4097	15.6152			14.4037	13.5244	13.6529	14.1325	14.5916	15.7184	16.0226	15.4833				14.6513	14.3744	14.4426	14.9738	15.0245	16.5742	15.922
	IPI00027252	PROHIBITIN-2.	AQVSLLIR	28.95		899.571	0.000159921										14.4886								13.4856		14.3137
	IPI00027409	MYELOBLASTIN PRECURSOR.	LVNVVLGAHNVR	49.51		1290.77	0.00381676						14.5679	15.8089	16.532							13.5209	14.833	16.0871	16.5525								13.3311	15.0323	15.0877	15.6568
	IPI00027448	ATP SYNTHASE SUBUNIT G, MITOCHONDRIAL.	IVNSAQTGSFK	40.67		1151.61	0.00147988			13.4863	13.4337	13.7153	13.4001	14.0858	14.0105	16.7755	13.7979			13.7281	13.8677	14.2342	12.9968	14.2951	13.8265	16.5354	13.9459			12.7868	13.844	12.6977				14.6442
	IPI00027701	SHORT-CHAIN SPECIFIC ACYL-COA DEHYDROGENASE, MITOCHONDRIAL PRECURSOR.	LVIAGHLLR	56.38		991.647	0.00199903				12.5434				13.4219	13.4178	15.0293				12.7113				13.2429	13.1672	14.7575										13.1389
	IPI00027701	SHORT-CHAIN SPECIFIC ACYL-COA DEHYDROGENASE, MITOCHONDRIAL PRECURSOR.	AEGDSWVLNGTK	51.58		1276.62	0.00150026									12.4718	15.7371								15.5356		15.5279							13.594	14.0125	15.9145	14.6395
	IPI00027701	SHORT-CHAIN SPECIFIC ACYL-COA DEHYDROGENASE, MITOCHONDRIAL PRECURSOR.	IAMQTLDMGR	45.82		1135.57	0.00692608			16.9409	18.0963	17.3378		15.7749	16.4357	15.7441	15.925			16.9619	18.0718	17.208	16.5578	15.6117	16.5593	17.9208	15.8044			15.6599	16.5531	15.4684	14.8308	14.0262	14.3786	16.0596	14.4448
	IPI00027701	SHORT-CHAIN SPECIFIC ACYL-COA DEHYDROGENASE, MITOCHONDRIAL PRECURSOR.	IAMQTLDMGR	37.73		1133.64	0.00147262				16.2739	15.7268	16.8538	16.3117	18.1427	13.9454					16.1126	15.8956	16.9505	16.2292	18.2015						14.2378	14.1447	15.1043	14.3912	16.3505
	IPI00027701	SHORT-CHAIN SPECIFIC ACYL-COA DEHYDROGENASE, MITOCHONDRIAL PRECURSOR.	IAMQTLDMGR	36.69		1135.57	0.00208727						16.3686	16.2282		17.6955								16.3562
	IPI00027701	SHORT-CHAIN SPECIFIC ACYL-COA DEHYDROGENASE, MITOCHONDRIAL PRECURSOR.	LQVIQFK	26.63		875.54	0.00106895								13.3103	13.125	15.0794								13.0637	12.7556	14.8108										11.3703
	IPI00027701	SHORT-CHAIN SPECIFIC ACYL-COA DEHYDROGENASE, MITOCHONDRIAL PRECURSOR.	MAFGAPLTK	24.11		935.497	0.0147047				12.2976	15.0194			13.8381	15.3669	15.244						15.0592			14.9144	15.0733
	IPI00027769	LEUKOCYTE ELASTASE PRECURSOR.	VVLGAHNLSR	39.06		1065.62	0.00341436				15.5742	16.4897	17.0033	17.7753	18.0069	17.7325	14.8752				14.6793	16.4423	17.1025	17.8426	17.9566	17.8168	14.8812				15.2248	15.4308		16.719		16.2187
	IPI00028031	ISOFORM 1 OF VERY LONG-CHAIN SPECIFIC ACYL-COA DEHYDROGENASE, MITOCHONDRIAL PRECURSOR.	SLSEGHPTAQHEK	44.28		1420.67	0.0103692			13.3519				12.4394		14.0104				13.553		13.6373		12.5523	12.8619		13.1849				14.2089		12.5445		12.0717
	IPI00028031	ISOFORM 1 OF VERY LONG-CHAIN SPECIFIC ACYL-COA DEHYDROGENASE, MITOCHONDRIAL PRECURSOR.	IFEGTNDILR	33.87		1177.63	0.00816375				13.2278	13.2817			14.7751	15.8215	14.7273			12.9953	13.4903	13.4724			14.9972	16.4405	14.4653				13.5729	12.986			13.7125	15.2212	14.2181
	IPI00028031	ISOFORM 1 OF VERY LONG-CHAIN SPECIFIC ACYL-COA DEHYDROGENASE, MITOCHONDRIAL PRECURSOR.	TPVTDPATGAVKEK	33.59		1413.77	0.00477068								12.7716		13.4775								13.4044	13.7917	13.9403									13.2617
	IPI00028031	ISOFORM 1 OF VERY LONG-CHAIN SPECIFIC ACYL-COA DEHYDROGENASE, MITOCHONDRIAL PRECURSOR.	GGVVTSNPLGF	33.14		1047.55	0.000594301								14.1166									12.5171	13.2422
	IPI00028031	ISOFORM 1 OF VERY LONG-CHAIN SPECIFIC ACYL-COA DEHYDROGENASE, MITOCHONDRIAL PRECURSOR.	IHNFGLIQEK	30.35		1198.66	0.00511281																			15.3443	13.7284
	IPI00028031	ISOFORM 1 OF VERY LONG-CHAIN SPECIFIC ACYL-COA DEHYDROGENASE, MITOCHONDRIAL PRECURSOR.	IHNFGLIQEK	30.35		1198.66	0.00233889						13.5215		14.0636	14.9083	14.3054								14.2969	15.6036	14.191								12.4351	14.9437	12.9199
	IPI00028031	ISOFORM 1 OF VERY LONG-CHAIN SPECIFIC ACYL-COA DEHYDROGENASE, MITOCHONDRIAL PRECURSOR.	TPVTDPATGAVK	28.24		1156.63	0.00115944									16.7055	14.531							15.1185		16.9508	14.7238
	IPI00028031	ISOFORM 1 OF VERY LONG-CHAIN SPECIFIC ACYL-COA DEHYDROGENASE, MITOCHONDRIAL PRECURSOR.	TPVTDPATGAVK	24		1154.57	0.00887094				15.6863	15.32	14.9162	14.6401	14.2106	16.0743				14.894	16.0623	15.5269	14.6824	14.7903	14.0896	16.3717					12.3727	14.5529		13.6252		14.652
	IPI00028031	ISOFORM 1 OF VERY LONG-CHAIN SPECIFIC ACYL-COA DEHYDROGENASE, MITOCHONDRIAL PRECURSOR.	TPVTDPATGAVK	23.14		1154.66	0.000965485							14.0769		16.8782								14.4738		16.5961								13.0739		15.2661
	IPI00028031	ISOFORM 1 OF VERY LONG-CHAIN SPECIFIC ACYL-COA DEHYDROGENASE, MITOCHONDRIAL PRECURSOR.	GILLFGTK	29.89		848.527	0.00100913								13.6683	14.5076	14.3291								13.7803	14.148	13.9998
	IPI00028055	TRANSMEMBRANE EMP24 DOMAIN-CONTAINING PROTEIN 10 PRECURSOR.	ITDSAGHILYSK	43.75		1304.7	0.00180405								13.8433							13.9426	14.0166	13.7993	14.2248	12.9673				13.1243		13.7183	12.9927	13.0464	13.1802	14.5487
	IPI00028064	CATHEPSIN G PRECURSOR.	ENTQQHITAR	47.64		1197.6	0.00192248					14.8208		16.0216		15.428						15		16.5784	16.371		13.2075				13.0236		15.2012		15.5677
	IPI00028064	CATHEPSIN G PRECURSOR.	IFGSYDPR	34.06		954.428	0.000401865						15.7933										15.5969
	IPI00028064	CATHEPSIN G PRECURSOR.	IFGSYDPR	34.06		954.474	0.0013865				14.5502	15.3797	16.3138	17.0875	17.1883	16.5396	14.3862				14.2339	15.2464	16.307	17.0139	17.0056	16.6993	14.2415				12.7994	14.0186	14.6976	15.6025	15.284	14.9662	12.2471
	IPI00028064	CATHEPSIN G PRECURSOR.	RENTQQHITAR	29.27		1353.71	0.00216353							12.3765										12.9756	13.0948										11.965
	IPI00028064	CATHEPSIN G PRECURSOR.	HPQYNQR	28.51		942.459	0.00289688							14.0063		13.9626								14.5128		14.3983									12.2982
	IPI00028946	ISOFORM 3 OF RETICULON-3.	TQIDHYVGIAR	33.21		1271.74	0.00822196													12.8834			13.5764		14.015		12.8332			13.5015	15.1741	14.2923		13.3676	13.7099	14.586
	IPI00028946	ISOFORM 3 OF RETICULON-3.	TQIDHYVGIAR	33.21		1272.68	0.0080652								13.4986					13.3116			13.7578		14.1645						14.761	14.0372		13.5983	13.8612	14.9483	12.0299
	IPI00029133	ATP SYNTHASE B CHAIN, MITOCHONDRIAL PRECURSOR.	HVVQSISTQQEKETIAK	27.76		1926.04	0.00466081		12.9761		14.344		13.6137	15.242		15.4656			13.3743	15.1031	14.458	14.2733	13.906	15.1853	14.7973	15.158				13.8012	13.5661	12.9301		13.8918	15.2735	14.4649
	IPI00029133	ATP SYNTHASE B CHAIN, MITOCHONDRIAL PRECURSOR.	HYLFDVQR	22.99		1077.56	0.00400231				14.2309	14.1696		15.1625	15.1756	16.8765								15.0381	15.0989	17.359								13.3163		15.3035
	IPI00029784	UDP-glucuronosyltransferase 2B7 precursor	FDGNKPDTLGLNTR	30.46		1547.8	0.0043758			14.021	18.4953		17.6615							13.7633	14.883	14.0495														15.2715
	IPI00029784	UDP-glucuronosyltransferase 2B7 precursor	TILDELIQR	43.61		1100.64	0.00132679			15.2517	16.3243	16.216	15.347	15.5583	15.4918	17.0978	13.1559			15.3092	16.2148	15.9218	15.3986	15.6235	16.0329	17.2484	13.1724			14.3516	15.646	14.9786	14.1041	14.4527	14.2493	15.9535
	IPI00030275	HEAT SHOCK PROTEIN 75 KDA, MITOCHONDRIAL PRECURSOR.	ELISNASDALEK	45.73		1289.67	0.00157748										13.6576							14.3152	13.7862		14.2752							15.0482		15.9001	13.2982
	IPI00030363	ACETYL-COA ACETYLTRANSFERASE, MITOCHONDRIAL PRECURSOR.	IVGHLTHALK	48.96		1088.66	0.00151314				15.6489		14.64		16.4769		17.4179				15.8625		14.8023		16.1553	18.1475
	IPI00030363	ACETYL-COA ACETYLTRANSFERASE, MITOCHONDRIAL PRECURSOR.	IVGHLTHALK	40.37		1088.66	0.00151209			14.785		15.171		15.2595		17.9106				14.7898		15.3559		15.5014			17.4143			14.1438	14.7998	14.3887	13.5719	14.4401	15.1978	16.855	16.2053
	IPI00030363	ACETYL-COA ACETYLTRANSFERASE, MITOCHONDRIAL PRECURSOR.	LGSIAIQGAIEK	69.74		1197.67	0.0165435									14.1543								13.4174						15.7494						17.3392
	IPI00030363	ACETYL-COA ACETYLTRANSFERASE, MITOCHONDRIAL PRECURSOR.	LGSIAIQGAIEK	69.74		1199.71	0.00300436			17.2942	18.2681	18.1805	17.6927	17.0946	18.7391	18.8527	19.8798			17.2442	18.2985	18.0514	17.7203	17.3162	18.927	19.1919	19.6939			15.8356	16.6841	16.3976	15.9139	15.9847	17.1226	18.4666	18.1167
	IPI00030363	ACETYL-COA ACETYLTRANSFERASE, MITOCHONDRIAL PRECURSOR.	LGSIAIQGAIEK	65.85		1196.69	0.00379792								12.925	14.4289					14.8518				13.4553	15.5888										14.8858
	IPI00030363	ACETYL-COA ACETYLTRANSFERASE, MITOCHONDRIAL PRECURSOR.	LGSIAIQGAIEK	63.8		1198.69																					16.8499
	IPI00030363	ACETYL-COA ACETYLTRANSFERASE, MITOCHONDRIAL PRECURSOR.	LGSIAIQGAIEK	48.2		1198.65	0.00109003				15.7586				15.6989															13.5067	14.764
	IPI00030363	ACETYL-COA ACETYLTRANSFERASE, MITOCHONDRIAL PRECURSOR.	EVVIVSATR	41.71		973.57	0.00513985			15.6716	16.4199	16.1924	16.1899	15.5145	17.4382	17.655	18.4599			15.5946	16.3078	16.0948	16.1078	15.5594	17.3387	17.7221	18.3359
	IPI00030363	ACETYL-COA ACETYLTRANSFERASE, MITOCHONDRIAL PRECURSOR.	EAYMGNVLQGGEGQAPTR	37.31		1877.9																														13.1431
	IPI00030363	ACETYL-COA ACETYLTRANSFERASE, MITOCHONDRIAL PRECURSOR.	AGIPKEEVK	31.96		970.561	0.00201631			12.9047		13.8829		14.3743		16.9213				13.1719		14.1158		14.5702	15.1538		16.4242			11.7753		12.3175		12.5871		15.0655
	IPI00030363	ACETYL-COA ACETYLTRANSFERASE, MITOCHONDRIAL PRECURSOR.	AGIPKEEVK	31.61		970.56	0.00161916				14.3183		14.0226		15.2014		16.3633				14.4291		13.9442			17.0368
	IPI00030363	ACETYL-COA ACETYLTRANSFERASE, MITOCHONDRIAL PRECURSOR.	LGSIAIQGAIEK	26.87		1199.7																					15.0856
	IPI00030363	ACETYL-COA ACETYLTRANSFERASE, MITOCHONDRIAL PRECURSOR.	NEQDAYAINSYTR	92.4		1544.71	0.00246077										15.4781										17.1472			15.5926		15.166	16.3562	16.1306	17.3915	16.3856	17.872
	IPI00030363	ACETYL-COA ACETYLTRANSFERASE, MITOCHONDRIAL PRECURSOR.	GQPDVVVKEDEEYK	62.6		1634.8	0.00406761										12.7284										13.863								12.8243	13.9049	13.8126
	IPI00030363	ACETYL-COA ACETYLTRANSFERASE, MITOCHONDRIAL PRECURSOR.	FGNEVIPVTVTVK	56.81		1402.8	0.00219684			13.0715	14.4802				13.582		14.9834			13.4854	14.9219	13.736			14.2897		15.1793				14.9662	13.2198			12.8902		14.3179
	IPI00030363	ACETYL-COA ACETYLTRANSFERASE, MITOCHONDRIAL PRECURSOR.	SKAAWEAGK	42.54		947.484	0.0185824					12.4355		12.5352	12.6317	15.3158					13.3439	12.6306	12.8429	13.4896	12.331		14.7052									13.4717
	IPI00030363	ACETYL-COA ACETYLTRANSFERASE, MITOCHONDRIAL PRECURSOR.	LNVTPLAR	35.79		883.541	0.00118212		15.3697	16.0111	15.8147	15.7561	15.7829	16.9238	17.8769	18.0459			15.1874	15.8318	15.6612	15.8353	15.7156	16.8376	17.8043	17.8316			12.8886	13.7384	13.103	12.4292	12.7573	13.6839	14.9643	15.0784
	IPI00030363	ACETYL-COA ACETYLTRANSFERASE, MITOCHONDRIAL PRECURSOR.	DGLTDVYNK	35.57		1024.5	0.00115823			13.903	14.9069	14.5746		15.1267	15.903	17.5583	16.9095			13.8679	14.8793	14.4484	14.5485	15.0482	15.8222	17.6867	16.778			12.4614	13.2731	13.1023	12.7749	13.2381	14.1341	15.7781	15.3176
	IPI00030363	ACETYL-COA ACETYLTRANSFERASE, MITOCHONDRIAL PRECURSOR.	LEDLIVK	31.5		829.509	0.00495573									15.3033									15.0649
	IPI00030363	ACETYL-COA ACETYLTRANSFERASE, MITOCHONDRIAL PRECURSOR.	LEDLIVK	31.5		828.504	0.000632097								16.3049	15.4899	16.811
	IPI00030363	ACETYL-COA ACETYLTRANSFERASE, MITOCHONDRIAL PRECURSOR.	DGLTDVYNK	30.72		1024.5							14.4042
	IPI00030363	ACETYL-COA ACETYLTRANSFERASE, MITOCHONDRIAL PRECURSOR.	SKAAWEAGK	30.47		947.489	0.0167189				13.5584		13.2496		14.1916		15.035				13.4884		13.1288		13.5427	15.5997
	IPI00030363	ACETYL-COA ACETYLTRANSFERASE, MITOCHONDRIAL PRECURSOR.	GQPDVVVKEDEEYKR	24.73		1790.91	0.00377207		15.487	15.1583	16.2025		16.2925	17.3841	18.2105	18.1553			15.9263	16.383	16.733	16.6903	16.5831	17.4685	18.8751	17.673			14.4015	16.3532	15.1336	14.211	14.4531	15.3693	17.2675	16.0845
	IPI00031131	Adipocyte plasma membrane-associated protein	RPLRPQVVTDDDGQAPEAK	29.69		2092.09	0.00232065			13.2513		13.0943								14.0607	13.9697	14.6953	14.7816		14.398					14.092	16.0741	15.2536	14.0211	13.2376	13.131	15.7351
	IPI00031131	Adipocyte plasma membrane-associated protein	LFSQETVMK	27.69		1081.58	0.00187155			15.8557	17.0439	15.8297	14.2	14.099	13.1683					15.9743	17.219	15.9534	14.697	14.4694						14.6705	15.4558	14.1875	13.106	12.5628
	IPI00031131	Adipocyte plasma membrane-associated protein	LFSQETVMK	27.69		1082.56	0.00285908			14.9301	15.8468	15.4634	15.2999	14.964	15.1914	16.5584	13.6587			14.7669	15.9881	15.4798	15.2909	14.9961	15.4702	16.3022	13.9318				14.3803	13.8908	13.5738	12.1774	13.6463	14.6013
	IPI00031131	Adipocyte plasma membrane-associated protein	LLLSSETPIEGK	48.81		1286.72	0.0135578			16.5273	14.9787	15.9471	15.4359	15.4507	16.5629		16.2707			16.9098	16.0167	16.9296	17.2669	16.3397	17.6903		16.3986			16.2589	17.4891	16.9639	16.5738	16.0973	16.4534	18.018	15.7003
	IPI00031131	Adipocyte plasma membrane-associated protein	LENGEIETIAR	42.83		1244.65	0.00474898						14.5664		14.668		14.1409			14.169		14.3661	15.1399		14.9015		14.029			13.674	14.8013	14.2474	13.5638		12.9919		12.3588
	IPI00031131	Adipocyte plasma membrane-associated protein	LENGEIETIAR	32.24		1242.57	0.00232382						14.5897	15.1376									15.0858	15.5119									13.5408	14.3029		14.9472
	IPI00031131	Adipocyte plasma membrane-associated protein	LLLSSETPIEGK	23.96		1287.74	0.00275001						14.8357	14.4526							15.1769	15.2284			15.3161										15.899
	IPI00031522	Trifunctional enzyme alpha subunit, mitochondrial precursor	TLQEVTQLSQEAQR	69.17		1630.85	0.00667848																							14.3757		14.3883	14.3826	13.6593	15.2541		15.5978
	IPI00031522	Trifunctional enzyme alpha subunit, mitochondrial precursor	MQLLEIITTEK	55.95		1318.74	0.00197934				13.1297					13.6676					13.5182					13.7317					12.9162					12.5609
	IPI00031522	Trifunctional enzyme alpha subunit, mitochondrial precursor	TLQEVTQLSQEAQR	53.34		1630.85	0.00224864			13.4846	14.9638	14.3219	13.7273	13.2246	14.5323	16.0271	15.0495			13.4642	14.6058		13.4111	13.3043	14.6513	16.1537	14.7414				13.1058					13.6995	12.8229
	IPI00031522	Trifunctional enzyme alpha subunit, mitochondrial precursor	DATLTALDR	42.75		975.513	0.00349963								13.4993	14.4285	14.4875									14.1605	14.2772									12.3644	12.362
	IPI00031522	Trifunctional enzyme alpha subunit, mitochondrial precursor	SEVSSDEDIQFR	42.24		1411.65	0.00798711										14.5633										14.8416						14.3612	14.4518	14.5293	15.6881	14.1236
	IPI00031522	Trifunctional enzyme alpha subunit, mitochondrial precursor	DTSASAVAVGLK	38.1		1118.61	0.011793						15.2137		15.8343	16.3143	16.4586								15.8619	16.0613	16.4227								13.7486	15.9184	14.4189
	IPI00031522	Trifunctional enzyme alpha subunit, mitochondrial precursor	TSKDTSASAVAVGLK	36.04		1434.79	0.00184389										13.45										14.4866
	IPI00031522	Trifunctional enzyme alpha subunit, mitochondrial precursor	FVDLYGAQK	32.19		1040.55	0.00194807							15.3736	16.768	15.9785								15.1391	16.7853	15.8476			12.3802	13.4026	12.4854	12.4904	12.4955	13.473	14.4972	14.0919
	IPI00031522	Trifunctional enzyme alpha subunit, mitochondrial precursor	HVAEDLGK	27.15		868.455	0.00186441									14.9686																					12.0335
	IPI00031697	TRANSMEMBRANE PROTEIN 109 PRECURSOR.	EAPVDVLTQIGR	57.11		1297.72	0.00266483			13.9475	15.6646	14.892	14.5265	14.284	13.9728	15.338				14.0127	15.9313	15.103	14.4973	14.6548	14.7818	15.7729				13.2951	14.9912	14.0447	13.2399		12.7946	14.6785
	IPI00031697	TRANSMEMBRANE PROTEIN 109 PRECURSOR.	EAPVDVLTQIGR	47.26		1294.62	0.00032147														13.6662										12.9573
	IPI00031804	ISOFORM 1 OF VOLTAGE-DEPENDENT ANION-SELECTIVE CHANNEL PROTEIN 3.	LTLSALIDGK	37.51		1030.62	0.00177626			11.5093	13.2398	12.7777			12.7672	14.8598	12.1567				13.3246	12.8383	11.3897		13.3736	14.7673					11.9527					12.9887
	IPI00031804	ISOFORM 1 OF VOLTAGE-DEPENDENT ANION-SELECTIVE CHANNEL PROTEIN 3.	LTLSALIDGK	26.99		1030.62	0.000695634									13.6453										13.5956
	IPI00032038	ISOFORM 1 OF CARNITINE O-PALMITOYLTRANSFERASE I, LIVER ISOFORM.	ILDNTSEPQPGEAR	48.14		1526.76	0.00483483										12.7662						13.8024				13.513			14.8982	14.0826	15.3738	15.299	14.9547	14.8002	15.1485	13.3371
	IPI00032038	ISOFORM 1 OF CARNITINE O-PALMITOYLTRANSFERASE I, LIVER ISOFORM.	AMVDPAQTVEQR	43.15		1344.67	0.00893087		14.2207										14.1784		13.4413	14.4866		15.4203		13.4598			14.471	15.443	13.518
	IPI00032103	ISOFORM MITOCHONDRIAL OF GLYCINE AMIDINOTRANSFERASE, MITOCHONDRIAL PRECURSOR.	VMVDANEVPIQK	53.03		1341.64	0.00738774							13.6102	16.3533					14.3533			16.1254	15.1868		14.5836				16.946	16.7391			17.0242	17.1892	19.078
	IPI00032103	ISOFORM MITOCHONDRIAL OF GLYCINE AMIDINOTRANSFERASE, MITOCHONDRIAL PRECURSOR.	VMVDANEVPIQK	53.03		1342.71	0.00926064								16.7149	13.7702	19.3203			14.0343			15.7911	15.0865	17.7485	14.6214	14.5333			16.3091	16.0219		16.6471	16.9359	17.4527	19.2268	18.4542
	IPI00032103	ISOFORM MITOCHONDRIAL OF GLYCINE AMIDINOTRANSFERASE, MITOCHONDRIAL PRECURSOR.	VMVDANEVPIQK	51.11		1342.71	0.00868839																				19.454									14.2632	13.7347
	IPI00032103	ISOFORM MITOCHONDRIAL OF GLYCINE AMIDINOTRANSFERASE, MITOCHONDRIAL PRECURSOR.	VMVDANEVPIQK	29.86		1358.71	0.000792171										13.9598										14.1458										13.1786
	IPI00032103	ISOFORM MITOCHONDRIAL OF GLYCINE AMIDINOTRANSFERASE, MITOCHONDRIAL PRECURSOR.	HLAPDYR	29.16		871.447	0.00761975					13.5457		14.2281		16.8125						13.5036		14.3914	15.17		16.1256				13.2143			12.0957		14.878
	IPI00032103	ISOFORM MITOCHONDRIAL OF GLYCINE AMIDINOTRANSFERASE, MITOCHONDRIAL PRECURSOR.	HLAPDYR	27.1		870.474	0.000382514				15.9322		15.3766		15.3386		14.1207				15.8037		15.3219			16.0985
	IPI00032103	ISOFORM MITOCHONDRIAL OF GLYCINE AMIDINOTRANSFERASE, MITOCHONDRIAL PRECURSOR.	GTLQSYLD	26.38		896.443	0.0025543								13.9641		16.1806						14.3725		15.5375		17.1746			13.876	14.6479	14.7358	14.9845	15.0597	16.1629	17.0668	17.1033
	IPI00032258	COMPLEMENT C4-A PRECURSOR.	VGDTLNLNLR	41.04		1114.63	0.0020612		15.5362	16.0463	16.3058	16.2009		15.7245	16.9131				15.7441	16.8306	16.2418	16.0879	16.136	15.4567						15.8674		14.5698		14.0656
	IPI00032875	ISOFORM 1 OF ELECTRON TRANSFER FLAVOPROTEIN-UBIQUINONE OXIDOREDUCTASE, MITOCHONDRIAL PRECURSOR.	NLSIYDGPEQR	45.58		1291.64	0.00278605								14.7793		16.3403						15.0766		15.8148		16.3183			13.8222			14.967	15.2087	14.9536	16.8613	15.2456
	IPI00032875	ISOFORM 1 OF ELECTRON TRANSFER FLAVOPROTEIN-UBIQUINONE OXIDOREDUCTASE, MITOCHONDRIAL PRECURSOR.	GIATNDVGIQK	39.22		1115.61	0.00834614			13.2004						16.1819	15.329								15.0374	16.7636	15.1933								13.1435	14.7539	13.7717
	IPI00032875	ISOFORM 1 OF ELECTRON TRANSFER FLAVOPROTEIN-UBIQUINONE OXIDOREDUCTASE, MITOCHONDRIAL PRECURSOR.	NLSIYDGPEQR	38.09		1288.64																			14.1916
	IPI00032875	ISOFORM 1 OF ELECTRON TRANSFER FLAVOPROTEIN-UBIQUINONE OXIDOREDUCTASE, MITOCHONDRIAL PRECURSOR.	NLSIYDGPEQR	38.09		1290.65	0.00131715																		15.2685											15.9445
	IPI00034308	SARCOSINE DEHYDROGENASE, MITOCHONDRIAL PRECURSOR.	GGTESDLTVSR	33.33		1121.55	0.00156953								12.7947		13.4994									14.2606	13.5068
	IPI00034308	SARCOSINE DEHYDROGENASE, MITOCHONDRIAL PRECURSOR.	MGVTYGAQAHLK	32.1		1275.66	0.011945								13.493		14.2052								13.4571	13.4751	14.2677									14.5952	13.0675
	IPI00038356	UNCHARACTERIZED PROTEIN ARG1.	GGVEEGPTVLR	39.36		1113.6	0.00457996				13.5777	13.1765	13.0324	14.0474	14.0394	15.9291	14.0572			12.3348	12.7812	12.6989	13.9186	13.6498	14.6392	14.1877	14.0892			11.9318	13.6633	12.4099	12.4033	12.698	12.4489	13.4218	11.887
	IPI00038356	UNCHARACTERIZED PROTEIN ARG1.	DIVYIGLR	35.88		948.554	0.00106143					12.2009			13.2684		12.574			11.7868					13.2135
	IPI00038356	UNCHARACTERIZED PROTEIN ARG1.	DVDPGEHYILK	31.32		1285.65	0.00327092						12.7716	13.3095	14.4126		13.682			12.7744		12.7814	13.5854	14.4627	14.624		13.8032				13.6541	13.6908		13.7441	13.4215	15.306	12.4678
	IPI00038356	UNCHARACTERIZED PROTEIN ARG1.	GGVEEGPTVLRK	31.07		1241.67	0.0129264			15.1144	14.8747	15.3114	14.824	15.2498	15.4344	15.8959	16.1758			14.9916	14.6412	15.247	14.7764	15.0471	15.1828	16.26	13.7814			13.2632	14.1493	13.2083	13.0092	12.5993	13.5694	13.8305
	IPI00038356	UNCHARACTERIZED PROTEIN ARG1.	TIGIIGAPFSK	26.39		1103.64	0.011566				14.7531	14.0544	13.7786	13.2483	13.4118	15.9441				13.3107	14.9123	13.9725	13.5949	13.3435	14.7458	16.0018	12.4054			15.9365	16.4362	15.7524	15.0782	14.5297	13.4568	14.0051
	IPI00039666	UDP-GLUCURONOSYLTRANSFERASE 1-8 PRECURSOR.	AMAIADALGK	53.18		960.523	0.00159638			15.3084	16.0395	15.7598	15.7683	15.0033	15.9483	16.2037	14.7785			15.2096	15.8963	15.5918	15.5953	14.8776	15.7747	15.8745	14.6561			13.3119	14.1838	13.4332	12.9971	12.5763	13.0599	13.5799
	IPI00039666	UDP-GLUCURONOSYLTRANSFERASE 1-8 PRECURSOR.	AMAIADALGK	46.47		959.49							15.0602
	IPI00071509	ISOFORM 2 OF PLAKOPHILIN-1.	SGASLLSNMSR	50.63		1121.59
	IPI00071509	ISOFORM 2 OF PLAKOPHILIN-1.	SGASLLSNMSR	50.63		1122.54	0.0106678				14.3281	14.1779	14.0682		14.4746	16.0794	14.6883			13.4366	14.3846	14.0788	13.38	14.574	14.11	16.1199	14.671
	IPI00071509	ISOFORM 2 OF PLAKOPHILIN-1.	NMLGTLAGANSLR	36.2		1317.7	0.00169259
	IPI00071509	ISOFORM 2 OF PLAKOPHILIN-1.	STTNKLETR	31.92		1049.56
	IPI00071509	ISOFORM 2 OF PLAKOPHILIN-1.	LDAEVPTR	24.27		900.465	0.0128108								13.2493	13.6537	14.2888									13.5381	14.1215
	IPI00072735	ISOFORM 1 OF CYTOCHROME P450 3A43.	LQEEIDAVLPNK	41.25		1368.75	0.00268067		13.3091				12.334	14.0875		13.386			13.6651			14.0913	13.2725	15.3331		13.3886			14.6348	15.0952	14.5823	14.4295	14.1543	14.408	15.5915	12.7521
	IPI00076042	SHORT HEAT SHOCK PROTEIN 60 HSP60S2.	VTDALNATR	72.69		960.514	0.00150982			13.6762		14.5558		15.0693	15.8528	17.2027	16.8896			13.4489	14.6283	14.5724	14.7132	14.9345	15.883	12.318	16.9166					12.7101		12.7198		15.139
	IPI00076042	SHORT HEAT SHOCK PROTEIN 60 HSP60S2.	VTDALNATR	67.34		960.515	0.000591623				14.5897		14.7865													17.1177
	IPI00076042	SHORT HEAT SHOCK PROTEIN 60 HSP60S2.	VGEVIVTK	30.42		844.513	0.00968206			13.0084		13.32					13.7378			12.3574		12.9891			12.6484		13.4713				12.3744
	IPI00090807	METHYLTRANSFERASE-LIKE PROTEIN 7B PRECURSOR.	FVVAPGEDMR	31.88		1120.56	0.00856348				15.5665	15.8664	15.481	15.6027	15.7797	15.8988	13.7359						15.9055	15.7853	15.8096	16.2397	13.8457
	IPI00090807	METHYLTRANSFERASE-LIKE PROTEIN 7B PRECURSOR.	HLQYER	23.9		844.43	0.021074									12.8959
	IPI00096066	SUCCINYL-COA LIGASE [GDP-FORMING] BETA-CHAIN, MITOCHONDRIAL PRECURSOR.	INFDDNAEFR	23.66		1240.57	0.00487243																	13.769											14.9194
	IPI00096066	SUCCINYL-COA LIGASE [GDP-FORMING] BETA-CHAIN, MITOCHONDRIAL PRECURSOR.	LEGTNVQEAQK	23.15		1216.62	0.000318329									13.1108									12.8246		13.6724
	IPI00096066	SUCCINYL-COA LIGASE [GDP-FORMING] BETA-CHAIN, MITOCHONDRIAL PRECURSOR.	VMVAEALDISR	66.45		1203.65	0.00521561			14.534	15.6044	15.0024	13.8365		14.6194	16.1298	15.2348			14.4752	13.0671	14.6129	13.792		14.6783	16.1954	14.414				14.2595	16.9488	15.2565	15.1953	12.9563	14.1875	12.9198
	IPI00099595	HYDROXYSTEROID (17-BETA) DEHYDROGENASE 6.	IVNVSSILGR	46.32		1056.6	0.00429268					15.3924	14.5344	17.8707	14.6094	17.1193						14.7043	14.6762	17.8137	15.0503	17.1056								16.2674		15.4784
	IPI00099595	HYDROXYSTEROID (17-BETA) DEHYDROGENASE 6.	IVNVSSILGR	46.32		1057.64	0.00154418			14.4333	15.2134	15.0515	14.4728		14.7074		12.0106			14.6121	15.2265	15.0405	14.2177		14.8103					12.8288	14.0216	13.2105			12.1855
	IPI00099595	HYDROXYSTEROID (17-BETA) DEHYDROGENASE 6.	IVNVSSILGR	30.11		1057.58	0.0044987			13.6537	14.4267				13.6574	14.1952	12.3371			13.4711	14.3436		13.7939			14.0738
	IPI00099595	HYDROXYSTEROID (17-BETA) DEHYDROGENASE 6.	GQTSDRLETVTLDVTK	38.79		1762.94																								14.1046
	IPI00099595	HYDROXYSTEROID (17-BETA) DEHYDROGENASE 6.	GQTSDRLETVTLDVTK	24.71		1762.93	0.00254797		15.3489	16.0671	14.5925								15.3086	16.2482	14.7737								13.653	15.4529
	IPI00099595	HYDROXYSTEROID (17-BETA) DEHYDROGENASE 6.	TGMTNMTQSLER	64.3		1368.63	0.00365843								15.3074		15.7738			14.1703			15.8372	14.3226	15.9396		16.0553			16.9938	16.1718	17.4672	17.2756	17.0059	16.8134	17.6494	15.3721
	IPI00103242	ISOFORM 1 OF PROTEIN POF1B.	VVQALDPFNSR	34.49		1245.66	0.0012264																			13.5992
	IPI00103242	ISOFORM 1 OF PROTEIN POF1B.	NLEQENQNLR	31.14		1257.62	0.00434273
	IPI00103467	ALDEHYDE DEHYDROGENASE X, MITOCHONDRIAL PRECURSOR.	LAPALATGNTVVMK	38.46		1385.79	0.00102429						14.7413		15.0436		15.7598								15.5933		15.8303								15.1316	15.9168	15.0209
	IPI00103467	ALDEHYDE DEHYDROGENASE X, MITOCHONDRIAL PRECURSOR.	LAPALATGNTVVMK	38.32		1382.69	0.00430641									14.0648										14.3409				14.8014	14.8308		13.5328
	IPI00103467	ALDEHYDE DEHYDROGENASE X, MITOCHONDRIAL PRECURSOR.	VLGYIQLGQK	24.18		1118.66	0.00227355								14.86	16.1387	15.1462									16.2389	14.9604									13.5377	12.905
	IPI00104341	Epoxide hydrolase 2	TEEALALPR	49.12		999.552	0.00192361			17.6646	18.3695	17.4699	17.0055	16.3224	15.9584	15.9733	13.0782			17.6837	18.3605	17.3947	17.1175	16.3594	15.8819	15.6353	13.1325			16.3414	16.6937	16.0093	15.3577	14.4359	13.8683	13.8457
	IPI00104341	Epoxide hydrolase 2	WLDSDAR	35.76		862.41	0.000909362			15.0387	15.8103	15.1166		13.5408	13.5726	13.1141				14.7138	15.3702	14.7073	14.7624	13.4831	13.4319					13.1062	13.1426	12.7711	12.1201
	IPI00104341	Epoxide hydrolase 2	GPLNWYR	35.15		905.469	0.00101195			15.6046	16.2004	15.5294	15.1099	14.4592	14.1081	13.8592				15.5607	15.8306	15.4066	15.175	14.3195	14.3147	13.9103				14.4939	14.9359	14.1472	13.0965	12.6087		12.1109
	IPI00104341	Epoxide hydrolase 2	GLLNDAFQK	29.04		1005.54	0.00134102			17.7256	18.4796	17.6724	17.2335	16.5577	16.7078	15.7875				17.5682	18.2234	17.5653	17.2012	16.4751	15.9766	16.7522				16.229	16.9649	16.0234	15.2835	14.8633	13.7886	14.0955
	IPI00104341	Epoxide hydrolase 2	YQIPALAQAGYR	24.93		1350.72	0.00884594			13.1036	14.1497	12.7543								13.6035	14.7749	13.7106				13.9857					14.4757					14.256
	IPI00105407	ALDO-KETO REDUCTASE FAMILY 1 MEMBER B10.	GNAIGGK	27.52		617.338	0.000197813																				13.9628										13.0031
	IPI00105407	ALDO-KETO REDUCTASE FAMILY 1 MEMBER B10.	GNAIGGK	27.52		617.309	0.000919608																				13.8006								14.3558	15.8223	13.0069
	IPI00105407	ALDO-KETO REDUCTASE FAMILY 1 MEMBER B10.	GNAIGGK	27.52		616.371	0.00138878			14.1509					15.5884	15.5292									15.8111	15.3113
	IPI00106913	PEROXISOMAL SHORT-CHAIN ALCOHOL DEHYDROGENASE.	TALLGLTK	34.93		816.523	0.000947147			16.5749	16.1754	15.869	15.7881	14.0778	14.7839	12.8117	12.4878			16.2875	15.564	15.5532	15.6203	13.7944	14.3748	12.5337	12.4562			16.391	15.6992	16.0923	15.4626	14.2572	14.0463	13.3892
	IPI00106913	PEROXISOMAL SHORT-CHAIN ALCOHOL DEHYDROGENASE.	VALVTASTDGIGFAIAR	58.01		1661.93	0.00390954			13.1781	13.7043	12.7093								13.2905	14.5126	14.3585									14.1267	13.4856
	IPI00106913	PEROXISOMAL SHORT-CHAIN ALCOHOL DEHYDROGENASE.	LAQDGAHVVVSSR	83.07		1338.72	0.00416763				18.9176		17.8727	17.1014	16.6658		14.6				19.0694		17.9623	17.1439	16.7217	17.0273				17.5734		17.9201
	IPI00106913	PEROXISOMAL SHORT-CHAIN ALCOHOL DEHYDROGENASE.	LAQDGAHVVVSSR	73.99		1338.72	0.014112			18.3048		18.3727		16.6503		16.3336				18.4195	15.0424	18.4761		16.7034			14.7987			17.5632	18.6626	17.9339	17.1014	16.3451	15.9798	16.0603	13.8545
	IPI00106913	PEROXISOMAL SHORT-CHAIN ALCOHOL DEHYDROGENASE.	LAQDGAHVVVSSR	47.07		1337.66	0.00567543																		15.6243	16.3571										15.51
	IPI00106913	PEROXISOMAL SHORT-CHAIN ALCOHOL DEHYDROGENASE.	LAQDGAHVVVSSR	46.03		1336.66	0.00348525																			14.8963								15.5752		14.2805
	IPI00106913	PEROXISOMAL SHORT-CHAIN ALCOHOL DEHYDROGENASE.	RLAQDGAHVVVSSR	46.21		1494.82	0.00447635				18.7245		17.54				14.5237				18.8077					15.6914	14.6284									15.5603
	IPI00106913	PEROXISOMAL SHORT-CHAIN ALCOHOL DEHYDROGENASE.	RLAQDGAHVVVSSR	44.95		1494.82	0.00940174			18.1727	14.4315	18.0693		16.0668	16.6484	15.2625	14.4884			18.3051	14.7564	18.2147	17.9175	16.4249	16.437	15.7312	14.583			17.9915		18.0959		15.8021		15.5486
	IPI00106913	PEROXISOMAL SHORT-CHAIN ALCOHOL DEHYDROGENASE.	AVVPEMEK	25.4		902.474	0.00349188			16.4685	16.9583	16.677	16.4969	15.317		15.5258				16.4192	16.7641	16.581	16.4832			15.5519	14.8359
	IPI00106913	PEROXISOMAL SHORT-CHAIN ALCOHOL DEHYDROGENASE.	TLAIELAPR	59.28		983.536	0.00121681			18.1443	18.8402	18.0379	17.4298	16.7468	16.2618	16.0182	13.3782			18.1175	18.6653	17.8752	17.4411	16.574	16.402	16.1235	13.1652			16.6266	17.3418	16.3031	15.5013	14.6561	13.8959	14.2151
	IPI00106913	PEROXISOMAL SHORT-CHAIN ALCOHOL DEHYDROGENASE.	TLAIELAPR	59.28		983.595	0.00180341		12.87	18.2606	19.0196	18.349	17.7225	16.5653	16.8694	16.1501	14.898		12.9845	18.2491	18.8898	18.1381	17.5871	16.534	16.7102	16.151	14.799			16.8556	17.269	16.5099	15.8237	14.627	14.507	14.1564	12.472
	IPI00152012	ISOFORM 2 OF GLYCINE N-ACYLTRANSFERASE.	ILYMAAETAK	46.62		1107.61	0.00179084								14.7533										14.5739
	IPI00152012	ISOFORM 2 OF GLYCINE N-ACYLTRANSFERASE.	ILYMAAETAK	46.62		1110.61	0.0135559			14.3157	15.5001	14.2689	13.8264		15.9646	17.2481	16.5213			14.2737	15.4451	14.4023	13.5822		15.8828	17.4794	16.1759				14.2116
	IPI00154742	IGL@ PROTEIN.	AGVETTTPSK	39.37		990.52	0.0145489			12.7299		13.004		13.5316		14.3759				12.9023		12.9554	13.3402	12.9912	13.3296		12.8901									12.5769
	IPI00160454	SDHALP2 PROTEIN.	TEDGKIYQR	31.37		1109.56	0.00257485								12.8674		13.4299								12.5374	14.413										13.1196
	IPI00160454	SDHALP2 PROTEIN.	TEDGKIYQR	25.61		1109.56	0.00237588									13.8849											13.1485										12.1702
	IPI00164623	187 KDA PROTEIN.	SGSDEVQVGQQR	64.81		1289.62	0.00592532			12.7349		13.6998		12.9419		14.8986				13.1249		14.0971		13.3867			12.094			11.8703	13.6905	12.8317	12.9335	12.2143	12.8574	13.5304
	IPI00164623	187 KDA PROTEIN.	SGSDEVQVGQQR	56.85		1289.61	0.00500476				13.966		13.5172		13.2276						13.9558		13.5869		13.8508	14.6146
	IPI00164623	187 KDA PROTEIN.	SEETKENEGFTVTAEGK	35.83		1855.87	0.00356462			13.6554		13.9238	14.2282	14.1326	14.538		13.3948			13.6127			14.5967		14.7257						13.9896					13.9582
	IPI00164623	187 KDA PROTEIN.	TKKQELSEAEQATR	25.72		1618.86	0.00175904																							12.3357					12.6235
	IPI00165360	3-MERCAPTOPYRUVATE SULFURTRANSFERASE.	TYEDIKENLESR	45.61		1496.74	0.00417423																				13.6811								13.3557	14.3035	14.0021
	IPI00168728	FLJ00385 PROTEIN (FRAGMENT).	DTLMISR	48.2		835.44	0.000523947			13.2904	13.9426	13.5392	13.3855		13.7647	13.8673				12.8485	13.4492	13.1907	13.2011	12.7339	13.5736	13.6203	12.9167
	IPI00171445	ATPASE FAMILY AAA DOMAIN-CONTAINING PROTEIN 1.	SSSDHEATAMMK	31.11		1294.54	0.00600203			13.9074		12.3777								13.779		12.4887	12.523
	IPI00171445	ATPASE FAMILY AAA DOMAIN-CONTAINING PROTEIN 1.	SSSDHEATAMMK	23.62		1294.55	0.00356441			12.3279		12.751								12.6723		12.9733								12.4143	13.4885	12.5121
	IPI00172460	ISOFORM 3 OF ADENYLATE KINASE ISOENZYME 2, MITOCHONDRIAL.	APSVPAAEPEYPK	48.93		1355.69	0.0050304										13.1974								14.1287		14.3361			12.9295	13.7486	14.1645	13.9699	14.8233	14.7066	16.6866	14.3647
	IPI00177817	ISOFORM SERCA2A OF SARCOPLASMIC/ENDOPLASMIC RETICULUM CALCIUM ATPASE 2.	IGIFGQDEDVTSK	34.5		1408.71	0.00238318																		13.9607					12.2749	14.3717	13.5854	12.5808	12.9728	12.7261	14.9236
	IPI00177817	ISOFORM SERCA2A OF SARCOPLASMIC/ENDOPLASMIC RETICULUM CALCIUM ATPASE 2.	VGSTKVPMTSGVK	33.65		1290.72	0.00158425				12.8849										13.3099		12.3492		12.3024	13.1479
	IPI00180956	UNCHARACTERIZED PROTEIN ENSP00000308452.	VLDELTLAR	65.31		1029.6	0.000473291
	IPI00180956	UNCHARACTERIZED PROTEIN ENSP00000308452.	VLDELTLAR	59.55		1029.6	0.00118786									14.5943										14.6566
	IPI00180956	UNCHARACTERIZED PROTEIN ENSP00000308452.	VLDELTLAR	49.59		1029.59	0.00865898				14.2985
	IPI00180956	UNCHARACTERIZED PROTEIN ENSP00000308452.	VLDELTLAR	33.24		1029.61	0.0127676																			14.3507
	IPI00180956	UNCHARACTERIZED PROTEIN ENSP00000308452.	VLDELTLAR	33.24		1026.53	0.000611428
	IPI00180956	UNCHARACTERIZED PROTEIN ENSP00000308452.	VLDELTLAR	33.24		1029.59	0.00387613			13.3943	14.6685	14.0464	13.6754	13.1334	13.462	14.9411				13.1837	14.5317	13.672	13.2359		14.0304	15.0606					12.8338
	IPI00180956	UNCHARACTERIZED PROTEIN ENSP00000308452.	IRDWYQR	25.34		1036.54	0.00291486
	IPI00180956	UNCHARACTERIZED PROTEIN ENSP00000308452.	IRDWYQR	23.62		1035.53
	IPI00180956	UNCHARACTERIZED PROTEIN ENSP00000308452.	IRDWYQR	23.62		1036.54	0.000797089
	IPI00180956	UNCHARACTERIZED PROTEIN ENSP00000308452.	IRDWYQR	23.62		1033.52	0.00315755												11.9108										12.5597
	IPI00180956	UNCHARACTERIZED PROTEIN ENSP00000308452.	IRDWYQR	23.62		1034.54	0.0191928									14.2518										14.3029										12.5876
	IPI00180956	UNCHARACTERIZED PROTEIN ENSP00000308452.	ATMQNLNDR	48.24		1062.5	0.00062238
	IPI00180956	UNCHARACTERIZED PROTEIN ENSP00000308452.	EVATNSELVQSGK	65.37		1361.7	0.000666776
	IPI00180956	UNCHARACTERIZED PROTEIN ENSP00000308452.	EVATNSELVQSGK	57.42		1358.7	0.0151756																						16.3223
	IPI00180956	UNCHARACTERIZED PROTEIN ENSP00000308452.	DAEDWFFSK	28.2		1144.5	0.00140238
	IPI00180956	UNCHARACTERIZED PROTEIN ENSP00000308452.	QFTSSSSIK	27.55		984.477	0.0172032							15.1073	12.4854	15.8317								15.1262	13.0335	15.7542								13.3895		14.0595
	IPI00182933	cytochrome b-5 isoform 2	STWLILHHK	39.45		1132.66	0.00161399			12.5554	15.7548	15.7204	16.5493		16.4727	16.2135	15.9294			14.7274		13.4552	14.8571		15.8877	16.8318	14.9082				14.8855				13.3764	15.5481	13.2461
	IPI00182933	cytochrome b-5 isoform 2	STWLILHHK	39.45		1134.65	0.00516698			13.7478	13.7326	14.0272	13.5739	16.2625	13.6639	17.0275	16.0387			16.3654	14.5147	17.1612	13.1584	16.5541	14.2395	15.5363	15.2028			15.9371	16.5858	16.3722	15.1049	15.5333	14.8567	16.4635	13.7563
	IPI00182933	cytochrome b-5 isoform 2	STWLILHHK	39.33		1134.65	0.00347579			16.3696	17.7571	17.0118	17.2005		16.9056	14.7938					18.1114	14.0309	17.172		16.5748	18.3303
	IPI00182933	cytochrome b-5 isoform 2	YYTLEEIQK	25.14		1186.61	0.00462302		15.9594	17.9488	17.3236	16.9445		16.217	17.2189	15.2105			16.0628	18.1671	17.3904	16.9713	17.1111	16.8703	17.6588	14.9521			15.1042	16.0138	15.8798	15.2899		14.7468	16.7808	13.286
	IPI00182933	cytochrome b-5 isoform 2	FLEEHPGGEEVLR	24.29		1511.76	0.00345096			14.5031	16.8634	15.2907	14.677	14.3477	14.2475	15.9786	13.3079			14.6105	16.8908	15.4847	15.1715	14.3445	15.2548	16.174	13.7647			15.5209	15.2749	16.0422	15.3876	14.9198	14.5174	15.9774	12.9203
	IPI00186681	2 ISOFORM 1 OF ACYL-COA-BINDING DOMAIN-CONTAINING PROTEIN 5.	STEEVKPIDENLGQTGK	44.33		1844.94	0.00194668			16.3586	16.7924	16.7863	16.7171	15.4802	15.1532					16.4467	16.693	17.1297	17.0364	15.817	15.7278					14.8798	16.8811	15.7	14.8922	14.1835	13.0072	14.5539
	IPI00186681	2 ISOFORM 1 OF ACYL-COA-BINDING DOMAIN-CONTAINING PROTEIN 5.	LQEDMQNVLQR	84.48		1373.69	0.00366284			16.5417	13.808	14.6154	15.1826	14.7435	15.9945		13.7244			16.3964	13.9801	15.2563	16.832	15.7518	16.8278		13.7004			17.8935	18.2814	18.4379	17.6414	17.0183	16.3703	16.891	13.1805
	IPI00186681	2 ISOFORM 1 OF ACYL-COA-BINDING DOMAIN-CONTAINING PROTEIN 5.	GGETDEFSNVR	63.12		1210.54	0.00253074			14.8891	15.2982	14.8055	13.8249							15.0171	15.3837	15.1306	14.1485		12.5726					13.6205	15.6162	13.8562	12.2489
	IPI00186681	2 ISOFORM 1 OF ACYL-COA-BINDING DOMAIN-CONTAINING PROTEIN 5.	RGGETDEFSNVR	36.9		1366.64	0.00357974			15.7654	16.0763	15.8505	14.055							15.9625	16.7675	16.1751	14.5928							14.9733	16.5322	15.2219	13.8797			13.2939
	IPI00186681	2 ISOFORM 1 OF ACYL-COA-BINDING DOMAIN-CONTAINING PROTEIN 5.	MQHLSEGTK	27.65		1030.51	0.00599841			14.9455		15.3657				13.0861				15.1085	13.6914	15.2995								14.2845		14.5302
	IPI00186681	2 ISOFORM 1 OF ACYL-COA-BINDING DOMAIN-CONTAINING PROTEIN 5.	RGGETDEFSNVRR	23.89		1522.74	0.00202333				15.802		13.6503								16.0237		13.7021
	IPI00186681	2 ISOFORM 1 OF ACYL-COA-BINDING DOMAIN-CONTAINING PROTEIN 5.	SVHETRFEAAVK	26.09		1373.73	0.0159241			14.3846	15.7682	15.098	14.7956		13.7853						15.9382	15.435	15.0156	14.2689	13.8674					13.8751		14.7303
	IPI00215760	Dimethylaniline monooxygenase 5	KAILTTDDR	44.07		1032.57	0.00268488			12.8265		13.7109		13.4745		14.8209				12.9524		13.8769		13.6493	13.8393		12.3321			11.7427	13.3324	12.7353	12.4109	12.2128		13.3647
	IPI00215760	Dimethylaniline monooxygenase 5	KAILTTDDR	43.84		1032.57	0.000750514				14.1815		13.7039		13.693		12.2749				14.2151		13.663			14.8747
	IPI00215760	Dimethylaniline monooxygenase 5	ALSQHPTLNDDLPNR	37.55		1690.86	0.00258636			14.5791	16.693	15.6648	15.1467	14.7195	14.8845	14.9882				14.7119	16.8496	15.9325	15.349	14.6673	15.5815	15.9654					15.0906	13.9758	13.0316			14.1722
	IPI00215760	Dimethylaniline monooxygenase 5	AILTTDDRIR	30.36		1173.67	0.0027695			13.4855	14.7691	14.2905	14.5141	14.37	14.5176	14.9956				13.5473	15.0747	14.6123	14.5998	14.3507	14.4387	15.3569				12.8833	14.5466	13.4622	13.3617		13.4648
	IPI00215760	Dimethylaniline monooxygenase 5	KAILTTDDRIR	28.55		1301.76	0.00122119					14.1711		13.2592	14.0363					13.0772		14.0996	14.327		13.696
	IPI00215760	Dimethylaniline monooxygenase 5	KAILTTDDRIR	27.87		1301.76	0.00205603			13.7672	15.4076	14.7238	14.8176	13.9104	14.5696	14.2878				13.665	15.3885	14.7866	14.962	13.7993	14.3737	14.9248	12.3022					13.1248		12.1863		13.9003
	IPI00215760	Dimethylaniline monooxygenase 5	AQEEIDKR	23.25		988.51	0.00178444							13.058		14.3795						13.7238		13.1118	13.5164						12.969
	IPI00215760	Dimethylaniline monooxygenase 5	IAVIGGGVSGLSSIK	45.36		1357.81	0.00504126			13.7286	14.8641	14.4423	13.401		13.4502					13.7685	15.272	14.693		12.5326	14.1715					12.9941	14.6038	13.9163	12.486		12.7434	13.7034
	IPI00215760	Dimethylaniline monooxygenase 5	TDDIGGLWR	36.32		1032.52	0.00115339			14.8683		15.768	15.9681	15.5271	15.7827	16.5967	14.8274			14.8533	16.2418	15.6865		15.6474	15.6725	16.8048	14.3614			13.5643	14.9659	14.3493	13.6325	13.8824	13.3933	15.142
	IPI00215760	Dimethylaniline monooxygenase 5	FQENPEEGR	32.69		1105.5	0.0014468				15.7108		15.7223		15.5616		14.2997				15.8641		15.651		15.8059	16.6133
	IPI00215760	Dimethylaniline monooxygenase 5	DYKNPEGFTGK	31.06		1255.6	0.00257039								14.4929		13.298						13.6346		14.3994	13.8792	13.0485				14.0607	13.7822	12.61		13.0556	14.7144
	IPI00215760	Dimethylaniline monooxygenase 5	QVFLSTR	30.89		850.435	0.00142881			13.5721	14.3718	13.686	12.7458							13.5472	14.4748	13.5664	13.3014							12.5998	13.2954	12.3966
	IPI00215760	Dimethylaniline monooxygenase 5	QVFLSTR	30.89		850.478	0.0112523			14.4053	15.1687	14.9309	14.9168	14.4419	15.1226	15.1965	14.3735			13.9489	14.7408	14.3464	14.4286	14.1147	14.7369	14.8788	14.1258
	IPI00215760	Dimethylaniline monooxygenase 5	FQENPEEGR	26.1		1102.53	0.00300534			12.993		14.3811		14.09		15.6529				13.408		14.678		14.5262							13.7067	12.982	12.8474	12.6882	13.0469	14.2273
	IPI00215760	Dimethylaniline monooxygenase 5	FQENPEEGR	26.1		1105.5	0.00226346			15.031		15.8573		15.6009		16.7287				15.1619		16.0409		15.696			14.57			13.988	15.1374	14.683	14.5451	14.5298	14.5411	15.4424	13.2349
	IPI00215760	Dimethylaniline monooxygenase 5	DYKNPEGFTGKR	23.31		1409.71	0.0313597						14.6126				14.7358
	IPI00215760	Dimethylaniline monooxygenase 5	DYKNPEGFTGKR	23.31		1411.7	0.0020118			14.0145	15.4625	14.7089	14.9884	14.4252	14.9928	15.3956				14.1013	15.4851	14.6996	15.0595	14.3764	14.5155	15.7919						13.5779		12.5517		13.5306
	IPI00215952	ECTONUCLEOSIDE TRIPHOSPHATE DIPHOSPHOHYDROLASE 5 PRECURSOR.	AVDTDMIDYEK	42.75		1299.59	0.00182086			14.027		13.4148	13.1265	13.161	13.9248					13.9455		13.6423	14.2717	13.7214	14.5622		12.8588			13.4993	14.7791	14.0653	13.728	13.4172	13.4572	14.8295
	IPI00216164	PEROXISOMAL BIFUNCTIONAL ENZYME.	VVNSDPVEEAIR	80.98		1327.7	0.00468642		15.078	17.0798	15.8453	15.6677	16.6419	14.7471	17.5545		16.7822		15.3735	18.533	16.568	16.927	18.7787	16.1425	18.9034	13.0498	17.053		14.6195	21.0908	19.9594	20.8083	20.1063	18.4784	18.7999	18.0493	16.1264
	IPI00216164	PEROXISOMAL BIFUNCTIONAL ENZYME.	MITSVLEKEASK	78.6		1332.67	0.00191047					14.1399	15.2478	15.1691	15.1239							15.1314	16.1527	16.0838	15.6888						15.0913	16.1786	15.8944	16.6078	15.1979	15.896	11.9981
	IPI00216164	PEROXISOMAL BIFUNCTIONAL ENZYME.	MITSVLEKEASK	78.6		1335.73	0.00423616		15.1701	19.6983	19.7222	19.3953	19.7068	18.0951	18.7355	16.2104	16.2498		15.5097	20.1408	19.3818	19.7723	20.3387	18.6126	18.8428	16.2441	16.2393		14.4431	20.3613	20.9069	20.4004	19.7031	18.2516	18.0058	17.8939	15.2731
	IPI00216164	PEROXISOMAL BIFUNCTIONAL ENZYME.	MQQSGHPWSGPKPR	76.8		1592.78	0.00224777		12.1142		18.1562		16.5766		18.2496		14.8838				21.4877		19.9383		18.0556	18.6708
	IPI00216164	PEROXISOMAL BIFUNCTIONAL ENZYME.	MQQSGHPWSGPKPR	66.89		1592.78	0.00338142			15.2685	14.1731	15.418		13.7898		15.5373	15.6965			17.2051	14.4952	15.606		14.0271	13.4308		15.5344			13.2719	19.7579	13.8454	18.0067		16.1381	13.6418
	IPI00216164	PEROXISOMAL BIFUNCTIONAL ENZYME.	MQQSGHPWSGPKPR	66.89		1592.78	0.00255767			19.5232	15.4395	19.59	14.1779	18.244	14.5293	18.182			12.6903	19.778	16.321	19.9166	14.0283	18.4889	15.766	15.4303	14.2257			19.535		19.4993		17.8867		17.4014
	IPI00216164	PEROXISOMAL BIFUNCTIONAL ENZYME.	VSDLAGLDVGWK	66.6		1259.67	0.00273952			16.8254	18.3909	16.9608	15.595	14.8811	14.34	15.1864				16.9457	18.4096	16.9937	15.7326	15.1095	15.266	14.9751				16.0576	17.6284	15.9759	14.649	13.5341	13.0928	13.7982
	IPI00216164	PEROXISOMAL BIFUNCTIONAL ENZYME.	VVNSDPVEEAIR	61.18		1327.7	0.00428493																		15.1423					16.5134		15.9227
	IPI00216164	PEROXISOMAL BIFUNCTIONAL ENZYME.	TISQDEILER	58.23		1203.63	0.00305602			20.8374	19.2994	20.3633	20.1893	19.7398	14.5093		15.9707			21.0084	19.2941	20.5545	15.9548	19.9047	15.7007					15.871		15.6171				13.9339
	IPI00216164	PEROXISOMAL BIFUNCTIONAL ENZYME.	NPPVNAISTTLLR	58.04		1395.81	0.0037582			18.2361	19.3	17.2306	16.523	14.1666	15.619		13.482			18.5773	19.7034	18.2198	17.1424	14.967	16.4654	15.1455	13.3416			18.2684	19.6973	17.9922	16.5228	14.7501	15.1633	14.9231	12.3936
	IPI00216164	PEROXISOMAL BIFUNCTIONAL ENZYME.	MQQSGHPWSGPKPR	56.04		1592.78	0.002382			19.5169	16.1237										18.5511
	IPI00216164	PEROXISOMAL BIFUNCTIONAL ENZYME.	LRNPPVNAISTTLLR	56		1665																									14.0131
	IPI00216164	PEROXISOMAL BIFUNCTIONAL ENZYME.	VSDQPLESR	55.76		1030.52	0.00605452			13.9424		13.927								14.5028	13.397	14.4286		12.925						12.7659	16.0159	13.1035	14.49	17.7564
	IPI00216164	PEROXISOMAL BIFUNCTIONAL ENZYME.	VSDQPLESR	55.76		1030.53	0.0132062			15.5267	13.463	16.2381	14.2692	14.6026	14.3913	18.5298	12.7015			16.2239	14.8362	16.2407	13.3924	15.1726	14.2577		15.8926		13.484	15.1977	20.0921	15.2162	18.593	13.2348	17.2274	17.1532	14.5819
	IPI00216164	PEROXISOMAL BIFUNCTIONAL ENZYME.	FSAGADIR	55.1		836.43	0.00183475		13.71	18.7699	19.0499	18.461	18.3044	17.8953	17.7165	17.1444	15.3783		13.5023	18.6887	18.7719	18.3465	18.275	17.7991	17.5148	17.0222	15.027			17.672	17.3457	17.1001	16.8778	16.3856		15.6222
	IPI00216164	PEROXISOMAL BIFUNCTIONAL ENZYME.	VSDQPLESR	52.72		1030.52	0.00340496			20.3728	14.707	20.3575	13.6415	19.1101	12.7265				14.6054	20.3592	15.1828	20.3673	13.8294	19.1276	15.1085	12.9178				19.3929		19.2042		17.8028		17.1851
	IPI00216164	PEROXISOMAL BIFUNCTIONAL ENZYME.	LGILDKVVNSDPVEEAIR	52.25		1967.1	0.00015838																							13.245		12.9217
	IPI00216164	PEROXISOMAL BIFUNCTIONAL ENZYME.	MQQSGHPWSGPKPR	51.94		1592.68																	14.1993
	IPI00216164	PEROXISOMAL BIFUNCTIONAL ENZYME.	VSDQPLESR	51.52		1030.52	0.000848809		14.3941		14.8899		13.9237		18.5973		15.8485				17.4518		15.7606		18.6265	18.6965						19.1704
	IPI00216164	PEROXISOMAL BIFUNCTIONAL ENZYME.	GQGLTGPTLLPGTPAR	50.86		1535.87	0.00364033													13.8561			13.3202		14.7297					17.0662	16.9959	17.1414	16.2279	15.436	14.4764	15.4949
	IPI00216164	PEROXISOMAL BIFUNCTIONAL ENZYME.	VSDQPLESR	49.51		1030.52	0.000529058				17.6147		15.794								21.2702		19.9769
	IPI00216164	PEROXISOMAL BIFUNCTIONAL ENZYME.	LHNALALIR	48.67		1020.64	0.00141841		14.2342	20.3334	21.276	20.2682	19.5428	18.0285	18.3963	18.1584	16.1509		14.6065	20.533	21.4182	20.3461	19.6545	18.2156	18.4891		15.9994		12.9971	19.5573	20.1096	19.3346	18.2143	17.2249	17.102	16.7639	14.5993
	IPI00216164	PEROXISOMAL BIFUNCTIONAL ENZYME.	VSDQPLESR	48.48		1030.52	0.000283731				21.0949		19.8596
	IPI00216164	PEROXISOMAL BIFUNCTIONAL ENZYME.	VVNSDPVEEAIR	45.63		1327.69	0.00373726													13.9499										13.8179	14.3681	13.1052	12.2238
	IPI00216164	PEROXISOMAL BIFUNCTIONAL ENZYME.	LRNPPVNAISTTLLR	43.05		1664.99	0.00352963				18.3757		15.3878								18.6067				13.6599					16.5383	16.5747	15.8717	14.4153
	IPI00216164	PEROXISOMAL BIFUNCTIONAL ENZYME.	TISQDEILER	43		1203.64	0.00895497			14.4898		15.2833		19.4543						15.3842		16.1006	20.6541	13.3693							16.8416		14.9359
	IPI00216164	PEROXISOMAL BIFUNCTIONAL ENZYME.	MQQSGHPWSGPKPR	41.92		1592.78	0.00285679				18.3901		19.7349				14.8831				20.9722		16.9233
	IPI00216164	PEROXISOMAL BIFUNCTIONAL ENZYME.	NPPVNAISTTLLR	39.7		1395.81	0.000941814														14.8762	18.1896									14.9246
	IPI00216164	PEROXISOMAL BIFUNCTIONAL ENZYME.	LTGVPAALDLITSGR	38.29		1483.85	0.00197631			16.166	17.1836	15.9943	13.8636							16.3924	17.4787	16.3397	14.2881		13.8191					15.8326	17.1084	15.6663	13.8797		12.5193
	IPI00216164	PEROXISOMAL BIFUNCTIONAL ENZYME.	TISQDEILER	37.2		1203.63	0.000556972								19.7177										19.984
	IPI00216164	PEROXISOMAL BIFUNCTIONAL ENZYME.	ILADEALKLGILDK	34.97		1511.91	0.00112352				12.6015										13.1514
	IPI00216164	PEROXISOMAL BIFUNCTIONAL ENZYME.	VSDLAGLDVGWK	33.03		1258.69	0.00171714									15.5971																				13.8733
	IPI00216164	PEROXISOMAL BIFUNCTIONAL ENZYME.	TISQDEILER	32.75		1202.67	0.0152919										13.9014							16.8519		14.162	14.1243									14.6184
	IPI00216164	PEROXISOMAL BIFUNCTIONAL ENZYME.	LGILDKVVNSDPVEEAIR	31.59		1967.1	0.00355391			15.8956	16.8986	15.9499	13.968							16.0033	16.7973	15.801	14.2816							14.7768	16.3016	14.7842
	IPI00216164	PEROXISOMAL BIFUNCTIONAL ENZYME.	ILADEALK	29.29		872.524	0.0163196		18.3424	20.2708	18.5914	20.1162	18.112	18.4016	18.7166	18.1448	16.1755		18.4192	20.1749	18.5553	19.9639	18.3231	18.7481	18.5684	18.1174	15.9628		13.7914	18.5748	18.5776	18.0283	17.4924	16.8025	16.8146	15.9101	14.2339
	IPI00216164	PEROXISOMAL BIFUNCTIONAL ENZYME.	QNPDIPQLEPSDYLKK	26.52		1884.98	0.00486563			15.8386	15.7914	15.506	14.2609	13.7036						15.8046	15.7198	15.7788	14.56	13.884	13.1727					14.0169	15.9624	13.7695	12.3918
	IPI00216164	PEROXISOMAL BIFUNCTIONAL ENZYME.	MQQSGHPWSGPKPR	26.11		1592.78	0.00282933				21.22		19.8275
	IPI00216164	PEROXISOMAL BIFUNCTIONAL ENZYME.	ELGGVDLVIEAVFEEMSLKK	24.71		2206.18	0.00239128				12.9405	12.8249										12.7971			12.9731
	IPI00216164	PEROXISOMAL BIFUNCTIONAL ENZYME.	HKGGPMFYASTVGLPTVLEK	24.2		2132.14	0.00504466				14.9424										15.2107									13.524	13.673	13.3757
	IPI00216164	PEROXISOMAL BIFUNCTIONAL ENZYME.	DIKEGLQK	23.29		930.529	0.000282631				19.5473		18.3469								15.8904
	IPI00216164	PEROXISOMAL BIFUNCTIONAL ENZYME.	ALQYAFFAER	51.3		1215.62	0.00157127			15.2163	16.6763	15.274	14.2216	13.5781		14.2656				15.0217	16.9558	15.4601	14.2713	13.6488	13.6326	14.2302				14.0436	15.6265	13.5501
	IPI00216164	PEROXISOMAL BIFUNCTIONAL ENZYME.	GIVISFAR	42.11		862.517	0.00397878			19.6145	19.9926	19.0633								19.2478	19.5053	18.697	18.4542		17.9229
	IPI00216164	PEROXISOMAL BIFUNCTIONAL ENZYME.	GIVISFAR	40.69		862.518	0.00474466		14.4685	13.9343	13.6215	14.922	18.5233	16.8764	17.7935	15.443	15.35		14.4642	14.9642	13.1448	14.1024	13.637	16.4482	17.9368	15.4155	15.2733			18.5025	17.9716	17.9507	17.1301	15.6032	15.9626	14.8499
	IPI00216164	PEROXISOMAL BIFUNCTIONAL ENZYME.	AVQAAVQYPYEVGIK	37.61		1635.89	0.00653638																							14.6504		14.3032	13.1155
	IPI00216164	PEROXISOMAL BIFUNCTIONAL ENZYME.	TASARPVSSVGVVGLGTMGR	32.05		1902.04	0.00271574			17.9298	18.2773	16.9559	15.7994		15.2659					18.0381	18.7717	17.6951	16.5707	14.2987	15.7366					16.6728	18.1725	16.0581	14.9228		14.0181
	IPI00216164	PEROXISOMAL BIFUNCTIONAL ENZYME.	MITSVLEK	28.65		920.518	0.00355465		14.3724	19.7356	20.3815	19.7259	19.1366	18.3915	18.3623	17.6918	15.89		14.4808	19.5397	20.1821	19.5373	19.1974	18.3234	18.2616	17.5992	15.6215		12.6465	18.3825	18.505	18.0674	17.6517	16.8298	16.6984	14.7975	14.0417
	IPI00216293	THIOSULFATE SULFURTRANSFERASE.	TVSVLNGGFR	36.81		1049.58	0.00211598										16.5899										16.3717
	IPI00216293	THIOSULFATE SULFURTRANSFERASE.	TVSVLNGGFR	36.81		1048.57	0.00368632			14.8682	15.5831	14.9145	14.0916	17.8208	17.705	18.2581	16.3078			14.6497	15.6248	15.1193	14.3791	17.938	17.7633	18.2325	16.0007			18.1671	18.8841	17.8831	16.9478	16.5771	15.7684	16.1496	14.371
	IPI00216293	THIOSULFATE SULFURTRANSFERASE.	TVSVLNGGFR	26.77		1049.54	0.0149211							16.2342	16.379	16.771						17.7041			16.3439
	IPI00216298	THIOREDOXIN.	LEATINELV	31.84		1001.58	0.00499004		14.4661	13.3122	14.543	13.4279	14.5344	14.0572	14.3738	14.1531	14.4858		14.1187	13.576	13.9212	13.0897	13.9734	13.1658	13.8752	13.9979	13.7566									12.1334
	IPI00216298	THIOREDOXIN.	VGEFSGANK	31.05		908.45	0.000731225				14.4551		13.3704								14.2649		13.1265			12.5079
	IPI00216298	THIOREDOXIN.	VGEFSGANK	26.74		908.45	0.000722584			13.1055		13.6129		12.7604						12.9683		13.4188		12.5811							11.7803
	IPI00216773	ALB PROTEIN.	LVAASQAALGL	58.15		1013.61	0.0104835			14.0119	14.8061	14.5928	14.0299		14.1858	14.4787	13.346			13.5539	14.3712	14.2695	13.3866		13.7839	15.4931	12.6475									13.2669
	IPI00217143	SDHA PROTEIN.	SMQNHAAVFR	42.14		1160.57	0.00149654								14.1392	15.6236	14.1805								13.6774	15.7864	14.2453									14.3878
	IPI00217143	SDHA PROTEIN.	KHTLSYVDVGTGK	31.77		1404.76	0.00281933								13.7813	13.9089	15.0016								13.1961	14.2058	14.4523									14.5341
	IPI00217143	SDHA PROTEIN.	HTLSYVDVGTGK	30.16		1276.66	0.00860356								13.8882								12.7162		14.3831		14.4591
	IPI00217143	SDHA PROTEIN.	KHTLSYVDVGTGK	28.03		1404.76	0.00682916																				13.5829										12.1605
	IPI00217871	Delta-1-pyrroline-5-carboxylate dehydrogenase, mitochondrial precursor	AADMLSGPR	54.24		917.455	0.00119394			12.9582	13.8173	13.4385	13.6067	14.0325	14.4383	15.3965	15.3671			13.0823	13.5687	13.0763	13.4693		14.2133	15.4566	15.1241									12.3687
	IPI00217871	Delta-1-pyrroline-5-carboxylate dehydrogenase, mitochondrial precursor	AIEAALAAR	45.87		885.519	0.00101275			13.7476	13.9081	13.5265	13.7426	13.855	14.7317	15.1947	15.757			13.3224		13.1449	13.2754	13.3067	14.3196	14.9283	15.43									11.899	12.0689
	IPI00217871	Delta-1-pyrroline-5-carboxylate dehydrogenase, mitochondrial precursor	SADVESVVSGTLR	65.95		1319.69	0.00396862			15.6447	14.8874	15.2879	14.9557	15.0122	16.6343	13.8531	17.4331			16.0179	15.3107	15.9784	16.0668	15.112	16.9064	16.1446	17.4117			16.8867	16.4975	15.654	15.0491	14.1574	15.6159	16.5132	16.5993
	IPI00217871	Delta-1-pyrroline-5-carboxylate dehydrogenase, mitochondrial precursor	SADVESVVSGTLR	59.79		1319.61																			14.431
	IPI00217871	Delta-1-pyrroline-5-carboxylate dehydrogenase, mitochondrial precursor	NAAGNFYINDK	47.8		1226.59	0.00280157			14.5528				15.5257	16.0196		16.9522			14.6745				15.6529	16.1811	15.3981	16.7859			14.0458	14.9069				14.1936	16.3748	15.2983
	IPI00217871	Delta-1-pyrroline-5-carboxylate dehydrogenase, mitochondrial precursor	STGSIVGQQPFGGAR	33.89		1461.75	0.00786932										13.5246										15.58			14.6502		13.8929	14.7114	14.6122	15.8174	15.8567	16.2507
	IPI00217871	Delta-1-pyrroline-5-carboxylate dehydrogenase, mitochondrial precursor	LLEEHSR	33.85		883.466	0.00116097							12.9221		15.1896						12.8427		12.8837	13.6959		14.6322				11.9253				11.4538		12.7064
	IPI00217871	Delta-1-pyrroline-5-carboxylate dehydrogenase, mitochondrial precursor	NFHFVHR	24.19		956.488	0.00131033				14.6663						13.0191									14.0113
	IPI00217963	KERATIN, TYPE I CYTOSKELETAL 16.	APSTYGGGLSVSSR	79.34		1338.67	0.00768628										13.3494
	IPI00217963	KERATIN, TYPE I CYTOSKELETAL 16.	APSTYGGGLSVSSR	79.34		1338.67	0.00347194												13.2492										12.9811							14.1691
	IPI00217963	KERATIN, TYPE I CYTOSKELETAL 16.	QTVEADVNGLR	64.3		1201.63
	IPI00217963	KERATIN, TYPE I CYTOSKELETAL 16.	QTVEADVNGLR	64.3		1201.63	0.0158908			20.3102
	IPI00217963	KERATIN, TYPE I CYTOSKELETAL 16.	QTVEADVNGLR	52.33		1201.59	0.0109782					14.3012									13.6489	14.4885	13.6205		13.2231	13.9593					13.859	13.6241				13.4235
	IPI00217963	KERATIN, TYPE I CYTOSKELETAL 16.	KNHEEEMLALR	48.19		1369.69	0.00289441
	IPI00217963	KERATIN, TYPE I CYTOSKELETAL 16.	DAETWFLSK	47.47		1096.53	0.00128974
	IPI00217963	KERATIN, TYPE I CYTOSKELETAL 16.	KNHEEEMLALR	44.48		1369.74	0.0191987				15.0897					15.1586					14.8196	13.3679				15.3278	12.3211
	IPI00217963	KERATIN, TYPE I CYTOSKELETAL 16.	TKYEHELALR	44.46		1259.69
	IPI00217963	KERATIN, TYPE I CYTOSKELETAL 16.	TKYEHELALR	44.31		1259.68	0.00135447
	IPI00217963	KERATIN, TYPE I CYTOSKELETAL 16.	TEELNKEVASNSELVQSSR	41.97		2120.07	0.00161035
	IPI00217963	KERATIN, TYPE I CYTOSKELETAL 16.	DAETWFLSK	39.17		1096.53	0.0002939
	IPI00217963	KERATIN, TYPE I CYTOSKELETAL 16.	EVASNSELVQSSR	38.49		1405.7	0.00119093
	IPI00217963	KERATIN, TYPE I CYTOSKELETAL 16.	TKYEHELALR	31.65		1258.61	0.00137874		13.1824	13.6354	14.1231	14.1682	14.3187	15.0031	13.8941	15.3992	13.821		13.4156	13.8755	14.2682	14.318	13.9602	15.0147	13.4596		13.8097
	IPI00217963	KERATIN, TYPE I CYTOSKELETAL 16.	ASLENSLEETK	49.18		1220.62	0.00795129							14.8379												14.7442								13.4128		14.8888
	IPI00217963	KERATIN, TYPE I CYTOSKELETAL 16.	ASLENSLEETK	44.57		1220.61	0.00184122								14.2499		14.8876						13.3335	14.1165	14.3005		14.8556								12.3466	14.4507	13.0173
	IPI00217963	KERATIN, TYPE I CYTOSKELETAL 16.	ASLENSLEETKGR	37.81		1433.73	0.000945508
	IPI00217963	KERATIN, TYPE I CYTOSKELETAL 16.	QFTSSSSMK	31.6		1002.46	0.00248391
	IPI00217963	KERATIN, TYPE I CYTOSKELETAL 16.	IIAATIENAQPILQIDNAR	40.29		2064.16	0.00252155
	IPI00217963	KERATIN, TYPE I CYTOSKELETAL 16.	EVFTSSSSSSSR	70.31		1257.52
	IPI00217963	KERATIN, TYPE I CYTOSKELETAL 16.	EVFTSSSSSSSR	70.31		1259.53	0.00110689
	IPI00217963	KERATIN, TYPE I CYTOSKELETAL 16.	EVFTSSSSSSSR	70.31		1260.58	0.00149788
	IPI00217963	KERATIN, TYPE I CYTOSKELETAL 16.	EVFTSSSSSSSR	58.11		1260.58
	IPI00217963	KERATIN, TYPE I CYTOSKELETAL 16.	EVFTSSSSSSSR	58.11		1259.54
	IPI00217963	KERATIN, TYPE I CYTOSKELETAL 16.	EVFTSSSSSSSR	58.11		1257.53
	IPI00217963	KERATIN, TYPE I CYTOSKELETAL 16.	EVFTSSSSSSSR	40.93		1260.58	0.0146312
	IPI00217963	KERATIN, TYPE I CYTOSKELETAL 16.	EQSSSSFSQGQSS	32.63		1345.56	0.000322971
	IPI00217966	ISOFORM 1 OF L-LACTATE DEHYDROGENASE A CHAIN.	QVVESAYEVIK	39.58		1264.69	0.00223671			15.7918	16.1153	15.1908								15.6969	16.1728	15.3616								14.5484	15.4733	13.991
	IPI00217966	ISOFORM 1 OF L-LACTATE DEHYDROGENASE A CHAIN.	VTLTSEEEAR	41.77		1134.57	0.00220819			15.6377	16.3676	15.5155	14.9694		13.9005	14.0661				15.3659	16.4622	15.2458	14.9101		14.2808	14.2518				14.4185		14.0194
	IPI00217966	ISOFORM 1 OF L-LACTATE DEHYDROGENASE A CHAIN.	VTLTSEEEAR	41.77		1131.54	0.0125454				16.2246	16.3715	16.1852	15.8311	15.5969	15.6309					16.3109	16.1767	15.842	15.8068	15.5891	15.8025	13.2152					14.6478		13.8898		13.4637
	IPI00217966	ISOFORM 1 OF L-LACTATE DEHYDROGENASE A CHAIN.	LVIITAGAR	45.06		913.59	0.000753368			14.8092	15.1495	14.9482								14.428	14.7806	14.4837								12.4684
	IPI00217966	ISOFORM 1 OF L-LACTATE DEHYDROGENASE A CHAIN.	LVIITAGAR	45.06		913.513	0.00769674			14.9977	15.1087		15.0408	15.1604	14.8713	14.4512				15.0887	15.2306	15.0123	14.9852	15.1229	14.4017					14.6916	14.9915	14.3825		13.4746		12.7178
	IPI00218200	B-CELL RECEPTOR-ASSOCIATED PROTEIN 31.	LQAAVDGPMDKKEE	55.81		1530.76	0.00314765													13.1701			13.8987	13.1817	14.0938		13.0328			13.8183	14.8823	14.6111	14.4229	14.0246	14.2967	15.2538	12.4848
	IPI00218342	0 C-1-TETRAHYDROFOLATE SYNTHASE, CYTOPLASMIC.	TDTESELDLISR	50.22		1378.68	0.00216687								13.5566					13.1521		12.569	13.9565		14.6483					14.0892	14.3717	14.1187	13.5094	13.1483	13.4737	14.0104
	IPI00218342	0 C-1-TETRAHYDROFOLATE SYNTHASE, CYTOPLASMIC.	VLLSALER	27.92		900.555	0.00146206								13.3541		12.0427								13.2153	12.8011
	IPI00218342	0 C-1-TETRAHYDROFOLATE SYNTHASE, CYTOPLASMIC.	TDTESELDLISR	27.22		1377.74	0.00232168													14.4042			13.2836		13.8609					15.0452	16.0832	15.1006	14.088	13.8508	12.9121
	IPI00218407	Fructose-bisphosphate aldolase B	GILAADESVGTMGNR	75.67		1490.74	0.00175466			13.6124										14.6906			14.6481		14.8424		13.4014			15.5556	16.0324	15.6496	15.4884	15.3981	15.5444	16.038	13.6992
	IPI00218407	Fructose-bisphosphate aldolase B	ELSEIAQSIVANGK	62.89		1458.79	0.00332442			14.9657	14.3298	14.1548	14.0192	13.4607	15.0579		13.7348			15.3758	15.4155	15.5016	15.4457	14.4238	15.8966	13.682	13.8139			15.2511	16.2594	15.3355	14.8784	14.2863	14.9214	15.8581	13.0732
	IPI00218407	Fructose-bisphosphate aldolase B	ELSEIAQSIVANGK	32.49		1459.75																		13.7312
	IPI00218407	Fructose-bisphosphate aldolase B	IKVENTEENRR	23.65		1387.73	0.00114683			13.4506		13.6476		13.7477		15.1333				13.4018		13.6043		13.5955	14.0007
	IPI00218407	Fructose-bisphosphate aldolase B	ETTIQGLDGLSER	50.09		1418.72	0.00295313																		14.3947		12.5519			14.0285	13.435	13.6082	13.8604	13.5741	13.8819	15.1583
	IPI00218407	Fructose-bisphosphate aldolase B	LDQGGAPLAGTNK	35.25		1241.66	0.00257327				13.8115		13.5571		14.4593						13.9918		13.4792		14.575	14.9449
	IPI00218407	Fructose-bisphosphate aldolase B	LDQGGAPLAGTNK	35.1		1239.61															14.543
	IPI00218896	Alcohol dehydrogenase 1A	NDVSNPQGTLQDGTSR	53.28		1688.8	0.00319916																							15.2355		14.1076	14.7025	15.1591	15.4471	13.2258	13.6042
	IPI00218896	Alcohol dehydrogenase 1A	AAVLWELK	49.31		929.575	0.0176952			13.3018	13.7292	13.4364	13.6647	12.2763	12.8344	13.1351				14.5472	15.0186	14.0001	13.4167	12.5604	13.3602	13.3588				12.496	12.992
	IPI00218896	Alcohol dehydrogenase 1A	AAVLWELK	36.53		929.567	0.0193879			14.6507	15.1662	14.1438		12.5675	13.3168	14.1452				13.3392	13.6628	13.1936			13.1822
	IPI00218896	Alcohol dehydrogenase 1A	KPIQEVLK	30.7		954.602	0.00123379			14.8747	15.1778	14.8396	14.4089	14.8883	14.7697	15.5652	12.7519			14.8107	15.1498	14.6883	14.4046	14.6824	14.7541	15.7106	12.4029			12.9295				12.2366		13.1028
	IPI00218896	Alcohol dehydrogenase 1A	IIAVDINKDK	30.66		1128.67	0.00211337			16.5755	17.2284	16.7041	16.4581	15.4281	16.3652	16.2265	14.7674		12.7027	16.415	17.2944	16.5617	16.3637	15.4468	16.3802	16.4275	14.7282			15.4969	16.025	15.397	15.049	14.0129	15.0578	14.5031
	IPI00218896	Alcohol dehydrogenase 1A	INEGFDLLHSGK	58.56		1329.69	0.00287941			16.7938	17.2447	16.4586	16.0361	15.5511	16.0218	15.7621	14.4295			17.0827	17.7113	17.0507	16.6966	16.0503	17.085	15.9702	14.729			16.6779	17.7721	16.7932	15.8361	15.9186	15.436	17.3391
	IPI00218896	Alcohol dehydrogenase 1A	INEGFDLLHSGK	49.67		1327.69	0.00423997			13.7722										14.9672	15.9777	15.2066								14.6522	16.0154	14.9524	16.0842		14.6889
	IPI00218896	Alcohol dehydrogenase 1A	INEGFDLLHSGK	40.72		1329.69	0.00355813							14.7689		13.6913								15.636		14.817				16.7181	17.6976					17.3984
	IPI00218899	Alcohol dehydrogenase 4	SPASDQQLMEDK	55.4		1348.61	0.00207493			14.0775					14.32		13.3132			14.3086		13.9602	14.1922	14.0734	14.7557		13.4621			14.4186	15.1054	14.5221	14.2469	14.4786	14.2925	15.4686	12.938
	IPI00218899	Alcohol dehydrogenase 4	ISEAFDLMNQGK	46.2		1352.66	0.00255346			13.1482	13.7498									13.4055	14.3849				13.438						14.2
	IPI00218899	Alcohol dehydrogenase 4	IDDDANLER	43.23		1060.5	0.0107709			14.6835	14.8992	14.5712	14.4264		14.7635		13.4737			14.8036	15.1433	14.6817	14.487		14.4981	14.43	14.0533			13.5693		13.3846
	IPI00218899	Alcohol dehydrogenase 4	SPASDQQLMEDK	38.67		1345.56																					12.9984
	IPI00218899	Alcohol dehydrogenase 4	IIGIDINSEK	37.08		1101.62	0.00213928		11.8244	15.8582	16.6793	16.2957	15.9276	15.647	16.0473	16.9593	14.6242			15.872	16.468	15.9024	15.7943	15.7194	15.8874	16.9917	14.4574			14.9121	15.3815	14.7549	14.368	13.9657	14.4239	14.8486	12.9819
	IPI00219018	GLYCERALDEHYDE-3-PHOSPHATE DEHYDROGENASE.	GALQNIIPASTGAAK	50.66		1411.8	0.00704721								12.4273		14.5659								14.6788		15.1981			16.931			16.5015	15.9438	16.077	16.6417	14.4311
	IPI00219018	GLYCERALDEHYDE-3-PHOSPHATE DEHYDROGENASE.	VGVNGFGR	42.43		805.434	0.000529821
	IPI00219025	GLUTAREDOXIN-1.	AQEILSQLPIK	52.11		1239.73	0.0117749			15.1404	16.1505	14.9108	16.2664							15.0494	16.653	14.7538	16.3174		13.6156					15.4982	16.737	13.6158	12.5173		13.4955
	IPI00219025	GLUTAREDOXIN-1.	AQEILSQLPIK	47.97		1240.74	0.00256904						15.0046													16.1116
	IPI00219153	60S RIBOSOMAL PROTEIN L22.	AGNLGGGVVTIER	41.76		1242.69	0.00220429													13.2496		13.1773		14.0693	14.4171									13.5019		14.7394
	IPI00219168	SPECTRIN BETA CHAIN, BRAIN 4.	LQAQDLR	32.21		843.476	0.00683847			14.116	14.6863	14.3875	13.6373	14.111		15.1567				14.0019	14.5451	14.3264	13.6323	13.9259			13.0585			11.884	12.6124	12.0099				11.7898
	IPI00219168	SPECTRIN BETA CHAIN, BRAIN 4.	CQAMLLRK	31.03		978.51	0.0008562									13.2199										13.3579
	IPI00219655	Phytanoyl-CoA dioxygenase, peroxisomal precursor	EVKPLGLTVMR	29.71		1242.72	0.0189946			17.0985	16.5643	16.3197	15.9567		14.739					17.332	16.5542	16.7628	16.1948	15.4962	16.1009					13.274	14.026	14.0955	13.6102		13.1083	14.1536	12.4586
	IPI00219655	Phytanoyl-CoA dioxygenase, peroxisomal precursor	KEVKPLGLTVMR	28.33		1370.83	0.00367497			15.9809	17.0862	15.5502	14.3787							16.1509	17.0088	15.5939	14.7669		13.3185					16.2789	16.6588	15.7346	13.8476
	IPI00219655	Phytanoyl-CoA dioxygenase, peroxisomal precursor	GSLKPHDYPK	26.34		1141.6	0.0107927			15.105		15.09		13.9573		13.6567				15.4068		15.4272		14.4463							15.5871	12.117	13.9898		12.4683
	IPI00219655	Phytanoyl-CoA dioxygenase, peroxisomal precursor	FFGAENSVNLK	63.65		1225.63	0.00203229			16.8265	17.1039	16.1076	15.5965	14.5181	15.0388	12.585				17.4196	17.9963	17.0748	16.3009	15.2194	15.7763	14.8365				16.7855	17.8478	16.4388	14.6545	13.874	12.8699
	IPI00219655	Phytanoyl-CoA dioxygenase, peroxisomal precursor	FFGAENSVNLK	51.51		1222.6	0.0107264			14.1833	13.991	14.3424		13.9948						14.9233	15.0012	15.1308	13.6784	14.0403						13.8767	15.0819	14.2399		12.7136
	IPI00219655	Phytanoyl-CoA dioxygenase, peroxisomal precursor	GTSQENIEKEVVGIAHK	23.57		1838.97	0.00281631			16.6964	16.744	16.2127	15.3316		13.7135					16.8818	16.7197	16.452	15.4822	13.1737	13.8588					15.9977	17.9729	15.4812	13.5771
	IPI00219673	Glutathione S-transferase kappa 1	NEDITEPQSILAAAEK	57.04		1728.88	0.00620032																		13.8778					16.4083	17.0823	16.5067	15.4008	13.8329	13.9392	14.5451
	IPI00219673	Glutathione S-transferase kappa 1	AGMSAEQAQGLLEK	86.77		1432.72	0.00233921													20.3013										14.9922	16.142	15.461	14.0758	14.0632
	IPI00219673	Glutathione S-transferase kappa 1	AGMSAEQAQGLLEK	79.75		1432.72	0.00688745		12.6155	19.8083	18.0382	17.2905	16.9007	14.3291	16.9642		15.9654		13.162	13.9719	18.8959	18.6407	19.1109		18.9099	13.4126	16.392		12.5683	20.3967	21.315	20.6159	19.6068	18.8357	18.2184	18.5738	16.0574
	IPI00219673	Glutathione S-transferase kappa 1	MELLAHLLGEK	52.78		1253.7	0.00207456			15.6127	16.9164	15.7658	13.5764	13.0468		14.2721				15.7586	17.2563	15.79	13.3705	13.0774	13.7507	14.5655				15.1285	16.7202	15.0867	12.9236			13.5071
	IPI00219673	Glutathione S-transferase kappa 1	AGMSAEQAQGLLEK	51.77		1448.71	0.00250283			13.9746										14.7826		12.9658	13.8623		13.8049					15.5463	16.2432	16.0132	15.2225	15.1512	14.202	14.0032
	IPI00219673	Glutathione S-transferase kappa 1	MELLAHLLGEK	46.51		1253.7															17.0659
	IPI00219673	Glutathione S-transferase kappa 1	DSGNKPPGLLPR	39.51		1250.69	0.00131525			19.3054	19.0203	19.0156	18.5643	18.1419	17.5637	15.878	15.3225		12.7443	19.4574	19.2872	19.2715	18.9517	18.2534	17.5151	16.5941	15.251			18.427	19.5843	18.2215	17.3488	16.7486	15.9119	16.7242
	IPI00219673	Glutathione S-transferase kappa 1	DFLSVMLEK	27.2		1081.56	0.00103027			15.2261	16.632	15.3089				12.8537				15.2739	16.8545	15.2142	13.8355		12.9895					14.1285	15.847	13.6903
	IPI00219673	Glutathione S-transferase kappa 1	DSGNKPPGLLPR	23.18		1249.68					16.2588
	IPI00219682	ERYTHROCYTE BAND 7 INTEGRAL MEMBRANE PROTEIN.	AKVIAAEGEMNASR	24.84		1446.74																	12.0385
	IPI00219682	ERYTHROCYTE BAND 7 INTEGRAL MEMBRANE PROTEIN.	VIAAEGEMNASR	57.2		1247.61	0.00245575					13.2246	15.1508	12.9026	14.6875		13.8135			12.6893		13.8103	15.3217	13.4247	14.6512		13.8003				14.7504		13.1637		12.9174	13.7604
	IPI00219682	ERYTHROCYTE BAND 7 INTEGRAL MEMBRANE PROTEIN.	YLQTLTTIAAEK	35.65		1351.76	0.00340271										12.8124					13.7744	13.906		14.4075		12.9512					14.0817	13.167		13.0755	14.095
	IPI00220327	KERATIN, TYPE II CYTOSKELETAL 1.	SLDLDSIIAEVK	85		1302.72	0.00125086
	IPI00220327	KERATIN, TYPE II CYTOSKELETAL 1.	SLDLDSIIAEVK	85		1302.72	0.00133784		14.5441										14.3276										14.6258
	IPI00220327	KERATIN, TYPE II CYTOSKELETAL 1.	GSGGGSSGGSIGGR	74.78		1092.51	0.00122454
	IPI00220327	KERATIN, TYPE II CYTOSKELETAL 1.	GSGGGSSGGSIGGR	74.78		1092.51	0.00279993
	IPI00220327	KERATIN, TYPE II CYTOSKELETAL 1.	LNDLEDALQQAK	71.85		1357.69	0.00495698								12.9369		12.3962			12.8616			13.9153		14.3922		12.7415			14.8607	15.707	15.333	14.5093	13.2851	14.0368	14.6476
[truncated: 810 more rows]
